# Supplementary material for: Climate-mediated diversification of turtles in the Cretaceous
Source: Nat Commun. 2015 Aug 3;6:7848. doi: 10.1038/ncomms8848 (PMC4532850; doi:10.1038/ncomms8848)
Supplement: Supplementary Data 1 — Mesozoic Testudinata occurrences downloaded from www.Fossilworks.org on 2014-10-14 [file ncomms8848-s2.xlsx]

## Sheet: Mesozoic Testudinata 2014-10-14
collection_no	source_database	collection.authorizer	class_name	class_extant	order_name	order_extant	family_name	family_extant	parent_rank	parent_name	parent_extant	genus_extant	species_extant	occurrence.genus_reso	occurrence.genus_name	occurrence.subgenus_reso	occurrence.subgenus_name	occurrence.species_reso	occurrence.species_name	taxon_no	original.genus_reso	original.genus_name	original.subgenus_reso	original.subgenus_name	original.species_reso	original.species_name	taxon_no	occurrence.authorizer	occurrence.enterer	occurrence.modifier	occurrence_no	abund_value	abund_unit	occurrence.reference_no	occurrence.created	occurrence.modified	original.authorizer	original.enterer	original.modifier	original.reference_no	original.created	original.modified	taxon_environment	life_habit	first_author	second_author	other_authors	year_named	preservation
2225	PaleoDB	M. Patzkowsky	Reptilia	yes	Testudines	yes	Dermatemydidae	yes	family	Dermatemydidae	yes	yes			Trachyaspis				sanctae-crucis	37663								M. Patzkowsky	K. Layou		30260			66	1999-06-28 09:13:00	1999-06-29 02:13:00							brackish,freshwater	aquatic	H. von Meyer			1843	not a trace
2225	PaleoDB	M. Patzkowsky	Reptilia	yes	Testudines	yes	Plesiochelyidae	no	family	Plesiochelyidae	no	no			Tropidemys				sp.	37701		Chelonia				valanginensis	36335	D. Nicholson	D. Nicholson		30259			50311	2014-03-28 11:07:00	2014-03-29 03:07:00	M. Patzkowsky	K. Layou	J. Alroy	66	1999-06-28 09:13:00	2009-11-25 15:16:00	freshwater	aquatic	RŸtimeyer			1873	not a trace
7515	PaleoDB	M. Kosnik	Reptilia	yes	Testudines	yes	Cheloniidae	yes	genus	Toxochelys	no	no	no		Toxochelys				latiremis	128338		Toxochelys				weeksi	128342	M. Carrano	M. Carrano	M. Uhen	606693			787	2006-09-13 14:25:00	2008-07-21 04:02:00							freshwater	aquatic	Collins			1951	body (3D)
11582	PaleoDB	E. Fara	Reptilia	yes	Testudines	yes	Lindholmemydidae	no	genus	Gravemys	no	no	no		Gravemys			n. sp.	barsboldi	217278		Mongolemys			n. sp.	barsboldi	217276	M. Carrano	M. Carrano		1012536	1	specimens	39832	2012-01-31 10:15:00	2012-01-31 10:15:00									Sukhanov	Narmandakh		1974	body (3D)
11604	PaleoDB	M. Carrano	Reptilia	yes	Testudines	yes			genus	Shweboemys	no	no	no		Shweboemys				pisdurensis	131544								M. Carrano	M. Carrano	M. Carrano	256454	1	specimens	4177	2002-08-22 07:15:00	2009-09-29 01:39:00							freshwater	aquatic	Jain			1977	not a trace
11804	PaleoDB	E. Fara	Reptilia	yes	Testudines	yes	Bothremydidae	yes	tribe	Bothremydini					Podocnemis			n. sp.	parva	109014								E. Fara	E. Fara	M. Carrano	138852			13146	2001-09-12 06:27:00	2010-06-25 06:56:00							freshwater	amphibious	G. Haas			1979	body (3D)
11804	PaleoDB	E. Fara	Reptilia	yes	Testudines	yes			genus	Podocnemis	yes	yes	no		Podocnemis			n. sp.	judaea	131532								M. Carrano	M. Carrano		961546	1	individuals	36673	2011-07-14 06:26:00	2011-07-14 06:26:00							freshwater	aquatic	G. Haas			1978	body (3D)
12816	PaleoDB	E. Fara	Reptilia	yes	Testudines	yes	Pleurosternidae	no	genus	Glyptops	no	no	no	n. gen.	Glyptops			n. sp.	plicatulus	65858	n. gen.	Glyptops			n. sp.	ornatus	96495	M. Carrano	M. Carrano	R. Benson	408768	8	specimens	23561	2004-05-26 15:19:00	2012-12-19 02:10:00							freshwater	amphibious	O. C. Marsh			1890	body (3D)
12816	PaleoDB	E. Fara	Reptilia	yes	Testudines	yes	Pleurosternidae	no	genus	Glyptops	no	no	no		Glyptops				plicatulus	65858								M. Carrano	M. Carrano	R. Benson	751977			718	2008-04-23 14:23:00	2012-12-19 02:07:00							freshwater	amphibious	E. D. Cope			1877	body (3D)
12816	PaleoDB	E. Fara	Reptilia	yes	Testudines	yes	Pleurosternidae	no	genus	Dinochelys	no	no	no		Dinochelys				whitei	253384								M. Carrano	M. Carrano	R. Benson	751978	26	specimens	10663	2008-04-23 14:23:00	2012-12-19 01:54:00									E. S. Gaffney			1979	body (3D)
13108	PaleoDB	M. Carrano	Reptilia	yes	Testudines	yes	Trionychidae	yes	genus	Nemegtemys			no		Nemegtemys				conflata	289010								P. Mannion	J. Tennant		1194548	1	individuals	50209	2014-02-19 06:06:00	2014-02-19 23:06:00							brackish,freshwater	aquatic	I. G. Danilov	R. Hirayama	V. B. Sukhanov, S. Suzuki, M. Watabe, N. S. Vitek	2014	body (3D)
13108	PaleoDB	M. Carrano	Reptilia	yes	Testudines	yes	Trionychidae	yes	genus	Gobiapalone	no	no	no		Gobiapalone				breviplastra	289013								P. Mannion	J. Tennant		1194584			50209	2014-02-19 07:02:00	2014-02-20 00:02:00							brackish,freshwater	aquatic	I. G. Danilov	R. Hirayama	V. B. Sukhanov, S. Suzuki, M. Watabe, N. S. Vitek	2014	body (3D)
13142	PaleoDB	E. Fara	Reptilia	yes	Testudines	yes	Adocidae		family	Adocidae		no			Adocus				sp.	37652								E. Fara	E. Fara	M. Carrano	149319	1	specimens	4381	2002-01-25 05:57:00	2010-01-14 08:47:00							freshwater	aquatic	E. D. Cope			1868	body (3D)
13142	PaleoDB	E. Fara	Reptilia	yes	Testudines	yes	Compsemydidae		genus	Compsemys	no	no	no		Compsemys				victa	63644								E. Fara	E. Fara	M. Carrano	149320	1	specimens	4381	2002-01-25 05:57:00	2010-01-14 08:47:00									J. Leidy			1856	body (3D)
13142	PaleoDB	E. Fara	Reptilia	yes	Testudines	yes	Baenidae	no	genus	Eubaena	no	no	no		Eubaena				cephalica	63643								E. Fara	E. Fara	R. Benson	149322	6	specimens	704	2002-01-25 05:57:00	2012-01-11 00:27:00									Hay			1904	body (3D)
13142	PaleoDB	E. Fara	Reptilia	yes	Testudines	yes	Baenidae	no	genus	Palatobaena	no	no	no		Palatobaena				bairdi	67760								P. Mannion	P. Mannion	R. Benson	987357	2	specimens	704	2011-10-14 23:20:00	2012-01-11 00:41:00									E. S. Gaffney			1972	body (3D)
13274	Fossilworks	J. Alroy	Reptilia	yes	Testudines	yes	Euraxemydidae		genus	Dirqadim			no	n. gen.	Dirqadim			n. sp.	schaefferi	131451								M. Uhen	M. Uhen	R. Benson	776538	2	specimens	27976	2008-08-17 10:00:00	2012-06-12 01:16:00							freshwater	amphibious	E. S. Gaffney	H. Tong	P. A. Meylan	2006	body (3D)
13274	Fossilworks	J. Alroy	Reptilia	yes	Testudines	yes			genus	Hamadachelys			no		Hamadachelys				escuilliei	131456								M. Uhen	M. Uhen	R. Benson	776539	1	specimens	27976	2008-08-17 10:00:00	2012-06-12 01:16:00							freshwater	amphibious	Tong	Buffetaut		1996	body (3D)
13334	PaleoDB	M. Carrano	Reptilia	yes					genus	Kallokibotion	no	no	no		Kallokibotion				bajazidi	168584								M. Carrano	M. Carrano	R. Butler	628834			19377	2006-12-11 15:33:00	2009-06-24 22:26:00									B. F. Nopcsa			1923	body (3D)
13776	PaleoDB	M. Carrano	Reptilia	yes	Testudines	yes	Nanhsiungchelyidae	no	genus	Zangerlia	no	no	no		Zangerlia				testudinimorpha	57306		Testudines				indet.	56475	M. Carrano	M. Carrano	M. Carrano	404796	1	specimens	10452	2004-05-06 12:09:00	2004-12-17 07:40:00	M. Carrano	M. Carrano	M. Clapham	10453	2004-05-06 08:51:00	2014-05-04 14:54:00	freshwater	aquatic	M. Mlynarski			1972	not a trace
14375	Fossilworks	J. Alroy	Reptilia	yes	Testudines	yes	Pleurosternidae	no	family	Pleurosternidae	no	no			Glyptops				sp.	37625								J. Alroy	J. Alroy	J. Alroy	289717			7600	2002-12-14 12:33:00	2009-10-29 09:59:00							freshwater	amphibious	O. C. Marsh			1890	not a trace
14375	Fossilworks	J. Alroy	Reptilia	yes					unranked clade	Testudinata	yes	no			Naomichelys				sp.	63172								J. Alroy	J. Alroy	J. Alroy	289718			7600	2002-12-14 12:33:00	2009-10-29 09:59:00									O. P. Hay			1908	body (3D)
14388	Fossilworks	J. Alroy	Reptilia	yes					unranked clade	Testudinata	yes	no			Naomichelys				sp.	63172								J. Alroy	J. Alroy	M. Carrano	289733			7600	2002-12-14 12:36:00	2009-09-03 14:03:00									O. P. Hay			1908	body (3D)
14392	Fossilworks	J. Alroy	Reptilia	yes	Testudines	yes	Pleurosternidae	no	family	Pleurosternidae	no	no			Glyptops				sp.	37625								M. Carrano	M. Carrano	R. Benson	468624			12427	2005-01-19 11:59:00	2011-10-24 20:02:00							freshwater	amphibious	O. C. Marsh			1890	not a trace
14392	Fossilworks	J. Alroy	Reptilia	yes					unranked clade	Testudinata	yes	no			Naomichelys				sp.	63172								J. Alroy	J. Alroy	R. Benson	520898			1219	2005-09-07 11:26:00	2011-10-24 20:02:00									O. P. Hay			1908	body (3D)
14393	Fossilworks	J. Alroy	Reptilia	yes					unranked clade	Testudinata	yes	no		cf.	Naomichelys				sp.	63172								M. Carrano	M. Carrano		491399			1414	2005-04-20 20:22:00	2005-04-21 13:22:00									O. P. Hay			1908	body (3D)
14409	Fossilworks	J. Alroy	Reptilia	yes					unranked clade	Testudinata	yes	no		cf.	Naomichelys				sp.	63172								M. Carrano	M. Carrano		491367			1411	2005-04-20 20:03:00	2005-04-21 13:03:00									O. P. Hay			1908	body (3D)
14413	Fossilworks	J. Alroy	Reptilia	yes					unranked clade	Testudinata	yes	no		cf.	Naomichelys				sp.	63172								M. Carrano	M. Carrano		491380			1411	2005-04-20 20:07:00	2005-04-21 13:07:00									O. P. Hay			1908	body (3D)
14421	Fossilworks	J. Alroy	Reptilia	yes					unranked clade	Testudinata	yes	no			Naomichelys				sp.	63172								M. Carrano	M. Carrano		491413			1414	2005-04-20 20:27:00	2005-04-21 13:27:00									O. P. Hay			1908	body (3D)
14421	Fossilworks	J. Alroy	Reptilia	yes	Testudines	yes	Compsemydidae		family	Compsemydidae		no			Compsemys				sp.	37641								M. Carrano	M. Carrano		491414			1414	2005-04-20 20:27:00	2005-04-21 13:27:00									J. Leidy			1856	body (3D)
14437	Fossilworks	J. Alroy	Reptilia	yes	Testudines	yes	Baenidae	no	family	Baenidae	no	no			Boremys				sp.	37638								J. Alroy	J. Alroy		248057			1488	2002-08-02 11:19:00	2002-08-03 04:19:00									L. M. Lambe			1906	not a trace
14437	Fossilworks	J. Alroy	Reptilia	yes	Testudines	yes	Baenidae	no	subfamily	Neurankylinae		no			Neurankylus				sp.	37639								J. Alroy	J. Alroy		248058			1488	2002-08-02 11:19:00	2002-08-03 04:19:00									L. M. Lambe			1902	not a trace
14452	Fossilworks	J. Alroy	Reptilia	yes	Testudines	yes	Baenidae	no	genus	Boremys	no	no	no		Boremys				pulchra	66154								M. Carrano	M. Carrano	M. Carrano	483668	1	specimens	13103	2005-03-17 13:16:00	2005-04-07 11:44:00									L. M. Lambe			1906	body (3D)
14452	Fossilworks	J. Alroy	Reptilia	yes	Testudines	yes	Trionychidae	yes	tribe	Trionychini		no			Aspideretoides				sp.	67335								M. Carrano	M. Carrano	M. Carrano	483669	2	specimens	13103	2005-03-17 13:16:00	2005-04-07 11:44:00							brackish,freshwater	aquatic	Gardner	Russell	Brinkman	1995	not a trace
14455	Fossilworks	J. Alroy	Reptilia	yes	Testudines	yes	Bothremydidae	yes	genus	Chedighaii	no	no	no		Chedighaii				barberi	131494		Bothremys				barberi	125112	J. Alroy	J. Alroy	R. Benson	255606			1691	2002-08-20 14:43:00	2012-06-29 01:47:00							freshwater	amphibious	Schmidt			1940	body (3D)
14455	Fossilworks	J. Alroy	Reptilia	yes	Testudines	yes	Adocidae		genus	Adocus	no	no	no		Adocus				beatus	173225								J. Alroy	J. Alroy	R. Benson	255607			1691	2002-08-20 14:43:00	2012-06-29 01:47:00							freshwater	aquatic	J. Leidy			1865	body (3D)
14455	Fossilworks	J. Alroy	Reptilia	yes	Testudines	yes			unranked clade	Dermochelyoidae		no			Corsochelys				sp.	36338								J. Alroy	J. Alroy	R. Benson	255609			1691	2002-08-20 14:43:00	2012-06-29 01:47:00							freshwater	aquatic	R. Zangerl			1960	not a trace
14456	Fossilworks	J. Alroy	Reptilia	yes					unranked clade	Testudinata	yes	no			Naomichelys				sp.	63172								P. Mannion	J. Tennant		1134154			46663	2013-05-03 22:38:00	2013-05-03 22:38:00									O. P. Hay			1908	body (3D)
14458	Fossilworks	J. Alroy	Reptilia	yes	Testudines	yes	Baenidae	no	family	Baenidae	no	no			Boremys				sp.	37638								M. Carrano	M. Carrano	M. Carrano	480373	3	specimens	17857	2005-03-06 16:01:00	2006-07-06 00:14:00									L. M. Lambe			1906	not a trace
14458	Fossilworks	J. Alroy	Reptilia	yes	Testudines	yes	Trionychidae	yes	genus	Aspideretoides	no	no	no		Aspideretoides			cf.	foveatus	259497								M. Carrano	M. Carrano		586533	1	specimens	17857	2006-07-05 07:14:00	2006-07-06 00:14:00							brackish,freshwater	aquatic	Leidy			1856	not a trace
14458	Fossilworks	J. Alroy	Reptilia	yes	Testudines	yes	Nanhsiungchelyidae	no	family	Nanhsiungchelyidae	no	no			Basilemys				sp.	37655								M. Carrano	M. Carrano		586535	2	specimens	17857	2006-07-05 07:14:00	2006-07-06 00:14:00							freshwater	aquatic	O. P. Hay			1902	body (3D)
14458	Fossilworks	J. Alroy	Reptilia	yes	Testudines	yes	Toxochelyidae	no	subfamily	Lophocheliinae		no			Lophochelys				sp.	36354								M. Carrano	M. Carrano		586537	1	specimens	17857	2006-07-05 07:14:00	2006-07-06 00:14:00							freshwater	aquatic	R. Zangerl			1953	not a trace
14462	Fossilworks	J. Alroy	Reptilia	yes	Testudines	yes	Baenidae	no	family	Baenidae	no	no			Boremys				sp.	37638								J. Alroy	J. Alroy		248038			1488	2002-08-02 11:17:00	2002-08-03 04:17:00									L. M. Lambe			1906	not a trace
14462	Fossilworks	J. Alroy	Reptilia	yes	Testudines	yes	Adocidae		family	Adocidae		no			Adocus				sp.	37652								J. Alroy	J. Alroy		248039			1488	2002-08-02 11:17:00	2002-08-03 04:17:00							freshwater	aquatic	E. D. Cope			1868	body (3D)
14462	Fossilworks	J. Alroy	Reptilia	yes	Testudines	yes	Nanhsiungchelyidae	no	family	Nanhsiungchelyidae	no	no			Basilemys				sp.	37655		Ceratopsia				indet.	38842	M. Carrano	M. Carrano	M. Carrano	501497			13591	2005-08-26 06:11:00	2005-08-26 23:11:00	M. Carrano	M. Carrano	M. Carrano	14262	2005-05-24 06:46:00	2005-08-26 23:10:00	terrestrial	ground dwelling	O. P. Hay			1902	not a trace
14471	Fossilworks	J. Alroy	Reptilia	yes	Testudines	yes	Baenidae	no	genus	Plesiobaena	no	no	no		Plesiobaena				antiqua	67312								J. Alroy	J. Alroy	R. Benson	519988			14291	2005-08-26 15:35:00	2011-10-03 21:59:00									L. M. Lambe			1902	body (3D)
14482	Fossilworks	J. Alroy	Reptilia	yes	Testudines	yes	Adocidae		family	Adocidae		no			Adocus				sp.	37652								M. Carrano	M. Carrano	M. Carrano	483671	1	specimens	13103	2005-03-17 13:33:00	2009-06-20 03:26:00							freshwater	aquatic	E. D. Cope			1868	body (3D)
14489	Fossilworks	J. Alroy	Reptilia	yes	Testudines	yes	Baenidae	no	family	Baenidae	no	no		"	Baena				sp.	37628								J. Alroy	J. Alroy	M. Carrano	288564			2988	2002-12-09 20:38:00	2012-08-18 07:33:00							freshwater	aquatic	J. Leidy			1870	body (3D)
14490	Fossilworks	J. Alroy	Reptilia	yes	Testudines	yes	Baenidae	no	family	Baenidae	no	no			Boremys				sp.	37638								M. Carrano	M. Carrano		501538			1487	2005-05-24 07:17:00	2005-05-25 00:17:00									L. M. Lambe			1906	not a trace
14494	Fossilworks	J. Alroy	Reptilia	yes	Testudines	yes	Baenidae	no	family	Baenidae	no	no			Boremys				sp.	37638								J. Alroy	J. Alroy	M. Carrano	521244			3313	2005-09-08 11:48:00	2012-08-18 07:25:00									L. M. Lambe			1906	not a trace
14494	Fossilworks	J. Alroy	Reptilia	yes	Testudines	yes	Nanhsiungchelyidae	no	family	Nanhsiungchelyidae	no	no			Basilemys				sp.	37655								J. Alroy	J. Alroy	M. Carrano	521245			3313	2005-09-08 11:48:00	2012-08-18 07:25:00							freshwater	aquatic	O. P. Hay			1902	body (3D)
14504	Fossilworks	J. Alroy	Reptilia	yes	Testudines	yes	Toxochelyidae	no	genus	Prionochelys			no		Prionochelys			cf.	nauta	128358								M. Carrano	M. Carrano		782312			2163	2008-10-06 08:41:00	2008-10-07 02:41:00							freshwater	aquatic	R. Zangerl			1953	not a trace
14505	Fossilworks	J. Alroy	Reptilia	yes	Testudines	yes	Nanhsiungchelyidae	no	genus	Basilemys	no	no	no		Basilemys				sinuosa	67765								M. Carrano	M. Carrano	M. Carrano	483627	1	specimens	13103	2005-03-17 10:53:00	2010-12-10 10:01:00							terrestrial	ground dwelling	E. S. Riggs			1906	body (3D)
14505	Fossilworks	J. Alroy	Reptilia	yes	Testudines	yes	Compsemydidae		genus	Compsemys	no	no	no		Compsemys				victa	63644								M. Carrano	M. Carrano	M. Carrano	483632	1	specimens	13103	2005-03-17 10:53:00	2010-12-10 10:01:00									J. Leidy			1856	body (3D)
14505	Fossilworks	J. Alroy	Reptilia	yes	Testudines	yes	Baenidae	no	family	Baenidae	no	no			Stygiochelys				sp.	67758								M. Carrano	M. Carrano	M. Carrano	483644	1	specimens	13103	2005-03-17 12:56:00	2010-12-10 10:01:00									E. S. Gaffney	R. Hiatt		1971	body (3D)
14505	Fossilworks	J. Alroy	Reptilia	yes	Testudines	yes	Compsemydidae		family	Compsemydidae		no			Compsemys				sp.	37641								R. Benson	R. Benson		1066745			42536	2012-08-02 22:47:00	2012-08-02 22:47:00									J. Leidy			1856	body (3D)
14505	Fossilworks	J. Alroy	Reptilia	yes	Testudines	yes	Baenidae	no	family	Baenidae	no	no		cf.	Stygiochelys				sp.	67758								R. Benson	R. Benson		1066746			42536	2012-08-02 22:47:00	2012-08-02 22:47:00									E. S. Gaffney	R. Hiatt		1971	body (3D)
14505	Fossilworks	J. Alroy	Reptilia	yes	Testudines	yes	Trionychidae	yes	family	Trionychidae	yes	yes			Aspideretes				sp.	37675		Aspiderites				sp.	253352	R. Benson	R. Benson		1066748			42536	2012-08-02 22:47:00	2012-08-02 22:47:00							brackish,freshwater	aquatic	Hay			1904	body (3D)
14505	Fossilworks	J. Alroy	Reptilia	yes	Testudines	yes	Nanhsiungchelyidae	no	family	Nanhsiungchelyidae	no	no			Basilemys				sp.	37655								R. Benson	R. Benson		1066750			42536	2012-08-02 22:47:00	2012-08-02 22:47:00							freshwater	aquatic	O. P. Hay			1902	body (3D)
14508	Fossilworks	J. Alroy	Reptilia	yes	Testudines	yes	Adocidae		family	Adocidae		no			Adocus				sp.	37652								M. Carrano	M. Carrano	M. Carrano	483516	20	specimens	13103	2005-03-17 08:46:00	2009-07-17 05:01:00							freshwater	aquatic	E. D. Cope			1868	body (3D)
14508	Fossilworks	J. Alroy	Reptilia	yes	Testudines	yes	Trionychidae	yes	genus	Helopanoplia	no	no	no		Helopanoplia				distincta	67667								M. Carrano	M. Carrano	M. Carrano	483547	1	specimens	13103	2005-03-17 09:07:00	2009-07-17 05:01:00							brackish,freshwater	aquatic	O. P. Hay			1908	not a trace
14508	Fossilworks	J. Alroy	Reptilia	yes	Testudines	yes	Compsemydidae		genus	Compsemys	no	no	no		Compsemys				victa	63644								M. Carrano	M. Carrano	M. Carrano	483548	2	specimens	13103	2005-03-17 09:07:00	2009-07-17 05:01:00									J. Leidy			1856	body (3D)
14508	Fossilworks	J. Alroy	Reptilia	yes	Testudines	yes	Nanhsiungchelyidae	no	family	Nanhsiungchelyidae	no	no			Basilemys				sp.	37655								M. Carrano	M. Carrano	R. Benson	483563	1	specimens	13103	2005-03-17 09:10:00	2012-12-17 21:12:00							freshwater	aquatic	O. P. Hay			1902	body (3D)
14512	Fossilworks	J. Alroy	Reptilia	yes	Testudines	yes	Compsemydidae		genus	Compsemys	no	no	no		Compsemys				victa	63644								M. Carrano	M. Carrano	M. Carrano	483564	8	specimens	13103	2005-03-17 10:33:00	2009-07-17 05:10:00									J. Leidy			1856	body (3D)
14512	Fossilworks	J. Alroy	Reptilia	yes	Testudines	yes	Compsemydidae		family	Compsemydidae		no			Compsemys				sp.	37641								M. Carrano	M. Carrano	M. Carrano	483565	1	specimens	13103	2005-03-17 10:33:00	2009-07-17 05:10:00									J. Leidy			1856	body (3D)
14512	Fossilworks	J. Alroy	Reptilia	yes	Testudines	yes	Chelydridae	yes	family	Chelydridae	yes	yes		?	Emarginachelys				sp.	37709	?	Emarginochelys				sp.	67763	M. Carrano	M. Carrano	M. Carrano	483566	1	specimens	13103	2005-03-17 10:33:00	2009-07-17 05:10:00							freshwater	aquatic	K. N. Whetstone			1978	body (3D)
14512	Fossilworks	J. Alroy	Reptilia	yes	Testudines	yes	Baenidae	no	subfamily	Neurankylinae		no		cf.	Neurankylus				sp.	37639								M. Carrano	M. Carrano	M. Carrano	483567	1	specimens	13103	2005-03-17 10:33:00	2009-07-17 05:10:00									L. M. Lambe			1902	not a trace
14512	Fossilworks	J. Alroy	Reptilia	yes	Testudines	yes			genus	Judithemys			no		Judithemys				backmani	253836		Clemmys				backmani	105172	M. Carrano	M. Carrano	M. Carrano	483571	1	specimens	13103	2005-03-17 10:33:00	2009-07-17 05:10:00									L. S. Russell			1934	body (3D)
14513	Fossilworks	J. Alroy	Reptilia	yes	Testudines	yes	Trionychidae	yes	subfamily	Plastomeninae	no	no			Helopanoplia				sp.	67666								M. Carrano	M. Carrano	M. Carrano	483595	2	specimens	13103	2005-03-17 10:43:00	2013-11-14 03:51:00							brackish,freshwater	aquatic	O. P. Hay			1908	not a trace
14513	Fossilworks	J. Alroy	Reptilia	yes	Testudines	yes	Compsemydidae		family	Compsemydidae		no			Compsemys				sp.	37641								M. Carrano	M. Carrano	M. Carrano	483596	2	specimens	13103	2005-03-17 10:43:00	2013-11-14 03:51:00									J. Leidy			1856	body (3D)
14513	Fossilworks	J. Alroy	Reptilia	yes	Testudines	yes	Adocidae		family	Adocidae		no			Adocus				sp.	37652								M. Carrano	M. Carrano	M. Carrano	483597	1	specimens	13103	2005-03-17 10:43:00	2013-11-14 03:51:00							freshwater	aquatic	E. D. Cope			1868	body (3D)
14513	Fossilworks	J. Alroy	Reptilia	yes	Testudines	yes	Nanhsiungchelyidae	no	family	Nanhsiungchelyidae	no	no			Basilemys				sp.	37655								M. Carrano	M. Carrano	M. Carrano	483598	1	specimens	13103	2005-03-17 10:43:00	2013-11-14 03:51:00							freshwater	aquatic	O. P. Hay			1902	body (3D)
14513	Fossilworks	J. Alroy	Reptilia	yes	Testudines	yes	Compsemydidae		genus	Compsemys	no	no	no		Compsemys				victa	63644								M. Carrano	M. Carrano	M. Carrano	483606	1	specimens	13103	2005-03-17 10:43:00	2013-11-14 03:51:00									J. Leidy			1856	body (3D)
14514	Fossilworks	J. Alroy	Reptilia	yes	Testudines	yes	Trionychidae	yes	genus	Helopanoplia	no	no	no	cf.	Helopanoplia				distincta	67667								M. Carrano	M. Carrano	M. Carrano	464360	2	specimens	1129	2004-12-09 12:26:00	2009-07-18 00:32:00							brackish,freshwater	aquatic	O. P. Hay			1908	not a trace
14514	Fossilworks	J. Alroy	Reptilia	yes	Testudines	yes	Adocidae		family	Adocidae		no			Adocus				sp.	37652								M. Carrano	M. Carrano	M. Carrano	464361	1	specimens	1129	2004-12-09 12:26:00	2009-07-18 00:32:00							freshwater	aquatic	E. D. Cope			1868	body (3D)
14514	Fossilworks	J. Alroy	Reptilia	yes	Testudines	yes	Nanhsiungchelyidae	no	family	Nanhsiungchelyidae	no	no		cf.	Basilemys				sp.	37655								M. Carrano	M. Carrano	M. Carrano	464362	2	specimens	1129	2004-12-09 12:26:00	2009-07-18 00:32:00							freshwater	aquatic	O. P. Hay			1902	body (3D)
14514	Fossilworks	J. Alroy	Reptilia	yes	Testudines	yes	Compsemydidae		genus	Compsemys	no	no	no		Compsemys				victa	63644								M. Carrano	M. Carrano	M. Carrano	464363	6	specimens	1129	2004-12-09 12:26:00	2009-07-18 00:32:00									J. Leidy			1856	body (3D)
14514	Fossilworks	J. Alroy	Reptilia	yes	Testudines	yes	Baenidae	no	family	Baenidae	no	no		cf.	Eubaena				sp.	37631								M. Carrano	M. Carrano	M. Carrano	464365	1	specimens	1129	2004-12-09 12:26:00	2009-07-18 00:32:00									O. P. Hay			1908	not a trace
14514	Fossilworks	J. Alroy	Reptilia	yes	Testudines	yes	Trionychidae	yes	family	Plastomenidae		no			Plastomenus				sp.	37681								M. Carrano	M. Carrano	M. Carrano	464366	3	specimens	1129	2004-12-09 12:26:00	2009-07-18 00:32:00							freshwater	aquatic	E. D. Cope			1873	body (3D)
14515	Fossilworks	J. Alroy	Reptilia	yes	Testudines	yes	Compsemydidae		family	Compsemydidae		no			Compsemys				sp.	37641								M. Carrano	M. Carrano		819366	1	specimens	13103	2009-07-02 11:55:00	2009-07-03 04:55:00									J. Leidy			1856	body (3D)
14516	Fossilworks	J. Alroy	Reptilia	yes	Testudines	yes	Baenidae	no	genus	Palatobaena	no	no	no		Palatobaena				bairdi	67760								P. Mannion	P. Mannion	P. Mannion	987355			38165	2011-10-14 23:08:00	2011-10-14 23:09:00									E. S. Gaffney			1972	body (3D)
14519	Fossilworks	J. Alroy	Reptilia	yes	Testudines	yes	Baenidae	no	family	Baenidae	no	no		cf.	Baena				sp.	37628								M. Carrano	M. Carrano	M. Carrano	487812	1	specimens	803	2005-04-06 18:32:00	2010-12-11 07:04:00							freshwater	aquatic	J. Leidy			1870	body (3D)
14519	Fossilworks	J. Alroy	Reptilia	yes	Testudines	yes	Trionychidae	yes	genus	Hummelichelys			no		Hummelichelys				beecheri	238431		Aspideretes				beecheri	69094	M. Carrano	M. Carrano	M. Carrano	487816	1	specimens	803	2005-04-06 18:32:00	2010-12-11 07:04:00							brackish,freshwater	aquatic	O. P. Hay			1904	body (3D)
14519	Fossilworks	J. Alroy	Reptilia	yes	Testudines	yes	Nanhsiungchelyidae	no	family	Nanhsiungchelyidae	no	no			Basilemys				sp.	37655								M. Carrano	M. Carrano	M. Carrano	487817	1	specimens	803	2005-04-06 18:32:00	2010-12-11 07:04:00							freshwater	aquatic	O. P. Hay			1902	body (3D)
14519	Fossilworks	J. Alroy	Reptilia	yes	Testudines	yes	Compsemydidae		genus	Compsemys	no	no	no		Compsemys				victa	63644								M. Carrano	M. Carrano	R. Benson	487823	2	specimens	803	2005-04-06 18:32:00	2012-08-02 22:59:00									J. Leidy			1856	body (3D)
14519	Fossilworks	J. Alroy	Reptilia	yes	Testudines	yes	Baenidae	no	genus	Eubaena	no	no	no		Eubaena				cephalica	63643								M. Carrano	M. Carrano	R. Benson	487825	1	specimens	803	2005-04-06 18:32:00	2012-08-02 22:59:00									Hay			1904	body (3D)
14519	Fossilworks	J. Alroy	Reptilia	yes	Testudines	yes	Chelydridae	yes	family	Chelydridae	yes	yes			Emarginachelys				sp.	37709		Emarginochelys				sp.	67763	R. Benson	R. Benson		1066770			42536	2012-08-02 22:58:00	2012-08-02 22:58:00							freshwater	aquatic	K. N. Whetstone			1978	body (3D)
14519	Fossilworks	J. Alroy	Reptilia	yes	Testudines	yes	Adocidae		family	Adocidae		no			Adocus				sp.	37652								R. Benson	R. Benson		1066771			42536	2012-08-02 22:58:00	2012-08-02 22:58:00							freshwater	aquatic	E. D. Cope			1868	body (3D)
14525	Fossilworks	J. Alroy	Reptilia	yes	Testudines	yes	Trionychidae	yes	genus	Helopanoplia	no	no	no		Helopanoplia				distincta	67667								M. Carrano	M. Carrano	M. Carrano	487857	3	specimens	13103	2005-04-06 19:06:00	2009-07-17 05:21:00							brackish,freshwater	aquatic	O. P. Hay			1908	not a trace
14525	Fossilworks	J. Alroy	Reptilia	yes	Testudines	yes	Compsemydidae		genus	Compsemys	no	no	no		Compsemys				victa	63644								M. Carrano	M. Carrano	M. Carrano	487858	18	specimens	13103	2005-04-06 19:06:00	2009-07-17 05:21:00									J. Leidy			1856	body (3D)
14525	Fossilworks	J. Alroy	Reptilia	yes	Testudines	yes	Adocidae		family	Adocidae		no			Adocus				sp.	37652								M. Carrano	M. Carrano	M. Carrano	487871	4	specimens	13103	2005-04-06 19:06:00	2009-07-17 05:21:00							freshwater	aquatic	E. D. Cope			1868	body (3D)
14533	Fossilworks	J. Alroy	Reptilia	yes	Testudines	yes	Trionychidae	yes	subfamily	Plastomeninae	no	no			Helopanoplia				sp.	67666								M. Carrano	M. Carrano		487959	1	specimens	13103	2005-04-06 19:36:00	2005-04-07 12:36:00							brackish,freshwater	aquatic	O. P. Hay			1908	not a trace
14533	Fossilworks	J. Alroy	Reptilia	yes	Testudines	yes	Adocidae		family	Adocidae		no			Adocus				sp.	37652								M. Carrano	M. Carrano	M. Carrano	487960	4	specimens	13103	2005-04-06 19:36:00	2005-04-07 12:42:00							freshwater	aquatic	E. D. Cope			1868	body (3D)
14533	Fossilworks	J. Alroy	Reptilia	yes	Testudines	yes	Compsemydidae		family	Compsemydidae		no			Compsemys				sp.	37641								M. Carrano	M. Carrano		487961	1	specimens	13103	2005-04-06 19:36:00	2005-04-07 12:36:00									J. Leidy			1856	body (3D)
14533	Fossilworks	J. Alroy	Reptilia	yes	Testudines	yes	Compsemydidae		genus	Compsemys	no	no	no		Compsemys				victa	63644								M. Carrano	M. Carrano	M. Carrano	487975	2	specimens	13103	2005-04-06 19:39:00	2005-04-07 12:42:00									J. Leidy			1856	body (3D)
14534	Fossilworks	J. Alroy	Reptilia	yes	Testudines	yes	Baenidae	no	genus	Thescelus	no	no	no		Thescelus				insiliens	67762								M. Carrano	M. Carrano	M. Carrano	487874	1	specimens	13103	2005-04-06 19:11:00	2010-12-10 09:44:00									O. P. Hay			1908	body (3D)
14535	Fossilworks	J. Alroy	Reptilia	yes	Testudines	yes	Compsemydidae		genus	Compsemys	no	no	no		Compsemys				victa	63644								M. Carrano	M. Carrano	M. Carrano	487923	2	specimens	13103	2005-04-06 19:20:00	2010-12-10 09:55:00									J. Leidy			1856	body (3D)
14536	Fossilworks	J. Alroy	Reptilia	yes	Testudines	yes	Nanhsiungchelyidae	no	family	Nanhsiungchelyidae	no	no			Basilemys				sp.	37655								M. Carrano	M. Carrano	M. Carrano	487935	1	specimens	13103	2005-04-06 19:29:00	2013-11-14 04:04:00							freshwater	aquatic	O. P. Hay			1902	body (3D)
14536	Fossilworks	J. Alroy	Reptilia	yes	Testudines	yes	Adocidae		family	Adocidae		no			Adocus				sp.	37652								M. Carrano	M. Carrano	M. Carrano	487936	1	specimens	13103	2005-04-06 19:29:00	2013-11-14 04:04:00							freshwater	aquatic	E. D. Cope			1868	body (3D)
14536	Fossilworks	J. Alroy	Reptilia	yes	Testudines	yes	Compsemydidae		genus	Compsemys	no	no	no		Compsemys				victa	63644								M. Carrano	M. Carrano	M. Carrano	487937	1	specimens	13103	2005-04-06 19:29:00	2013-11-14 04:04:00									J. Leidy			1856	body (3D)
14538	Fossilworks	J. Alroy	Reptilia	yes	Testudines	yes	Trionychidae	yes	genus	Hummelichelys			no		Hummelichelys				beecheri	238431		Aspideretes				beecheri	69094	M. Carrano	M. Carrano	R. Benson	488012			803	2005-04-06 19:50:00	2011-10-03 22:03:00							brackish,freshwater	aquatic	O. P. Hay			1904	body (3D)
14542	Fossilworks	J. Alroy	Reptilia	yes	Testudines	yes	Adocidae		family	Adocidae		no			Adocus				sp.	37652								M. Carrano	M. Carrano	R. Benson	700832	1	specimens	2236	2007-10-05 14:49:00	2012-08-02 23:23:00							freshwater	aquatic	E. D. Cope			1868	body (3D)
14542	Fossilworks	J. Alroy	Reptilia	yes	Testudines	yes	Compsemydidae		genus	Compsemys	no	no	no		Compsemys				victa	63644		Compsemys				victus	94804	M. Carrano	M. Carrano	R. Benson	700833	1	specimens	2236	2007-10-05 14:49:00	2012-08-02 23:23:00									J. Leidy			1856	body (3D)
14542	Fossilworks	J. Alroy	Reptilia	yes	Testudines	yes	Nanhsiungchelyidae	no	family	Nanhsiungchelyidae	no	no			Basilemys				sp.	37655								R. Benson	R. Benson		1066791	2	specimens	42536	2012-08-02 23:23:00	2012-08-02 23:23:00							freshwater	aquatic	O. P. Hay			1902	body (3D)
14543	Fossilworks	J. Alroy	Reptilia	yes	Testudines	yes	Compsemydidae		family	Compsemydidae		no			Compsemys				sp.	37641								R. Benson	R. Benson		1066794	1	specimens	42536	2012-08-02 23:29:00	2012-08-02 23:29:00									J. Leidy			1856	body (3D)
14544	Fossilworks	J. Alroy	Reptilia	yes	Testudines	yes	Nanhsiungchelyidae	no	family	Nanhsiungchelyidae	no	no			Basilemys				sp.	37655		Aspideretoides				sp.	67335	R. Benson	R. Benson		700654	1	specimens	42536	2012-08-02 23:30:00	2012-08-02 23:30:00	M. Carrano	M. Carrano		2236	2007-10-04 14:18:00	2007-10-05 07:18:00	brackish,freshwater	aquatic	O. P. Hay			1902	not a trace
14549	Fossilworks	J. Alroy	Reptilia	yes	Testudines	yes	Adocidae		family	Adocidae		no			Adocus				sp.	37652								M. Carrano	M. Carrano	M. Carrano	488051	1	specimens	13103	2005-04-06 20:08:00	2009-07-21 06:47:00							freshwater	aquatic	E. D. Cope			1868	body (3D)
14549	Fossilworks	J. Alroy	Reptilia	yes	Testudines	yes	Compsemydidae		genus	Compsemys	no	no	no		Compsemys				victa	63644								M. Carrano	M. Carrano	M. Carrano	488063	1	specimens	13103	2005-04-06 20:08:00	2009-07-21 06:47:00									J. Leidy			1856	body (3D)
14555	Fossilworks	J. Alroy	Reptilia	yes	Testudines	yes	Baenidae	no	subfamily	Neurankylinae		no		?	Neurankylus				sp.	37639								J. Alroy	J. Alroy	J. Alroy	521266			3313	2005-09-08 11:53:00	2005-09-09 10:18:00									L. M. Lambe			1902	not a trace
14557	Fossilworks	J. Alroy	Reptilia	yes	Testudines	yes	Trionychidae	yes	genus	Helopanoplia	no	no	no	cf.	Helopanoplia				distincta	67667								J. Alroy	J. Alroy		287910			774	2002-12-06 17:04:00	2002-12-07 12:04:00							brackish,freshwater	aquatic	O. P. Hay			1908	not a trace
14557	Fossilworks	J. Alroy	Reptilia	yes	Testudines	yes	Compsemydidae		genus	Compsemys	no	no	no		Compsemys				victa	63644								J. Alroy	J. Alroy		287912			774	2002-12-06 17:04:00	2002-12-07 12:04:00									J. Leidy			1856	body (3D)
14560	Fossilworks	J. Alroy	Reptilia	yes	Testudines	yes	Compsemydidae		genus	Compsemys	no	no	no		Compsemys				victa	63644								M. Carrano	M. Carrano	M. Carrano	488125	1	specimens	13103	2005-04-06 20:35:00	2013-11-14 04:05:00									J. Leidy			1856	body (3D)
14563	Fossilworks	J. Alroy	Reptilia	yes	Testudines	yes	Compsemydidae		genus	Compsemys	no	no	no		Compsemys				victa	63644								M. Carrano	M. Carrano		488152	1	specimens	13103	2005-04-07 08:15:00	2005-04-08 01:15:00									J. Leidy			1856	body (3D)
14565	Fossilworks	J. Alroy	Reptilia	yes	Testudines	yes	Compsemydidae		family	Compsemydidae		no			Compsemys				sp.	37641								R. Benson	R. Benson		1066737			42536	2012-08-02 22:45:00	2012-08-02 22:45:00									J. Leidy			1856	body (3D)
14565	Fossilworks	J. Alroy	Reptilia	yes	Testudines	yes	Trionychidae	yes	subfamily	Plastomeninae	no	no		cf.	Helopanoplia				sp.	67666								R. Benson	R. Benson		1066739			42536	2012-08-02 22:45:00	2012-08-02 22:45:00							brackish,freshwater	aquatic	O. P. Hay			1908	not a trace
14565	Fossilworks	J. Alroy	Reptilia	yes	Testudines	yes	Adocidae		family	Adocidae		no			Adocus				sp.	37652								R. Benson	R. Benson		1066741			42536	2012-08-02 22:45:00	2012-08-02 22:45:00							freshwater	aquatic	E. D. Cope			1868	body (3D)
14565	Fossilworks	J. Alroy	Reptilia	yes	Testudines	yes	Nanhsiungchelyidae	no	family	Nanhsiungchelyidae	no	no			Basilemys				sp.	37655								R. Benson	R. Benson		1066742			42536	2012-08-02 22:45:00	2012-08-02 22:45:00							freshwater	aquatic	O. P. Hay			1902	body (3D)
14566	Fossilworks	J. Alroy	Reptilia	yes	Testudines	yes	Compsemydidae		genus	Compsemys	no	no	no		Compsemys				victa	63644								M. Carrano	M. Carrano	P. Mannion	488160	1	specimens	803	2005-04-07 08:21:00	2012-08-23 01:47:00									J. Leidy			1856	body (3D)
14568	Fossilworks	J. Alroy	Reptilia	yes	Testudines	yes	Compsemydidae		genus	Compsemys	no	no	no		Compsemys				victa	63644								M. Carrano	M. Carrano	M. Carrano	488202	1	specimens	13103	2005-04-07 08:41:00	2010-01-14 08:49:00									J. Leidy			1856	body (3D)
14568	Fossilworks	J. Alroy	Reptilia	yes	Testudines	yes	Chelydridae	yes	family	Chelydridae	yes	yes		?	Emarginachelys				sp.	37709	?	Emarginochelys				sp.	67763	M. Carrano	M. Carrano	M. Carrano	488203	1	specimens	13103	2005-04-07 08:41:00	2010-01-14 08:49:00							freshwater	aquatic	K. N. Whetstone			1978	body (3D)
14568	Fossilworks	J. Alroy	Reptilia	yes	Testudines	yes	Compsemydidae		family	Compsemydidae		no			Compsemys				sp.	37641								M. Carrano	M. Carrano	M. Carrano	488204	1	specimens	13103	2005-04-07 08:41:00	2010-01-14 08:49:00									J. Leidy			1856	body (3D)
14568	Fossilworks	J. Alroy	Reptilia	yes	Testudines	yes	Adocidae		family	Adocidae		no			Adocus				sp.	37652								M. Carrano	M. Carrano	M. Carrano	488205	1	specimens	13103	2005-04-07 08:41:00	2010-01-14 08:49:00							freshwater	aquatic	E. D. Cope			1868	body (3D)
14570	Fossilworks	J. Alroy	Reptilia	yes	Testudines	yes	Compsemydidae		genus	Compsemys	no	no	no		Compsemys				victa	63644								M. Carrano	M. Carrano	R. Benson	488235	1	specimens	13103	2005-04-07 08:47:00	2012-08-02 22:53:00									J. Leidy			1856	body (3D)
14570	Fossilworks	J. Alroy	Reptilia	yes	Testudines	yes	Compsemydidae		family	Compsemydidae		no			Compsemys				sp.	37641								R. Benson	R. Benson		1066764			42536	2012-08-02 22:53:00	2012-08-02 22:53:00									J. Leidy			1856	body (3D)
14570	Fossilworks	J. Alroy	Reptilia	yes	Testudines	yes	Trionychidae	yes	subfamily	Plastomeninae	no	no			Helopanoplia				sp.	67666								R. Benson	R. Benson		1066766			42536	2012-08-02 22:53:00	2012-08-02 22:53:00							brackish,freshwater	aquatic	O. P. Hay			1908	not a trace
14579	Fossilworks	J. Alroy	Reptilia	yes	Testudines	yes	Baenidae	no	family	Baenidae	no	no		cf.	Baena				sp.	37628								M. Carrano	M. Carrano	R. Benson	545463			803	2005-12-02 12:30:00	2012-08-02 23:06:00							freshwater	aquatic	J. Leidy			1870	body (3D)
14579	Fossilworks	J. Alroy	Reptilia	yes	Testudines	yes	Trionychidae	yes	genus	Hummelichelys			no		Hummelichelys				beecheri	238431		Aspideretes				beecheri	69094	M. Carrano	M. Carrano	R. Benson	545464			803	2005-12-02 12:30:00	2012-08-02 23:06:00							brackish,freshwater	aquatic	O. P. Hay			1904	body (3D)
14579	Fossilworks	J. Alroy	Reptilia	yes	Testudines	yes	Trionychidae	yes	subfamily	Plastomeninae	no	no			Helopanoplia				sp.	67666								R. Benson	R. Benson		1066785			42536	2012-08-02 23:06:00	2012-08-02 23:06:00							brackish,freshwater	aquatic	O. P. Hay			1908	not a trace
14579	Fossilworks	J. Alroy	Reptilia	yes	Testudines	yes	Nanhsiungchelyidae	no	family	Nanhsiungchelyidae	no	no			Basilemys				sp.	37655								R. Benson	R. Benson		1066787			42536	2012-08-02 23:06:00	2012-08-02 23:06:00							freshwater	aquatic	O. P. Hay			1902	body (3D)
14580	Fossilworks	J. Alroy	Reptilia	yes	Testudines	yes	Adocidae		family	Adocidae		no			Adocus				sp.	37652								M. Carrano	M. Carrano	M. Carrano	488999	2	specimens	13103	2005-04-10 14:22:00	2009-07-03 06:24:00							freshwater	aquatic	E. D. Cope			1868	body (3D)
14580	Fossilworks	J. Alroy	Reptilia	yes	Testudines	yes	Compsemydidae		family	Compsemydidae		no			Compsemys				sp.	37641								M. Carrano	M. Carrano	M. Carrano	489000	1	specimens	13103	2005-04-10 14:22:00	2009-07-03 06:24:00									J. Leidy			1856	body (3D)
14580	Fossilworks	J. Alroy	Reptilia	yes	Testudines	yes	Compsemydidae		genus	Compsemys	no	no	no		Compsemys				victa	63644								M. Carrano	M. Carrano	M. Carrano	489003	1	specimens	13103	2005-04-10 14:24:00	2009-07-03 06:24:00									J. Leidy			1856	body (3D)
14582	Fossilworks	J. Alroy	Reptilia	yes	Testudines	yes	Baenidae	no	genus	Palatobaena	no	no	no		Palatobaena				bairdi	67760								M. Carrano	M. Carrano	M. Carrano	488269	1	specimens	13103	2005-04-07 09:01:00	2010-12-10 09:59:00									E. S. Gaffney			1972	body (3D)
14582	Fossilworks	J. Alroy	Reptilia	yes	Testudines	yes			genus	Judithemys			no		Judithemys				backmani	253836		Clemmys				backmani	105172	M. Carrano	M. Carrano	M. Carrano	488287	1	specimens	13103	2005-04-07 09:04:00	2010-12-10 09:59:00									L. S. Russell			1934	body (3D)
14585	Fossilworks	J. Alroy	Reptilia	yes	Testudines	yes	Nanhsiungchelyidae	no	family	Nanhsiungchelyidae	no	no			Basilemys				sp.	37655								M. Carrano	M. Carrano	M. Carrano	464135	1	specimens	803	2004-12-08 12:38:00	2009-07-18 00:58:00							freshwater	aquatic	O. P. Hay			1902	body (3D)
14585	Fossilworks	J. Alroy	Reptilia	yes	Testudines	yes	Compsemydidae		genus	Compsemys	no	no	no		Compsemys				victa	63644								M. Carrano	M. Carrano	M. Carrano	464136	1	specimens	803	2004-12-08 12:38:00	2009-07-18 00:58:00									J. Leidy			1856	body (3D)
14585	Fossilworks	J. Alroy	Reptilia	yes	Testudines	yes	Trionychidae	yes	genus	Hummelichelys			no		Hummelichelys				beecheri	238431		Aspideretes				beecheri	69094	M. Carrano	M. Carrano	M. Carrano	464137	1	specimens	803	2004-12-08 12:38:00	2009-07-18 00:58:00							brackish,freshwater	aquatic	O. P. Hay			1904	body (3D)
14585	Fossilworks	J. Alroy	Reptilia	yes	Testudines	yes	Baenidae	no	genus	Peckemys			no		Peckemys				brinkman	212698								R. Benson	R. Benson		1007485	1	specimens	39185	2012-01-07 03:58:00	2012-01-07 03:58:00									T. R. Lyson	W. G. Joyce		2009	body (3D)
14585	Fossilworks	J. Alroy	Reptilia	yes	Testudines	yes	Compsemydidae		family	Compsemydidae		no			Compsemys				sp.	37641								R. Benson	R. Benson		1066754			42536	2012-08-02 22:49:00	2012-08-02 22:49:00									J. Leidy			1856	body (3D)
14585	Fossilworks	J. Alroy	Reptilia	yes	Testudines	yes	Baenidae	no	family	Baenidae	no	no			Plesiobaena				sp.	37634								R. Benson	R. Benson		1066755			42536	2012-08-02 22:49:00	2012-08-02 22:49:00									E. S. Gaffney			1972	body (3D)
14585	Fossilworks	J. Alroy	Reptilia	yes	Testudines	yes	Trionychidae	yes	subfamily	Plastomeninae	no	no			Helopanoplia				sp.	67666								R. Benson	R. Benson		1066758			42536	2012-08-02 22:49:00	2012-08-02 22:49:00							brackish,freshwater	aquatic	O. P. Hay			1908	not a trace
14585	Fossilworks	J. Alroy	Reptilia	yes	Testudines	yes	Adocidae		family	Adocidae		no			Adocus				sp.	37652								R. Benson	R. Benson		1066760			42536	2012-08-02 22:49:00	2012-08-02 22:49:00							freshwater	aquatic	E. D. Cope			1868	body (3D)
14585	Fossilworks	J. Alroy	Reptilia	yes	Testudines	yes	Nanhsiungchelyidae	no	family	Nanhsiungchelyidae	no	no			Basilemys				sp.	37655								R. Benson	R. Benson		1066761			42536	2012-08-02 22:49:00	2012-08-02 22:49:00							freshwater	aquatic	O. P. Hay			1902	body (3D)
14585	Fossilworks	J. Alroy	Reptilia	yes	Testudines	yes	Baenidae	no	genus	Plesiobaena	no	no	no		Plesiobaena				antiqua	67312		Eubaena				cephalica	63643	R. Benson	R. Benson		464138	1	specimens	704	2012-01-11 00:05:00	2012-01-11 00:05:00	M. Carrano	M. Carrano	M. Carrano	803	2004-12-08 12:38:00	2014-07-26 04:39:00			L. M. Lambe			1902	body (3D)
14610	Fossilworks	J. Alroy	Reptilia	yes	Testudines	yes	Compsemydidae		genus	Compsemys	no	no	no		Compsemys				victa	63644								M. Carrano	M. Carrano	M. Carrano	458165	1	specimens	11749	2004-10-06 14:06:00	2009-07-16 06:39:00									J. Leidy			1856	body (3D)
14610	Fossilworks	J. Alroy	Reptilia	yes	Testudines	yes	Trionychidae	yes	genus	Helopanoplia	no	no	no		Helopanoplia				distincta	67667								M. Carrano	M. Carrano	M. Carrano	458166	1	specimens	11749	2004-10-06 14:06:00	2009-07-16 06:39:00							brackish,freshwater	aquatic	O. P. Hay			1908	not a trace
14610	Fossilworks	J. Alroy	Reptilia	yes	Testudines	yes	Baenidae	no	genus	Plesiobaena	no	no	no		Plesiobaena				antiqua	67312								M. Carrano	M. Carrano	M. Carrano	458168	1	specimens	11749	2004-10-06 14:08:00	2009-07-16 06:39:00									L. M. Lambe			1902	body (3D)
14610	Fossilworks	J. Alroy	Reptilia	yes	Testudines	yes	Baenidae	no	family	Baenidae	no	no			Boremys				sp.	37638								R. Benson	R. Benson	R. Benson	1045212	4	specimens	41937	2012-06-07 22:37:00	2012-06-07 22:40:00									L. M. Lambe			1906	not a trace
14613	Fossilworks	J. Alroy	Reptilia	yes	Testudines	yes	Compsemydidae		genus	Compsemys	no	no	no		Compsemys				victa	63644								M. Carrano	M. Carrano	M. Carrano	488866	1	specimens	13103	2005-04-10 12:53:00	2013-11-13 11:13:00									J. Leidy			1856	body (3D)
14616	Fossilworks	J. Alroy	Reptilia	yes	Testudines	yes	Chelydridae	yes	genus	Emarginachelys	yes	yes	yes		Emarginachelys				cretacea	172850		Emarginochelys				cretacea	67764	M. Carrano	M. Carrano	M. Carrano	467133	1	specimens	13103	2005-01-11 10:04:00	2009-07-03 06:26:00							freshwater	aquatic	K. N. Whetstone			1978	body (3D)
14620	Fossilworks	J. Alroy	Reptilia	yes	Testudines	yes	Compsemydidae		genus	Compsemys	no	no	no		Compsemys				victa	63644								J. Alroy	J. Alroy		521007			1921	2005-09-07 14:34:00	2005-09-08 07:34:00									J. Leidy			1856	body (3D)
14620	Fossilworks	J. Alroy	Reptilia	yes	Testudines	yes	Trionychidae	yes	genus	Helopanoplia	no	no	no		Helopanoplia				distincta	67667								J. Alroy	J. Alroy		521011			1921	2005-09-07 14:34:00	2005-09-08 07:34:00							brackish,freshwater	aquatic	O. P. Hay			1908	not a trace
14621	Fossilworks	J. Alroy	Reptilia	yes	Testudines	yes	Trionychidae	yes	genus	Helopanoplia	no	no	no		Helopanoplia				distincta	67667								J. Alroy	J. Alroy		521032			1921	2005-09-07 14:38:00	2005-09-08 07:38:00							brackish,freshwater	aquatic	O. P. Hay			1908	not a trace
14639	Fossilworks	J. Alroy	Reptilia	yes	Testudines	yes	Baenidae	no	genus	Neurankylus	no	no	no		Neurankylus				eximius	67761								M. Carrano	M. Carrano	M. Carrano	488562	1	specimens	13103	2005-04-08 07:39:00	2010-12-11 03:02:00									L. M. Lambe			1902	body (3D)
14639	Fossilworks	J. Alroy	Reptilia	yes	Testudines	yes	Adocidae		family	Adocidae		no			Adocus				sp.	37652								M. Carrano	M. Carrano	M. Carrano	488564	3	specimens	13103	2005-04-08 07:39:00	2010-12-11 03:02:00							freshwater	aquatic	E. D. Cope			1868	body (3D)
14640	Fossilworks	J. Alroy	Reptilia	yes	Testudines	yes	Adocidae		family	Adocidae		no			Adocus				sp.	37652								J. Alroy	J. Alroy	J. Alroy	291013			717	2003-01-08 14:32:00	2010-05-15 15:54:00							freshwater	aquatic	E. D. Cope			1868	body (3D)
14640	Fossilworks	J. Alroy	Reptilia	yes	Testudines	yes	Compsemydidae		genus	Compsemys	no	no	no		Compsemys				victa	63644								J. Alroy	J. Alroy	J. Alroy	291014			717	2003-01-08 14:32:00	2010-05-15 15:54:00									J. Leidy			1856	body (3D)
14653	Fossilworks	J. Alroy	Reptilia	yes	Testudines	yes	Compsemydidae		genus	Compsemys	no	no	no		Compsemys				victa	63644								M. Carrano	M. Carrano	M. Carrano	488402	1	specimens	13103	2005-04-07 14:58:00	2013-11-14 03:53:00									J. Leidy			1856	body (3D)
14653	Fossilworks	J. Alroy	Reptilia	yes	Testudines	yes	Trionychidae	yes	subfamily	Plastomeninae	no	no			Helopanoplia				sp.	67666								M. Carrano	M. Carrano	M. Carrano	488403	2	specimens	13103	2005-04-07 14:58:00	2013-11-14 03:53:00							brackish,freshwater	aquatic	O. P. Hay			1908	not a trace
14653	Fossilworks	J. Alroy	Reptilia	yes	Testudines	yes	Adocidae		family	Adocidae		no			Adocus				sp.	37652								M. Carrano	M. Carrano	M. Carrano	488404	2	specimens	13103	2005-04-07 14:58:00	2013-11-14 03:53:00							freshwater	aquatic	E. D. Cope			1868	body (3D)
14653	Fossilworks	J. Alroy	Reptilia	yes	Testudines	yes	Baenidae	no	genus	Plesiobaena	no	no	no		Plesiobaena				antiqua	67312								M. Carrano	M. Carrano	M. Carrano	488405	1	specimens	13103	2005-04-07 14:58:00	2013-11-14 03:53:00									L. M. Lambe			1902	body (3D)
14653	Fossilworks	J. Alroy	Reptilia	yes	Testudines	yes	Trionychidae	yes	family	Plastomenidae		no			Plastomenus				sp.	37681								M. Carrano	M. Carrano	M. Carrano	488414	1	specimens	13103	2005-04-07 15:03:00	2013-11-14 03:53:00							freshwater	aquatic	E. D. Cope			1873	body (3D)
14654	Fossilworks	J. Alroy	Reptilia	yes	Testudines	yes	Nanhsiungchelyidae	no	family	Nanhsiungchelyidae	no	no			Basilemys				sp.	37655								M. Carrano	M. Carrano		488366	1	specimens	13103	2005-04-07 14:49:00	2005-04-08 07:49:00							freshwater	aquatic	O. P. Hay			1902	body (3D)
14654	Fossilworks	J. Alroy	Reptilia	yes	Testudines	yes	Adocidae		family	Adocidae		no			Adocus				sp.	37652								M. Carrano	M. Carrano		488380	3	specimens	13103	2005-04-07 14:52:00	2005-04-08 07:52:00							freshwater	aquatic	E. D. Cope			1868	body (3D)
14654	Fossilworks	J. Alroy	Reptilia	yes	Testudines	yes	Compsemydidae		genus	Compsemys	no	no	no		Compsemys				victa	63644								M. Carrano	M. Carrano		488384	2	specimens	13103	2005-04-07 14:52:00	2005-04-08 07:52:00									J. Leidy			1856	body (3D)
14654	Fossilworks	J. Alroy	Reptilia	yes	Testudines	yes	Trionychidae	yes	family	Plastomenidae		no			Plastomenus				sp.	37681								M. Carrano	M. Carrano		488389	1	specimens	13103	2005-04-07 14:52:00	2005-04-08 07:52:00							freshwater	aquatic	E. D. Cope			1873	body (3D)
14654	Fossilworks	J. Alroy	Reptilia	yes	Testudines	yes	Baenidae	no	genus	Stygiochelys	no	no	no		Stygiochelys				estesi	67759								M. Carrano	M. Carrano		488398	1	specimens	13103	2005-04-07 14:54:00	2005-04-08 07:54:00									E. S. Gaffney	R. Hiatt		1971	body (3D)
14655	Fossilworks	J. Alroy	Reptilia	yes	Testudines	yes	Trionychidae	yes	unranked clade	Trionychinae		yes			Trionyx				sp.	37682								M. Carrano	M. Carrano		1147407			1535	2013-06-19 06:32:00	2013-06-19 06:32:00							brackish,freshwater	aquatic	Forskal			1775	body (3D)
21852	ETE	A. Behrensmeyer	Reptilia	yes	Testudines	yes	Pleurosternidae	no	genus	Glyptops	no	no	no		Glyptops			n. sp.	plicatulus	65858		Glyptops			n. sp.	utahensis	65788	M. Carrano	M. Carrano	R. Benson	496311	8	individuals	13461	2005-05-06 07:55:00	2012-12-19 02:12:00							freshwater	amphibious	C. W. Gilmore			1916	body (3D)
21852	ETE	A. Behrensmeyer	Reptilia	yes	Testudines	yes	Pleurosternidae	no	genus	Dinochelys	no	no	no	n. gen.	Dinochelys			n. sp.	whitei	253384								M. Carrano	M. Carrano	R. Benson	540445	1	individuals	718	2005-11-18 08:56:00	2012-12-19 01:53:00									E. S. Gaffney			1979	body (3D)
21852	ETE	A. Behrensmeyer	Reptilia	yes	Testudines	yes	Pleurosternidae	no	family	Pleurosternidae	no	no		?	Dinochelys				sp.	37751								R. Benson	R. Benson		1093600	1	specimens	718	2012-12-19 01:55:00	2012-12-19 01:55:00									E. S. Gaffney			1979	body (3D)
21852	ETE	A. Behrensmeyer	Reptilia	yes	Testudines	yes	Pleurosternidae	no	genus	Glyptops	no	no	no		Glyptops				plicatulus	65858								R. Benson	R. Benson	M. Carrano	1093613	3	specimens	718	2012-12-19 02:12:00	2013-04-10 03:06:00							freshwater	amphibious	E. D. Cope			1877	body (3D)
22645	ETE	A. Behrensmeyer	Reptilia	yes	Testudines	yes			genus	Chitracephalus			no		Chitracephalus			n. sp.	dumonii	238603								R. Benson	R. Benson		1046741	1	specimens	42005	2012-06-15 21:54:00	2012-06-15 21:54:00							freshwater	aquatic	M. L. Dollo			1885	body (3D)
22645	ETE	A. Behrensmeyer	Reptilia	yes	Testudines	yes	Peltochelyidae		genus	Peltochelys			no		Peltochelys			n. sp.	duchastelii	234957								R. Benson	R. Benson	R. Benson	1046742	1	specimens	42005	2012-06-15 21:54:00	2012-06-16 00:14:00							freshwater	aquatic	M. L. Dollo			1885	body (3D)
22645	ETE	A. Behrensmeyer	Reptilia	yes	Testudines	yes	Peltochelyidae		genus	Peltochelys			no		Peltochelys				duchastelii	234957		Chelonii				indet.	106738	P. Mannion	J. Tennant		1046743	2	specimens	38095	2013-01-10 06:43:00	2013-01-10 06:43:00	R. Benson	R. Benson	M. Carrano	42022	2012-06-16 00:14:00	2014-06-17 05:28:00	freshwater	aquatic					body (3D)
22648	ETE	A. Behrensmeyer	Reptilia	yes	Testudines	yes	Pleurosternidae	no	genus	Glyptops	no	no	no		Glyptops				plicatulus	65858								R. Benson	R. Benson		1058837	1	individuals	14442	2012-07-14 00:14:00	2012-07-14 00:14:00							freshwater	amphibious	E. D. Cope			1877	body (3D)
22679	ETE	A. Behrensmeyer	Reptilia	yes					unranked clade	Testudinata	yes	no			Naomichelys				sp.	63172								A. Behrensmeyer	M. Carrano		491318			13288	2005-04-20 13:21:00	2005-04-21 06:21:00									O. P. Hay			1908	body (3D)
22683	ETE	A. Behrensmeyer	Reptilia	yes					genus	Proganochelys	no	no	no		Proganochelys				quenstedti	256639								A. Behrensmeyer	A. Behrensmeyer	R. Butler	220083	3	individuals	44548	2002-07-10 20:49:00	2013-01-30 05:39:00									G. Baur			1887	mold
22684	ETE	A. Behrensmeyer	Reptilia	yes					genus	Proganochelys	no	no	no	n. gen.	Proganochelys			n. sp.	quenstedti	256639	n. gen.	Stegochelys			n. sp.	dux	256641	A. Behrensmeyer	A. Behrensmeyer	R. Butler	220086	1	individuals	34613	2002-07-10 20:49:00	2013-01-30 05:23:00									Jaekel			1914	body (3D)
22684	ETE	A. Behrensmeyer	Reptilia	yes					genus	Proganochelys	no	no	no		Proganochelys				quenstedti	256639		Triassochelys				dux	256643	M. Carrano	M. Carrano		1104052			44850	2013-02-12 09:50:00	2013-02-12 09:50:00									Jaekel			1914	body (3D)
22689	ETE	A. Behrensmeyer	Reptilia	yes	Testudines	yes	Nanhsiungchelyidae	no	family	Nanhsiungchelyidae	no	no			Basilemys				sp.	37655								A. Behrensmeyer	V. Egerton	M. Carrano	392724	4	specimens	9812	2004-03-22 09:04:00	2009-12-19 10:21:00							freshwater	aquatic	O. P. Hay			1902	body (3D)
22697	ETE	A. Behrensmeyer	Reptilia	yes	Testudines	yes	Nanhsiungchelyidae	no	genus	Basilemys	no	no	no		Basilemys				variolosa	241956								R. Whatley	R. Whatley	M. Carrano	480290	2	specimens	5929	2005-03-06 10:14:00	2013-11-15 09:55:00							freshwater	aquatic	E. D. Cope			1876	body (3D)
22700	ETE	A. Behrensmeyer	Reptilia	yes	Testudines	yes	Plesiochelyidae	no	family	Plesiochelyidae	no	no			Plesiochelys				sp.	36361								A. Behrensmeyer	A. Behrensmeyer	M. Kosnik	220128			5772	2002-07-10 20:49:00	2002-07-11 13:49:00									RŸtimeyer			1873	body (3D)
22711	ETE	A. Behrensmeyer	Reptilia	yes	Testudines	yes	Pleurosternidae	no	family	Pleurosternidae	no	no			Glyptops				sp.	37625								A. Behrensmeyer	A. Behrensmeyer	M. Carrano	220157	7	specimens	15179	2002-07-10 20:49:00	2011-11-11 06:30:00							freshwater	amphibious	O. C. Marsh			1890	not a trace
22717	ETE	A. Behrensmeyer	Reptilia	yes	Testudines	yes	Pleurosternidae	no	genus	Glyptops	no	no	no		Glyptops				plicatulus	65858								M. Carrano	M. Carrano	M. Carrano	782371	1	specimens	24919	2008-10-07 07:35:00	2008-10-08 01:36:00							freshwater	amphibious	E. D. Cope			1877	body (3D)
23307	Fossilworks	J. Alroy	Reptilia	yes	Testudines	yes	Cheloniidae	yes	genus	Toxochelys	no	no	no		Toxochelys				latiremis	128338								J. Alroy	J. Wertheim	M. Carrano	211642			735	2002-07-11 16:51:00	2011-08-07 01:02:00							freshwater	aquatic	Cope			1873	body (3D)
23321	Fossilworks	J. Alroy	Reptilia	yes	Testudines	yes	Cheloniidae	yes	genus	Toxochelys	no	no	no		Toxochelys				latiremis	128338								J. Alroy	J. Wertheim		211695			735	2002-07-11 17:04:00	2002-07-12 10:04:00							freshwater	aquatic	Cope			1873	body (3D)
23323	Fossilworks	J. Alroy	Reptilia	yes	Testudines	yes	Cheloniidae	yes	genus	Toxochelys	no	no	no		Toxochelys				latiremis	128338								J. Alroy	J. Wertheim		211706			735	2002-07-11 17:12:00	2002-07-12 10:12:00							freshwater	aquatic	Cope			1873	body (3D)
23337	Fossilworks	J. Alroy	Reptilia	yes	Testudines	yes	Cheloniidae	yes	genus	Toxochelys	no	no	no		Toxochelys				latiremis	128338								J. Alroy	J. Wertheim		211857			735	2002-07-12 09:12:00	2002-07-13 02:12:00							freshwater	aquatic	Cope			1873	body (3D)
23338	Fossilworks	J. Alroy	Reptilia	yes	Testudines	yes	Protostegidae		family	Protostegidae		no			Protostega				sp.	36368								J. Alroy	J. Wertheim		211858			735	2002-07-12 09:34:00	2002-07-13 02:34:00							freshwater	aquatic	E. D. Cope			1871	not a trace
23367	Fossilworks	J. Alroy	Reptilia	yes	Testudines	yes	Toxochelyidae	no	genus	Lophochelys	no	no	no		Lophochelys				niobrarae	128353								J. Alroy	J. Wertheim		229968			735	2002-07-12 16:28:00	2002-07-13 09:28:00							freshwater	aquatic	R. Zangerl			1953	not a trace
24257	Fossilworks	J. Alroy	Reptilia	yes	Testudines	yes			order	Testudines	yes	no		cf.	Protochelydra				sp.	37713								J. Alroy	J. Alroy	R. Butler	248582			694	2002-08-03 15:33:00	2009-11-06 02:16:00							freshwater	aquatic	Erickson			1973	not a trace
24257	Fossilworks	J. Alroy	Reptilia	yes	Testudines	yes			unranked clade	Kinosternoidea		no		cf.	Hoplochelys				sp.	37658								J. Alroy	J. Alroy	R. Butler	248583			694	2002-08-03 15:33:00	2009-11-06 02:16:00							freshwater	aquatic	O. P. Hay			1908	body (3D)
24257	Fossilworks	J. Alroy	Reptilia	yes	Testudines	yes	Compsemydidae		genus	Compsemys	no	no	no		Compsemys				victa	63644								J. Alroy	J. Alroy	R. Butler	248585			694	2002-08-03 15:33:00	2009-11-06 02:16:00									J. Leidy			1856	body (3D)
24257	Fossilworks	J. Alroy	Reptilia	yes	Testudines	yes	Adocidae		family	Adocidae		no			Adocus				sp.	37652								P. Holroyd	P. Holroyd		586618			17867	2006-07-05 11:58:00	2006-07-06 04:58:00							freshwater	aquatic	E. D. Cope			1868	body (3D)
24258	Fossilworks	J. Alroy	Reptilia	yes	Testudines	yes			unranked clade	Kinosternoidea		no		cf.	Hoplochelys				sp.	37658								J. Alroy	J. Alroy	M. Carrano	248593			694	2002-08-03 15:38:00	2010-08-28 05:47:00							freshwater	aquatic	O. P. Hay			1908	body (3D)
24259	Fossilworks	J. Alroy	Reptilia	yes	Testudines	yes			unranked clade	Kinosternoidea		no		cf.	Hoplochelys				sp.	37658								J. Alroy	J. Alroy		248598			694	2002-08-03 15:42:00	2002-08-04 08:42:00							freshwater	aquatic	O. P. Hay			1908	body (3D)
24259	Fossilworks	J. Alroy	Reptilia	yes	Testudines	yes	Compsemydidae		genus	Compsemys	no	no	no		Compsemys				victa	63644								J. Alroy	J. Alroy		248599			694	2002-08-03 15:42:00	2002-08-04 08:42:00									J. Leidy			1856	body (3D)
24260	Fossilworks	J. Alroy	Reptilia	yes	Testudines	yes			unranked clade	Kinosternoidea		no		cf.	Hoplochelys				sp.	37658								J. Alroy	J. Alroy		248605			694	2002-08-03 15:51:00	2002-08-04 08:51:00							freshwater	aquatic	O. P. Hay			1908	body (3D)
24261	Fossilworks	J. Alroy	Reptilia	yes	Testudines	yes			unranked clade	Kinosternoidea		no		cf.	Hoplochelys				sp.	37658								J. Alroy	J. Alroy	M. Carrano	248612			694	2002-08-03 16:01:00	2010-08-28 05:48:00							freshwater	aquatic	O. P. Hay			1908	body (3D)
24261	Fossilworks	J. Alroy	Reptilia	yes	Testudines	yes	Compsemydidae		family	Compsemydidae		no			Compsemys				sp.	37641								P. Holroyd	P. Holroyd	M. Carrano	586615			17867	2006-07-05 11:56:00	2010-08-28 05:48:00									J. Leidy			1856	body (3D)
24261	Fossilworks	J. Alroy	Reptilia	yes	Testudines	yes	Adocidae		family	Adocidae		no			Adocus				sp.	37652								P. Holroyd	P. Holroyd	M. Carrano	586616			17867	2006-07-05 11:56:00	2010-08-28 05:48:00							freshwater	aquatic	E. D. Cope			1868	body (3D)
24426	ETE	A. Rees	Reptilia	yes	Testudines	yes	Thalassemydidae	yes	genus	Idiochelys			no		Idiochelys				fitzingeri	235485								P. Mannion	J. Tennant		1135788			46818	2013-05-15 04:17:00	2013-05-15 04:17:00							freshwater	aquatic	Meyer			1843	body (3D)
24521	ETE	A. Rees	Reptilia	yes	Testudines	yes			genus	Palaeomedusa	no	no	no		Palaeomedusa				testa	253602								P. Mannion	J. Tennant		1106389			45084	2013-02-21 04:54:00	2013-02-21 04:54:00									Fraas			1903	body (3D)
24563	ETE	A. Rees	Reptilia	yes	Testudines	yes			unranked clade	Platychelira		no			Platychelys				sp.	37619								M. Carrano	M. Carrano		1217075			38095	2014-07-25 10:37:00	2014-07-26 01:37:00							freshwater	amphibious	A. v. Wagner			1853	body (3D)
24563	ETE	A. Rees	Reptilia	yes	Testudines	yes	Peltochelyidae		genus	Peltochelys			no		Peltochelys				duchastelii	234957		Peltochelys				duchastelli	238602	M. Carrano	M. Carrano		1217076			38095	2014-07-25 10:37:00	2014-07-26 01:37:00							freshwater	aquatic	M. L. Dollo			1885	body (3D)
24883	PaleoDB	M. Carrano	Reptilia	yes	Testudines	yes			genus	Chengyuchelys	no	no	no		Chengyuchelys			n. sp.	zigongensis	253264								R. Benson	R. Benson	R. Benson	1093048	2	specimens	44058	2012-12-18 06:12:00	2012-12-19 23:02:00									Yeh			1982	body (3D)
24883	PaleoDB	M. Carrano	Reptilia	yes	Testudines	yes	Bashuchelyidae		genus	Chuannanchelys			no		Chuannanchelys			n. sp.	dashanpuensis	253374		Chengyuchelys			n. sp.	dashanpuensis	253266	R. Benson	R. Benson		1093050	1	specimens	44006	2012-12-18 06:12:00	2012-12-18 06:12:00							freshwater	aquatic	Fang			1987	body (3D)
24883	PaleoDB	M. Carrano	Reptilia	yes	Testudines	yes			genus	Sichuanchelys	no	no	no	n. gen.	Sichuanchelys			n. sp.	chowi	253359								R. Benson	R. Benson		1093582	3	specimens	44035	2012-12-18 23:14:00	2012-12-18 23:14:00							freshwater	aquatic	Y. Ye	X. Pi		1997	body (3D)
24883	PaleoDB	M. Carrano	Reptilia	yes	Testudines	yes			unranked clade	Testudines		no			Protoxinjiangchelys				sp.	253375								R. Benson	R. Benson		1093594	1	specimens	44036	2012-12-19 01:10:00	2012-12-19 01:10:00									H. Tong	I. Danilov	Y. Ye, H. Ouyang, G. -Z. Peng	2012	body (3D)
24883	PaleoDB	M. Carrano	Reptilia	yes	Testudines	yes			unranked clade	Cryptodira	yes	no			Sichuanchelys				sp.	253357								R. Benson	R. Benson	P. Mannion	1093595	1	specimens	44036	2012-12-19 01:21:00	2013-01-08 05:45:00							freshwater	aquatic	Y. Ye	X. Pi		1997	body (3D)
24883	PaleoDB	M. Carrano	Reptilia	yes	Testudines	yes	Bashuchelyidae		genus	Bashuchelys	no	no	no		Bashuchelys			n. sp.	youngi	253369		Chengyuchelys				baenoides	243381	R. Benson	R. Benson		1093046	3	specimens	44036	2012-12-18 23:58:00	2012-12-18 23:58:00	R. Benson	R. Benson	M. Carrano	44006	2012-12-18 06:12:00	2014-08-02 04:04:00	freshwater	aquatic	H. Tong	I. Danilov	Y. Ye, H. Ouyang, G. -Z. Peng	2012	body (3D)
24883	PaleoDB	M. Carrano	Reptilia	yes	Testudines	yes	Bashuchelyidae		genus	Bashuchelys	no	no	no		Bashuchelys				youngi	253369		Chelonia				indet.	36325	R. Benson	R. Benson		1093047	1	specimens	44036	2012-12-19 01:03:00	2012-12-19 01:03:00	R. Benson	R. Benson	M. Carrano	44006	2012-12-18 06:12:00	2014-08-02 04:04:00	freshwater	aquatic	H. Tong	I. Danilov	Y. Ye, H. Ouyang, G. -Z. Peng	2012	not a trace
24883	PaleoDB	M. Carrano	Reptilia	yes	Testudines	yes			genus	Protoxinjiangchelys	no	no	no	n. gen.	Protoxinjiangchelys			n. sp.	salis	253376		Chengyuchelys			cf.	zigongensis	253264	R. Benson	R. Benson		1093049	2	specimens	44036	2012-12-19 01:09:00	2012-12-19 01:09:00	R. Benson	R. Benson	M. Carrano	44006	2012-12-18 06:12:00	2014-08-02 04:04:00			H. Tong	I. Danilov	Y. Ye, H. Ouyang, G. -Z. Peng	2012	body (3D)
24883	PaleoDB	M. Carrano	Reptilia	yes	Testudines	yes	Bashuchelyidae		family	Bashuchelyidae		no			Bashuchelys				sp.	253367		Chengyuchelys				sp.	37763	R. Benson	R. Benson		1093052	5	specimens	44036	2012-12-19 01:09:00	2012-12-19 01:09:00	R. Benson	R. Benson	M. Carrano	44006	2012-12-18 06:12:00	2014-08-02 04:04:00	freshwater	aquatic	H. Tong	I. Danilov	Y. Ye, H. Ouyang, G. -Z. Peng	2012	body (3D)
24883	PaleoDB	M. Carrano	Reptilia	yes	Testudines	yes	Bashuchelyidae		family	Bashuchelyidae		no			Bashuchelys				sp.	253367		Chengyuchelyidae				indet.	235640	R. Benson	R. Benson		1093053	2	specimens	44036	2012-12-19 01:09:00	2012-12-19 01:09:00	R. Benson	R. Benson	M. Carrano	44006	2012-12-18 06:12:00	2014-08-02 04:04:00	freshwater	aquatic	H. Tong	I. Danilov	Y. Ye, H. Ouyang, G. -Z. Peng	2012	body (3D)
24915	Fossilworks	J. Alroy	Reptilia	yes	Testudines	yes	Adocidae		family	Adocidae		no			Adocus				sp.	37652								J. Alroy	J. Alroy	P. Mannion	256785			6989	2002-08-22 13:34:00	2013-01-07 01:41:00							freshwater	aquatic	E. D. Cope			1868	body (3D)
24915	Fossilworks	J. Alroy	Reptilia	yes	Testudines	yes	Trionychidae	yes	family	Plastomenidae		no			Plastomenus				sp.	37681								J. Alroy	J. Alroy	P. Mannion	256786			6989	2002-08-22 13:34:00	2013-01-07 01:41:00							freshwater	aquatic	E. D. Cope			1873	body (3D)
25071	Fossilworks	J. Alroy	Reptilia	yes	Testudines	yes	Cheloniidae	yes	genus	Toxochelys	no	no	no		Toxochelys				latiremis	128338								J. Alroy	J. Alroy		266547			692	2002-09-19 11:22:00	2002-09-20 04:22:00							freshwater	aquatic	Cope			1873	body (3D)
25073	PaleoDB	M. Carrano	Reptilia	yes	Testudines	yes			unranked clade	Kinosternoidea		no		cf.	Hoplochelys				sp.	37658								M. Carrano	M. Carrano	M. Carrano	711295			25812	2007-11-14 14:30:00	2011-05-20 03:48:00							freshwater	aquatic	O. P. Hay			1908	body (3D)
25073	PaleoDB	M. Carrano	Reptilia	yes	Testudines	yes	Adocidae		family	Adocidae		no			Adocus				sp.	37652								M. Carrano	M. Carrano	M. Carrano	711296			25812	2007-11-14 14:30:00	2011-05-20 03:48:00							freshwater	aquatic	E. D. Cope			1868	body (3D)
25073	PaleoDB	M. Carrano	Reptilia	yes	Testudines	yes	Nanhsiungchelyidae	no	family	Nanhsiungchelyidae	no	no			Basilemys				sp.	37655								M. Carrano	M. Carrano	M. Carrano	711297			25812	2007-11-14 14:31:00	2011-05-20 03:48:00							freshwater	aquatic	O. P. Hay			1902	body (3D)
25073	PaleoDB	M. Carrano	Reptilia	yes	Testudines	yes	Trionychidae	yes	subfamily	Plastomeninae	no	no		cf.	Helopanoplia				sp.	67666								M. Carrano	M. Carrano	M. Carrano	711299			25812	2007-11-14 14:31:00	2011-05-20 03:48:00							brackish,freshwater	aquatic	O. P. Hay			1908	not a trace
25074	PaleoDB	M. Carrano	Reptilia	yes	Testudines	yes	Bothremydidae	yes	genus	Kinkonychelys			no		Kinkonychelys				rogersi	153867		Testudines				indet.	56475	M. Carrano	M. Carrano		483693			30695	2009-09-10 21:32:00	2009-09-11 14:32:00	M. Carrano	M. Carrano	P. Mannion	12923	2005-03-17 14:10:00	2014-05-07 18:19:00	freshwater	amphibious	E. S. Gaffney	D. W. Krause	I. S. Zalmout	2009	not a trace
26370	PaleoDB	M. Carrano	Reptilia	yes	Testudines	yes	Pelomedusidae	yes	genus	Carteremys			no		Carteremys				leithi	131542		Testudines				indet.	56475	M. Carrano	M. Carrano	M. Carrano	950132			7271	2011-06-15 07:25:00	2012-08-16 03:12:00	M. Carrano	M. Carrano	M. Carrano	19594	2011-06-15 07:24:00	2012-08-16 03:12:00	freshwater	amphibious					not a trace
26372	ETE	M. Carrano	Reptilia	yes	Testudines	yes	Chelidae	yes	genus	Prochelidella			no		Prochelidella			n. sp.	cerrobarcinae	191805								M. Carrano	M. Carrano		961535	11	specimens	36670	2011-07-14 05:05:00	2011-07-14 05:05:00							freshwater	amphibious	M. C. de la Fuente	A. M. Umazano	J. Sterli, J. L. Carballido	2011	body (3D)
26791	PaleoDB	M. Carrano	Reptilia	yes	Testudines	yes	Trionychidae	yes	unranked clade	Trionychinae		yes		?	Trionyx				sp.	37682								M. Carrano	K. Maguire	R. Butler	557166			5672	2005-12-15 13:58:00	2010-01-08 08:26:00							brackish,freshwater	aquatic	Forskal			1775	body (3D)
26818	PaleoDB	W. Kiessling	Reptilia	yes	Testudines	yes	Toxochelyidae	no	genus	Peritresius			no		Peritresius				ornatus	173397								W. Kiessling	W. Kiessling	J. Alroy	281622			34331	2002-11-05 05:07:00	2010-11-24 10:46:00							freshwater	aquatic	J. Leidy			1856	body (3D)
26997	PaleoDB	M. Carrano	Reptilia	yes					unranked clade	Testudinata	yes	no		cf.	Proganochelys				sp.	37585								M. Carrano	M. Carrano	R. Butler	283825	1	individuals	7466	2002-11-11 14:26:00	2011-03-25 21:08:00									G. Baur			1887	body (3D)
27563	Fossilworks	J. Alroy	Reptilia	yes	Testudines	yes	Toxochelyidae	no	genus	Peritresius			no		Peritresius				ornatus	173397								J. Alroy	J. Alroy	M. Carrano	289109	3	specimens	773	2002-12-11 16:22:00	2008-08-19 01:26:00							freshwater	aquatic	J. Leidy			1856	body (3D)
27563	Fossilworks	J. Alroy	Reptilia	yes	Testudines	yes	Thalassemydidae	yes	genus	Osteopygis	no	no	no		Osteopygis				emarginatus	128348								J. Alroy	J. Alroy	M. Carrano	289111	1	specimens	773	2002-12-11 16:22:00	2008-08-19 01:26:00							freshwater	aquatic	Cope			1868	body (3D)
27563	Fossilworks	J. Alroy	Reptilia	yes	Testudines	yes	Trionychidae	yes	genus	Amyda			no	cf.	Amyda				prisca	243518	cf.	Trionyx				priscus	239499	J. Alroy	J. Alroy	M. Carrano	289112	2	specimens	773	2002-12-11 16:22:00	2008-08-19 01:26:00							brackish,freshwater	aquatic	Leidy			1851	body (3D)
27564	Fossilworks	J. Alroy	Reptilia	yes	Testudines	yes	Toxochelyidae	no	genus	Peritresius			no		Peritresius				ornatus	173397								J. Alroy	J. Alroy	M. Carrano	289119	4	specimens	773	2002-12-11 16:25:00	2008-08-19 01:31:00							freshwater	aquatic	J. Leidy			1856	body (3D)
27564	Fossilworks	J. Alroy	Reptilia	yes	Testudines	yes	Thalassemydidae	yes	genus	Osteopygis	no	no	no	cf.	Osteopygis				emarginatus	128348								J. Alroy	J. Alroy	M. Carrano	289120	1	specimens	773	2002-12-11 16:25:00	2008-08-19 01:31:00							freshwater	aquatic	Cope			1868	body (3D)
27564	Fossilworks	J. Alroy	Reptilia	yes	Testudines	yes	Trionychidae	yes	genus	Amyda			no	cf.	Amyda				prisca	243518	cf.	Trionyx				priscus	239499	J. Alroy	J. Alroy	M. Carrano	289121	1	specimens	773	2002-12-11 16:25:00	2008-08-19 01:31:00							brackish,freshwater	aquatic	Leidy			1851	body (3D)
27566	Fossilworks	J. Alroy	Reptilia	yes	Testudines	yes	Toxochelyidae	no	genus	Peritresius			no		Peritresius				ornatus	173397								J. Alroy	J. Alroy	M. Carrano	289129	1	specimens	773	2002-12-11 16:26:00	2008-08-19 01:37:00							freshwater	aquatic	J. Leidy			1856	body (3D)
27567	Fossilworks	J. Alroy	Reptilia	yes	Testudines	yes	Toxochelyidae	no	genus	Peritresius			no		Peritresius				ornatus	173397								J. Alroy	J. Alroy	M. Carrano	289131	1	specimens	773	2002-12-11 16:27:00	2008-08-19 01:41:00							freshwater	aquatic	J. Leidy			1856	body (3D)
27568	Fossilworks	J. Alroy	Reptilia	yes	Testudines	yes	Toxochelyidae	no	genus	Peritresius			no		Peritresius				ornatus	173397								J. Alroy	J. Alroy	M. Carrano	289132	1	specimens	773	2002-12-11 16:27:00	2008-08-19 01:43:00							freshwater	aquatic	J. Leidy			1856	body (3D)
27716	Fossilworks	J. Alroy	Reptilia	yes					genus	Kayentachelys	no	no	no	n. gen.	Kayentachelys			n. sp.	aprix	252755								M. Carrano	M. Carrano	R. Butler	690423			730	2007-07-31 09:02:00	2012-12-13 19:38:00									E. S. Gaffney	J. H. Hutchison	F. A. Jenkins, Jr., L. J. Meeker	1987	body (3D)
27727	Fossilworks	J. Alroy	Reptilia	yes	Testudines	yes	Protostegidae		genus	Desmatochelys			no		Desmatochelys			cf.	lowi	173417								J. Alroy	J. Alroy	J. Alroy	290540			738	2003-01-06 21:04:00	2003-01-09 08:09:00							freshwater	aquatic	Williston			1894	body (3D)
27728	Fossilworks	J. Alroy	Reptilia	yes	Testudines	yes	Protostegidae		genus	Desmatochelys			no	?	Desmatochelys				lowi	173417								J. Alroy	J. Alroy		290541			7623	2003-01-06 21:04:00	2003-01-07 16:04:00							freshwater	aquatic	Williston			1894	body (3D)
28006	Fossilworks	J. Alroy	Reptilia	yes	Testudines	yes			genus	Hoyasemys			no	n. gen.	Hoyasemys			n. sp.	jimenezi	238551		Toxochelyidae				indet.	37690	R. Benson	R. Benson	R. Benson	293802	2	specimens	42000	2012-06-14 01:49:00	2012-06-14 01:50:00	J. Alroy	E. Leckey	J. Tennant	7671	2003-01-20 13:48:00	2013-03-12 21:59:00	freshwater	aquatic	A. Perez-Garcia	M. S. de la Fuente	F. Ortega	2012	not a trace
28196	PaleoDB	M. Carrano	Reptilia	yes	Testudines	yes	Dortokidae	no	family	Dortokidae	no	no		?	Dortoka				sp.	67641		Dortokidae				indet.	67643	P. Mannion	P. Mannion		534656			44196	2013-01-08 01:06:00	2013-01-08 01:06:00	M. Carrano	M. Carrano	M. Carrano	14802	2005-10-07 13:35:00	2014-07-11 09:17:00			F. de Lapparent de Broin	X. Murelaga		1999	not a trace
28366	ETE	M. Carrano	Reptilia	yes					unranked clade	Testudinata	yes				Probaena			n. sp.	sculpta	241943								M. Carrano	M. Carrano	R. Benson	408093			14442	2004-05-25 08:06:00	2012-07-14 00:42:00									O. P. Hay			1903	body (3D)
28366	ETE	M. Carrano	Reptilia	yes	Testudines	yes	Pleurosternidae	no	genus	Glyptops	no	no	no		Glyptops				plicatulus	65858								M. Carrano	M. Carrano	M. Carrano	408094			10606	2004-05-25 08:06:00	2010-01-27 01:43:00							freshwater	amphibious	E. D. Cope			1877	body (3D)
28366	ETE	M. Carrano	Reptilia	yes	Testudines	yes	Pleurosternidae	no	genus	Dorsetochelys					Dorsetochelys			n. sp.	buzzops	66832								D. Nicholson	D. Nicholson		1195824			14072	2014-03-04 09:28:00	2014-03-05 02:28:00									R. T. Bakker			1998	body (3D)
28401	Fossilworks	J. Alroy	Reptilia	yes	Testudines	yes	Pleurosternidae	no	family	Pleurosternidae	no	no		?	Pleurosternon				sp.	37765								J. Alroy	E. Leckey	J. Alroy	297386			8336	2003-02-17 09:36:00	2009-10-29 08:08:00									R. Owen			1853	body (3D)
28401	Fossilworks	J. Alroy	Reptilia	yes	Testudines	yes	Pleurosternidae	no	family	Pleurosternidae	no	no			Tretosternon				sp.	37664								J. Alroy	E. Leckey	J. Alroy	301087			8338	2003-03-10 11:39:00	2009-10-29 08:08:00									R. Owen			1842	body (3D)
28406	Fossilworks	J. Alroy	Reptilia	yes	Testudines	yes	Dortokidae	no	genus	Dortoka	no	no	no		Dortoka				vasconica	67642								J. Alroy	E. Leckey	M. Carrano	372865			9511	2003-11-24 16:04:00	2009-09-01 05:45:00									F. de Lapparent de Broin	X. Murelaga		1999	body (3D)
28406	Fossilworks	J. Alroy	Reptilia	yes	Testudines	yes	Bothremydidae	yes	genus	Polysternon	no	no	no		Polysternon				atlanticum	131478								J. Alroy	E. Leckey	M. Carrano	372866			9511	2003-11-24 16:04:00	2009-09-01 05:45:00							freshwater	amphibious	Lapparent de Broin	Murelaga		1996	body (3D)
28406	Fossilworks	J. Alroy	Reptilia	yes	Testudines	yes	Bothremydidae	yes	tribe	Bothremydini		no		?	Elochelys				sp.	131466								J. Alroy	E. Leckey	M. Carrano	372867			9511	2003-11-24 16:04:00	2009-09-01 05:45:00							freshwater	amphibious	Nopsca			1931	not a trace
28406	Fossilworks	J. Alroy	Reptilia	yes	Testudines	yes	Solemydidae		family	Solemydidae		no			Solemys				vermiculata	56006								J. Alroy	E. Leckey	M. Carrano	372868			9511	2003-11-24 16:04:00	2009-09-01 05:45:00													body (3D)
28406	Fossilworks	J. Alroy	Reptilia	yes	Testudines	yes	Solemydidae		genus	Helochelydra			no		Helochelydra				nopcsai	55587								J. Alroy	E. Leckey	R. Benson	372869			9511	2003-11-24 16:04:00	2012-05-15 23:33:00									Lapparent de Broin	Murelaga		1999	body (3D)
28432	ETE	M. Carrano	Reptilia	yes					unranked clade	Testudinata	yes				Glyptops			n. sp.	caelatus	119150								R. Benson	R. Benson		1058838	3	individuals	14442	2012-07-14 00:18:00	2012-07-14 00:18:00									O. P. Hay			1908	body (3D)
28454	PaleoDB	M. Carrano	Reptilia	yes	Testudines	yes	Bothremydidae	yes	genus	Foxemys	no	no	no	n. gen.	Foxemys			n. sp.	mechinorum	98659		Podocnemididae				indet.	58161	M. Carrano	M. Carrano	R. Benson	297283	6	specimens	24140	2007-04-24 14:23:00	2012-06-22 01:10:00	M. Carrano	M. Carrano	M. Carrano	7840	2003-02-14 10:43:00	2012-08-16 03:19:00	freshwater	aquatic	H. Tong	E. S. Gaffney	E. Buffetaut	1998	not a trace
28765	Fossilworks	J. Alroy	Reptilia	yes	Testudines	yes	Solemydidae		family	Solemydidae		no			Solemys				vermiculata	56006								J. Alroy	E. Leckey		388976			9559	2004-03-04 13:50:00	2004-03-05 08:50:00													body (3D)
28765	Fossilworks	J. Alroy	Reptilia	yes	Testudines	yes	Dortokidae	no	genus	Dortoka	no	no	no		Dortoka				vasconica	67642								J. Alroy	E. Leckey		388977			9559	2004-03-04 13:50:00	2004-03-05 08:50:00									F. de Lapparent de Broin	X. Murelaga		1999	body (3D)
29012	PaleoDB	C. Labandeira	Reptilia	yes	Testudines	yes	Eurysternidae	yes	genus	Eurysternum	yes	yes	no		Eurysternum			n. sp.	wagleri	254030								P. Mannion	J. Tennant		1135781			46818	2013-05-15 04:04:00	2013-05-15 04:04:00									Meyer			1839	body (3D)
29012	PaleoDB	C. Labandeira	Reptilia	yes	Testudines	yes			genus	Solnhofia	no	no	no	n. gen.	Solnhofia			n. sp.	parsonsi	253386								P. Mannion	J. Tennant		1135789			46818	2013-05-15 04:20:00	2013-05-15 04:20:00									E. S. Gaffney			1975	body (3D)
31993	PaleoDB	L. Villier	Reptilia	yes	Testudines	yes	Cheloniidae	yes	genus	Allopleuron			no		Allopleuron			cf.	hofmanni	255079								P. Mannion	J. Tennant		1095606			44226	2013-01-10 05:37:00	2013-01-10 05:37:00							freshwater	aquatic	Gray			1831	body (3D)
32300	PaleoDB	M. Carrano	Reptilia	yes	Testudines	yes	Trionychidae	yes	family	Plastomenidae		no			Plastomenus				sp.	37681								M. Carrano	M. Carrano		343009			8694	2003-06-19 13:27:00	2003-06-20 06:27:00							freshwater	aquatic	E. D. Cope			1873	body (3D)
32301	PaleoDB	M. Carrano	Reptilia	yes	Testudines	yes	Trionychidae	yes	family	Plastomenidae		no			Plastomenus				sp.	37681								M. Carrano	M. Carrano		343024			8694	2003-06-19 13:36:00	2003-06-20 06:36:00							freshwater	aquatic	E. D. Cope			1873	body (3D)
32302	PaleoDB	M. Carrano	Reptilia	yes	Testudines	yes	Trionychidae	yes	family	Plastomenidae		no			Plastomenus				sp.	37681								M. Carrano	M. Carrano		343032			8694	2003-06-19 13:42:00	2003-06-20 06:42:00							freshwater	aquatic	E. D. Cope			1873	body (3D)
32314	ETE	M. Carrano	Reptilia	yes	Testudines	yes	Protostegidae		subfamily	Chelospharginae	no	no			Teguliscapha				sp.	288226								M. Carrano	K. Maguire	R. Butler	568499			16510	2006-04-07 12:41:00	2009-11-10 18:51:00							freshwater	aquatic	L. A. Nessov				not a trace
32314	ETE	M. Carrano	Reptilia	yes	Testudines	yes	Protostegidae		genus	Teguliscapha	no	no	no	n. gen.	Teguliscapha			n. sp.	rossica	288227								D. Nicholson	D. Nicholson	D. Nicholson	1193102			49973	2014-01-30 07:07:00	2014-01-31 00:08:00							freshwater	aquatic	L. A. Nessov			1988	not a trace
32346	ETE	M. Carrano	Reptilia	yes	Testudines	yes			genus	Cambaremys			no	n. gen.	Cambaremys			n. sp.	langertoni	91405		Chelonia				indet.	36325	M. Carrano	M. Carrano	M. Carrano	343924	1	specimens	19482	2006-11-22 13:10:00	2006-12-29 08:30:00	M. Carrano	M. Carrano	M. Bell	8728	2003-06-26 08:53:00	2013-04-12 22:29:00	freshwater	aquatic	M. A. G. Frana	M. C. Langer		2005	not a trace
34302	Fossilworks	J. Alroy	Reptilia	yes	Testudines	yes	Toxochelyidae	no	subfamily	Lophocheliinae		no		?	Lophochelys				sp.	36354								J. Alroy	J. Alroy		362035	9	specimens	9017	2003-08-26 16:46:00	2003-08-27 09:46:00							freshwater	aquatic	R. Zangerl			1953	not a trace
34302	Fossilworks	J. Alroy	Reptilia	yes	Testudines	yes	Adocidae		family	Adocidae		no			Adocus				sp.	37652								J. Alroy	J. Alroy		362037	1	specimens	9017	2003-08-26 16:46:00	2003-08-27 09:46:00							freshwater	aquatic	E. D. Cope			1868	body (3D)
34303	Fossilworks	J. Alroy	Reptilia	yes	Testudines	yes	Toxochelyidae	no	subfamily	Lophocheliinae		no		?	Lophochelys				sp.	36354								J. Alroy	J. Alroy		362141	2	specimens	9017	2003-08-26 17:33:00	2003-08-27 10:33:00							freshwater	aquatic	R. Zangerl			1953	not a trace
34305	Fossilworks	J. Alroy	Reptilia	yes	Testudines	yes	Toxochelyidae	no	subfamily	Lophocheliinae		no		?	Lophochelys				sp.	36354								J. Alroy	J. Alroy		362172	12	specimens	9017	2003-08-26 17:43:00	2003-08-27 10:43:00							freshwater	aquatic	R. Zangerl			1953	not a trace
34307	Fossilworks	J. Alroy	Reptilia	yes	Testudines	yes	Adocidae		family	Adocidae		no			Adocus				sp.	37652								J. Alroy	J. Alroy		362348	11	specimens	9017	2003-08-27 10:41:00	2003-08-28 03:41:00							freshwater	aquatic	E. D. Cope			1868	body (3D)
34309	Fossilworks	J. Alroy	Reptilia	yes	Testudines	yes	Adocidae		family	Adocidae		no			Adocus				sp.	37652								J. Alroy	J. Alroy	J. Tennant	362388	3	specimens	9017	2003-08-27 10:54:00	2013-03-27 05:41:00							freshwater	aquatic	E. D. Cope			1868	body (3D)
34310	Fossilworks	J. Alroy	Reptilia	yes	Testudines	yes	Toxochelyidae	no	subfamily	Lophocheliinae		no		?	Lophochelys				sp.	36354								J. Alroy	J. Alroy		362549	7	specimens	9017	2003-08-27 12:55:00	2003-08-28 05:55:00							freshwater	aquatic	R. Zangerl			1953	not a trace
34315	Fossilworks	J. Alroy	Reptilia	yes	Testudines	yes	Toxochelyidae	no	subfamily	Lophocheliinae		no		?	Lophochelys				sp.	36354								J. Alroy	J. Alroy		362677	15	specimens	9017	2003-08-27 14:19:00	2003-08-28 07:19:00							freshwater	aquatic	R. Zangerl			1953	not a trace
34319	Fossilworks	J. Alroy	Reptilia	yes	Testudines	yes	Toxochelyidae	no	subfamily	Lophocheliinae		no		?	Lophochelys				sp.	36354								J. Alroy	J. Alroy		362734	11	specimens	9017	2003-08-27 15:59:00	2003-08-28 08:59:00							freshwater	aquatic	R. Zangerl			1953	not a trace
34320	Fossilworks	J. Alroy	Reptilia	yes	Testudines	yes	Nanhsiungchelyidae	no	genus	Basilemys	no	no	no		Basilemys				variolosa	241956								J. Alroy	J. Alroy		362787	2	specimens	9017	2003-08-27 16:22:00	2003-08-28 09:22:00							freshwater	aquatic	E. D. Cope			1876	body (3D)
34320	Fossilworks	J. Alroy	Reptilia	yes	Testudines	yes	Adocidae		family	Adocidae		no			Adocus				sp.	37652								J. Alroy	J. Alroy		362788	1	specimens	9017	2003-08-27 16:22:00	2003-08-28 09:22:00							freshwater	aquatic	E. D. Cope			1868	body (3D)
34321	Fossilworks	J. Alroy	Reptilia	yes	Testudines	yes	Toxochelyidae	no	subfamily	Lophocheliinae		no		?	Lophochelys				sp.	36354								J. Alroy	J. Alroy		363223	3	specimens	9017	2003-08-30 15:00:00	2003-08-31 08:00:00							freshwater	aquatic	R. Zangerl			1953	not a trace
34322	Fossilworks	J. Alroy	Reptilia	yes	Testudines	yes	Toxochelyidae	no	subfamily	Lophocheliinae		no		?	Lophochelys				sp.	36354								J. Alroy	J. Alroy		363651	6	specimens	9017	2003-09-01 10:44:00	2003-09-02 03:44:00							freshwater	aquatic	R. Zangerl			1953	not a trace
34322	Fossilworks	J. Alroy	Reptilia	yes	Testudines	yes	Nanhsiungchelyidae	no	genus	Basilemys	no	no	no		Basilemys				variolosa	241956								J. Alroy	J. Alroy		363653	4	specimens	9017	2003-09-01 10:44:00	2003-09-02 03:44:00							freshwater	aquatic	E. D. Cope			1876	body (3D)
35262	PaleoDB	M. Carrano	Reptilia	yes	Testudines	yes			unranked clade	Testudines		no			Solnhofia				sp.	37756								R. Benson	R. Benson		1093619	1	specimens	44046	2012-12-19 03:34:00	2012-12-19 03:34:00									E. S. Gaffney			1975	body (3D)
35262	PaleoDB	M. Carrano	Reptilia	yes	Testudines	yes	Eurysternidae	yes	family	Eurysternidae	yes	yes			Eurysternum				sp.	37698								R. Benson	R. Benson		1093620	1	specimens	44046	2012-12-19 03:34:00	2012-12-19 03:34:00									H. von Meyer			1839	body (3D)
35289	Fossilworks	J. Alroy	Reptilia	yes	Testudines	yes	Bothremydidae	yes	genus	Chedighaii	no	no	no		Chedighaii				barberi	131494		Bothremys				barberi	125112	J. Alroy	E. Leckey	R. Benson	372840			9505	2003-11-24 12:27:00	2012-06-29 01:44:00							freshwater	amphibious	Schmidt			1940	body (3D)
35290	Fossilworks	J. Alroy	Reptilia	yes	Testudines	yes	Solemydidae		family	Solemydidae		no		cf.	Solemys				sp.	56006								J. Alroy	E. Leckey	M. Carrano	372854			9506	2003-11-24 14:34:00	2009-04-15 23:38:00									de Lapparent de Broin	Murelaga		1996	body (3D)
35360	Fossilworks	J. Alroy	Reptilia	yes	Testudines	yes	Adocidae		family	Adocidae		no			Adocus				sp.	37652								J. Alroy	J. Alroy	R. Butler	373607			9545	2003-12-05 17:37:00	2009-11-06 02:18:00							freshwater	aquatic	E. D. Cope			1868	body (3D)
35360	Fossilworks	J. Alroy	Reptilia	yes	Testudines	yes	Compsemydidae		family	Compsemydidae		no			Compsemys				sp.	37641								P. Holroyd	P. Holroyd		586613			17867	2006-07-05 11:50:00	2006-07-06 04:50:00									J. Leidy			1856	body (3D)
35360	Fossilworks	J. Alroy	Reptilia	yes	Testudines	yes	Baenidae	no	subfamily	Neurankylinae		no			Neurankylus				sp.	37639		Chelonia				indet.	36325	P. Holroyd	P. Holroyd		373608			17867	2006-07-05 11:52:00	2006-07-06 04:52:00	J. Alroy	J. Alroy	R. Butler	9545	2003-12-05 17:37:00	2009-11-06 02:18:00			L. M. Lambe			1902	not a trace
35518	PaleoDB	M. Carrano	Reptilia	yes	Testudines	yes	Baenidae	no	genus	Thescelus	no	no	no		Thescelus			n. sp.	rapiens	56158								M. Carrano	M. Carrano	R. Benson	376587	1	individuals	14442	2003-12-19 10:48:00	2012-07-14 01:33:00									O. P. Hay			1908	body (3D)
35518	PaleoDB	M. Carrano	Reptilia	yes	Testudines	yes	Trionychidae	yes	genus	Aspideretoides	no	no	no		Aspideretoides			n. sp.	austerus	288985		Aspideretes			n. sp.	fontanus	243446	R. Benson	R. Benson	R. Benson	1066440	1	specimens	14442	2012-08-01 19:03:00	2012-08-01 19:05:00							brackish,freshwater	aquatic	O. P. Hay			1908	body (3D)
35518	PaleoDB	M. Carrano	Reptilia	yes	Testudines	yes	Trionychidae	yes	genus	Aspideretoides	no	no	no		Aspideretoides			n. sp.	austerus	288985		Aspideretes			n. sp.	austerus	243447	R. Benson	R. Benson	R. Benson	1066441	1	specimens	14442	2012-08-01 19:04:00	2012-08-01 19:05:00							brackish,freshwater	aquatic	O. P. Hay			1908	body (3D)
35518	PaleoDB	M. Carrano	Reptilia	yes	Testudines	yes	Trionychidae	yes	genus	Aspideretoides	no	no	no		Aspideretoides			n. sp.	austerus	288985		Aspideretes			n. sp.	vorax	173654	R. Benson	R. Benson		1066442	1	specimens	14442	2012-08-01 19:05:00	2012-08-01 19:05:00							brackish,freshwater	aquatic	O. P. Hay			1908	body (3D)
36144	PaleoDB	M. Carrano	Reptilia	yes	Testudines	yes	Adocidae		genus	Isanemys			no	n. gen.	Isanemys			n. sp.	srisuki	156173								M. Carrano	M. Carrano	M. Carrano	973758	4	individuals	40000	2011-09-03 06:52:00	2012-02-08 10:29:00							freshwater	aquatic	H. Tong	E. Buffetaut	V. Suteethorn	2006	body (3D)
36264	Fossilworks	J. Alroy	Reptilia	yes	Testudines	yes	Nanhsiungchelyidae	no	family	Nanhsiungchelyidae	no	no			Basilemys				sp.	37655								J. Alroy	E. Leckey	R. Butler	382117			9723	2004-01-22 11:02:00	2010-03-11 02:35:00							freshwater	aquatic	O. P. Hay			1902	body (3D)
36367	Fossilworks	J. Alroy	Reptilia	yes	Testudines	yes	Solemydidae		family	Solemydidae				aff.	Helochelydra				sp.	55586								P. Mannion	J. Tennant		1134925			46755	2013-05-10 19:08:00	2013-05-10 19:08:00									Nopesa			1928	body (3D)
36368	Fossilworks	J. Alroy	Reptilia	yes	Testudines	yes			genus	Galvechelone			no		Galvechelone			n. sp.	lopezmartinezae	247704								R. Benson	R. Benson	J. Tennant	1074895	1	specimens	43066	2012-09-20 22:50:00	2013-05-10 19:15:00							freshwater	aquatic	A. PŽrez-Garc’a	X. Murelaga		2012	body (3D)
36449	Fossilworks	J. Alroy	Reptilia	yes	Testudines	yes	Adocidae		family	Adocidae		no			Adocus				sp.	37652								J. Alroy	E. Leckey	R. Benson	382975			9765	2004-01-29 17:06:00	2011-09-30 01:28:00							freshwater	aquatic	E. D. Cope			1868	body (3D)
36449	Fossilworks	J. Alroy	Reptilia	yes	Testudines	yes	Compsemydidae		family	Compsemydidae		no			Compsemys				sp.	37641								J. Alroy	E. Leckey	R. Benson	382976	1	specimens	9765	2004-01-29 17:06:00	2011-09-30 01:28:00									J. Leidy			1856	body (3D)
36449	Fossilworks	J. Alroy	Reptilia	yes	Testudines	yes	Nanhsiungchelyidae	no	family	Nanhsiungchelyidae	no	no		?	Basilemys				sp.	37655								J. Alroy	E. Leckey	R. Benson	382977			9765	2004-01-29 17:06:00	2011-09-30 01:28:00							freshwater	aquatic	O. P. Hay			1902	body (3D)
36542	Fossilworks	J. Alroy	Reptilia	yes	Testudines	yes	Adocidae		family	Adocidae		no			Adocus				sp.	37652								J. Alroy	E. Leckey	E. Leckey	383927			9765	2004-02-03 09:33:00	2004-02-04 06:41:00							freshwater	aquatic	E. D. Cope			1868	body (3D)
36746	Fossilworks	J. Alroy	Reptilia	yes	Testudines	yes	Cheloniidae	yes	genus	Toxochelys	no	no	no		Toxochelys				latiremis	128338		Toxochelys				browni	128345	J. Alroy	E. Leckey		385666			9799	2004-02-12 11:03:00	2004-02-13 06:03:00							freshwater	aquatic	O. P. Hay			1905	body (3D)
36948	Fossilworks	J. Alroy	Reptilia	yes	Testudines	yes			unranked clade	Pancheloniidae		no			Euclastes				sp.	67331		Osteopygis				sp.	36358	P. Mannion	P. Mannion		386880	1	specimens	45846	2013-03-21 22:18:00	2013-03-21 22:18:00	J. Alroy	E. Leckey		9880	2004-02-19 15:19:00	2004-02-20 10:19:00	freshwater	aquatic	E. D. Cope			1896	body (3D)
37019	PaleoDB	M. Carrano	Reptilia	yes	Testudines	yes	Lindholmemydidae	no	genus	Mongolemys	no	no	no		Mongolemys				elegans	57303								M. Carrano	M. Carrano	M. Carrano	387398	23	specimens	10454	2004-02-23 11:07:00	2004-05-06 07:36:00									L. I. Khosatzky	M. Mlynarski		1971	body (3D)
37019	PaleoDB	M. Carrano	Reptilia	yes	Testudines	yes	Lindholmemydidae	no	family	Lindholmemydidae	no	no			Mongolemys				sp.	37660								M. Carrano	M. Carrano	M. Carrano	404751	1	individuals	10454	2004-05-05 14:36:00	2004-05-06 07:38:00									L. I. Khosatzky	M. Mlynarski		1971	body (3D)
37019	PaleoDB	M. Carrano	Reptilia	yes	Testudines	yes	Nanhsiungchelyidae	no	family	Nanhsiungchelyidae	no	no		?	Zangerlia				sp.	37666								M. Carrano	M. Carrano		404752	2	specimens	10454	2004-05-05 14:36:00	2004-05-06 07:36:00							freshwater	aquatic	M. Mlynarski			1972	body (3D)
37019	PaleoDB	M. Carrano	Reptilia	yes	Testudines	yes	Trionychidae	yes	unranked clade	Trionychinae		yes			Trionyx			informal	sp. a	37682								M. Carrano	M. Carrano		404753	1	specimens	10454	2004-05-05 14:36:00	2004-05-06 07:36:00							brackish,freshwater	aquatic	Forskal			1775	body (3D)
37019	PaleoDB	M. Carrano	Reptilia	yes	Testudines	yes	Trionychidae	yes	unranked clade	Trionychinae		yes			Trionyx			informal	sp. b	37682								M. Carrano	M. Carrano		404754			10454	2004-05-05 14:36:00	2004-05-06 07:36:00							brackish,freshwater	aquatic	Forskal			1775	body (3D)
37021	PaleoDB	M. Carrano	Reptilia	yes	Testudines	yes	Dermatemydidae	yes	genus	Lindholmemys	no	no	no		Lindholmemys			n. sp.	martinsoni	235913								R. Benson	R. Benson		1042325	1	specimens	41747	2012-05-23 20:12:00	2012-05-23 20:12:00							brackish,freshwater	aquatic	Ckhikvadze			1975	body (3D)
37021	PaleoDB	M. Carrano	Reptilia	yes	Testudines	yes	Dermatemydidae	yes	genus	Lindholmemys	no	no	no		Lindholmemys				martinsoni	235913		Testudines				indet.	56475	R. Benson	R. Benson		387404	1	specimens	41747	2012-05-23 20:12:00	2012-05-23 20:12:00	M. Carrano	M. Carrano	R. Benson	9899	2004-02-23 11:30:00	2012-05-23 20:12:00	brackish,freshwater	aquatic	Ckhikvadze			1975	not a trace
37022	PaleoDB	M. Carrano	Reptilia	yes	Testudines	yes	Lindholmemydidae	no	genus	Mongolemys	no	no	no		Mongolemys				elegans	57303								R. Benson	R. Benson		1046737			10450	2012-06-15 19:55:00	2012-06-15 19:55:00									L. I. Khosatzky	M. Mlynarski		1971	body (3D)
37039	Fossilworks	J. Alroy	Reptilia	yes	Testudines	yes	Chelidae	yes	genus	Yaminuechelys				n. gen.	Yaminuechelys			n. sp.	gasparinii	56736								J. Alroy	E. Leckey	R. Benson	387516	1	individuals	9919	2004-02-24 14:28:00	2012-07-24 20:12:00							freshwater	amphibious	M. de la Fuente	F. de Lapparent de Broin	T. M. de Bianco	2001	not a trace
37184	Fossilworks	J. Alroy	Reptilia	yes	Testudines	yes	Nanhsiungchelyidae	no	family	Nanhsiungchelyidae	no	no		?	Basilemys				sp.	37655								J. Alroy	R. Whatley	M. Carrano	389067			5757	2004-03-05 12:59:00	2010-09-29 04:51:00							freshwater	aquatic	O. P. Hay			1902	body (3D)
37199	Fossilworks	J. Alroy	Reptilia	yes	Testudines	yes	Bothremydidae	yes	genus	Polysternon	no	no	no		Polysternon				atlanticum	131478								J. Alroy	E. Leckey		388966			9559	2004-03-04 12:08:00	2004-03-05 07:08:00							freshwater	amphibious	Lapparent de Broin	Murelaga		1996	body (3D)
37199	Fossilworks	J. Alroy	Reptilia	yes	Testudines	yes	Bothremydidae	yes	tribe	Bothremydini		no		?	Elochelys				sp.	131466								J. Alroy	E. Leckey		388967			9559	2004-03-04 12:08:00	2004-03-05 07:08:00							freshwater	amphibious	Nopsca			1931	not a trace
37596	ETE	E. Fara	Reptilia	yes	Testudines	yes	Xinjiangchelyidae	no	genus	Xinjiangchelys	no	no	no		Xinjiangchelys			cf.	latimarginalis	235645								E. Fara	E. Fara	R. Butler	391666	2	individuals	10054	2004-03-17 08:01:00	2009-10-28 01:08:00									C. -C. Young	M. -C. Chow		1953	body (3D)
37596	ETE	E. Fara	Reptilia	yes	Testudines	yes	Toxochelyidae	no	genus	Toxocheloides	no	no	no		Toxocheloides			n. sp.	narynensis	238132								R. Benson	R. Benson		1045199			41931	2012-06-07 20:29:00	2012-06-07 20:29:00							freshwater	aquatic	L. A. Nessov	M. N. Kaznyshkin		1985	body (3D)
37596	ETE	E. Fara	Reptilia	yes	Testudines	yes	Plesiochelyidae	no	family	Plesiochelyidae	no	no			Plesiochelys				sp.	36361								R. Benson	R. Benson		1045200			41931	2012-06-07 20:29:00	2012-06-07 20:29:00									RŸtimeyer			1873	body (3D)
37596	ETE	E. Fara	Reptilia	yes	Testudines	yes	Xinjiangchelyidae	no	genus	Xinjiangchelys	no	no	no		Xinjiangchelys			n. sp.	tianshanensis	235646								R. Benson	R. Benson		1045201	40	individuals	41932	2012-06-07 20:38:00	2012-06-07 20:38:00									L. A. Nessov			1995	body (3D)
37597	PaleoDB	E. Fara	Reptilia	yes	Testudines	yes	Xinjiangchelyidae	no	genus	Xinjiangchelys	no	no	no		Xinjiangchelys			cf.	latimarginalis	235645								E. Fara	E. Fara		391690			10054	2004-03-17 08:26:00	2004-03-18 03:26:00									C. -C. Young	M. -C. Chow		1953	body (3D)
37811	ETE	M. Carrano	Reptilia	yes	Testudines	yes	Lindholmemydidae	no	genus	Amuremys			no		Amuremys			n. sp.	planicostata	197957		Aspideretes			n. sp.	planicostatus	197954	M. Carrano	M. Carrano		973843	1	specimens	25545	2011-09-03 07:33:00	2011-09-03 07:33:00									Riabinin			1930	body (3D)
38020	PaleoDB	M. Carrano	Reptilia	yes	Testudines	yes	Adocidae		family	Adocidae		no			Adocus				sp.	37652								M. Carrano	M. Carrano	M. Carrano	395208			10133	2004-03-31 11:44:00	2010-11-23 09:13:00							freshwater	aquatic	E. D. Cope			1868	body (3D)
38020	PaleoDB	M. Carrano	Reptilia	yes	Testudines	yes	Nanhsiungchelyidae	no	family	Nanhsiungchelyidae	no	no			Basilemys				sp.	37655								M. Carrano	M. Carrano	M. Carrano	395209			10133	2004-03-31 11:44:00	2010-11-23 09:13:00							freshwater	aquatic	O. P. Hay			1902	body (3D)
38134	PaleoDB	M. Carrano	Reptilia	yes	Testudines	yes	Lindholmemydidae	no	genus	Amuremys			no		Amuremys				planicostata	197957								P. Holroyd	P. Holroyd	M. Carrano	580572	100	specimens	17568	2006-05-29 18:23:00	2011-09-03 07:24:00									Riabinin			1930	body (3D)
38530	PaleoDB	M. Carrano	Reptilia	yes					genus	Chubutemys			no		Chubutemys				copelloi	113307								P. Holroyd	P. Holroyd		717338	5	specimens	26061	2007-12-14 14:04:00	2007-12-15 09:04:00									E. S. Gaffney	T. H. Rich	P. Vickers-Rich, A. Constantine, R. Vacca, L. Kool	2007	not a trace
38534	PaleoDB	M. Carrano	Reptilia	yes					genus	Otwayemys			no		Otwayemys				cunicularius	235568		Testudines				indet.	56475	R. Benson	R. Benson	R. Benson	401702	6	specimens	41668	2012-05-21 19:07:00	2012-05-21 19:07:00	M. Carrano	M. Carrano	R. Benson	19908	2004-04-23 12:06:00	2012-05-21 19:07:00			E. S. Gaffney	L. Kool	D. B. Brinkman, T. H. Rich, P. Vickers-Rich	1998	not a trace
38537	PaleoDB	M. Carrano	Reptilia	yes					genus	Otwayemys			no		Otwayemys				cunicularius	235568		Testudines				indet.	56475	R. Benson	R. Benson		401708	1	specimens	41668	2012-05-21 19:08:00	2012-05-21 19:08:00	M. Carrano	M. Carrano	R. Benson	19908	2004-04-23 12:24:00	2013-04-02 22:26:00			E. S. Gaffney	L. Kool	D. B. Brinkman, T. H. Rich, P. Vickers-Rich	1998	not a trace
38542	PaleoDB	M. Carrano	Reptilia	yes					genus	Otwayemys			no	n. gen.	Otwayemys			n. sp.	cunicularius	235568		Testudines				indet.	56475	R. Benson	R. Benson		401731	10	specimens	41668	2012-05-21 19:04:00	2012-05-21 19:04:00	M. Carrano	M. Carrano	R. Benson	19908	2004-04-23 12:45:00	2013-04-02 22:24:00			E. S. Gaffney	L. Kool	D. B. Brinkman, T. H. Rich, P. Vickers-Rich	1998	not a trace
38705	PaleoDB	M. Carrano	Reptilia	yes	Testudines	yes	Lindholmemydidae	no	genus	Mongolemys	no	no	no	n. gen.	Mongolemys			n. sp.	elegans	57303								M. Carrano	M. Carrano	R. Benson	404748			10450	2004-05-05 11:25:00	2012-06-15 19:56:00									L. I. Khosatzky	M. Mlynarski		1971	body (3D)
38705	PaleoDB	M. Carrano	Reptilia	yes	Testudines	yes	Trionychidae	yes	genus	Trionyx	yes	yes	no		Trionyx				gobiensis	289016		Trionyx			informal	sp. a	37682	P. Mannion	J. Tennant		404749	4	specimens	50209	2014-02-19 09:44:00	2014-02-20 02:44:00	M. Carrano	M. Carrano	J. Tennant	10450	2004-05-05 11:25:00	2014-02-20 02:44:00	brackish,freshwater	aquatic	I. G. Danilov	R. Hirayama	V. B. Sukhanov, S. Suzuki, M. Watabe, N. S. Vitek	2014	body (3D)
38720	Fossilworks	J. Alroy	Reptilia	yes	Testudines	yes	Toxochelyidae	no	genus	Prionochelys			no		Prionochelys			n. sp.	galeotergum	128359								M. Uhen	M. Uhen		768025			787	2008-07-20 11:46:00	2008-07-21 04:46:00							freshwater	aquatic	R. Zangerl			1953	not a trace
38911	PaleoDB	M. Carrano	Reptilia	yes	Testudines	yes			unranked clade	Podocnemidera					Platycheloides				nyasae	85259								M. Carrano	M. Carrano		405429			5789	2004-05-17 07:55:00	2004-05-18 00:55:00							freshwater	amphibious	S. H. Haughton			1928	body (3D)
38952	ETE	M. Carrano	Reptilia	yes	Testudines	yes	Chelidae	yes	genus	Prochelidella			no	n. gen.	Prochelidella			n. sp.	argentinae	81426								R. Benson	R. Benson		1046110	1	specimens	17570	2012-06-11 22:19:00	2012-06-11 22:19:00							freshwater	amphibious	F. de Lapparent de Broin	M. S. de la Fuente		2001	body (3D)
38952	ETE	M. Carrano	Reptilia	yes	Testudines	yes	Chelidae	yes	genus	Bonapartemys			no	n. gen.	Bonapartemys			n. sp.	bajobarrealis	81424		Pelomedusidae				indet.	37590	R. Benson	R. Benson		488655			17570	2012-06-11 22:16:00	2012-06-11 22:16:00	M. Carrano	M. Carrano	J. Tennant	30646	2005-04-08 10:52:00	2013-03-29 02:54:00	freshwater	amphibious	F. de Lapparent de Broin	M. S. de la Fuente		2001	not a trace
39231	ETE	M. Carrano	Reptilia	yes	Testudines	yes	Adocidae		genus	Adocus	no	no	no		Adocus			n. sp.	kirtlandius	82835								D. Nicholson	D. Nicholson		1194265			50161	2014-02-14 09:41:00	2014-02-15 02:41:00							freshwater	aquatic	C. W. Gilmore			1919	body (3D)
39253	ETE	M. Carrano	Reptilia	yes	Testudines	yes	Pleurosternidae	no	genus	Glyptops	no	no	no		Glyptops				plicatulus	65858								M. Carrano	M. Carrano	M. Carrano	408072	1	individuals	10606	2004-05-25 06:45:00	2014-07-26 07:14:00							freshwater	amphibious	E. D. Cope			1877	body (3D)
39266	PaleoDB	M. Carrano	Reptilia	yes	Testudines	yes			genus	Sokatra			no	n. gen.	Sokatra			n. sp.	antitra	211899								P. Mannion	P. Mannion	P. Mannion	1006364			39063	2012-01-02 20:55:00	2012-01-02 20:59:00							freshwater	amphibious	E. S. Gaffney	D. W. Krause		2011	body (3D)
39266	PaleoDB	M. Carrano	Reptilia	yes	Testudines	yes			unranked clade	Podocnemidae	yes	yes		cf.	Erymnochelys				sp.	239572								R. Benson	R. Benson		1049767	1	specimens	42114	2012-06-23 02:29:00	2012-06-23 02:29:00							freshwater	aquatic	Baur			1888	body (3D)
39370	ETE	M. Carrano	Reptilia	yes	Testudines	yes	Pleurosternidae	no	family	Pleurosternidae	no	no		cf.	Glyptops				sp.	37625		Chelonia				indet.	36325	M. Carrano	M. Carrano		408859	1	individuals	17535	2006-05-25 07:16:00	2006-05-26 00:16:00	M. Carrano	M. Carrano	M. Carrano	10618	2004-05-27 06:14:00	2005-11-23 09:51:00	freshwater	amphibious	O. C. Marsh			1890	not a trace
39412	PaleoDB	M. Carrano	Reptilia	yes	Testudines	yes			genus	Uluops				n. gen.	Uluops			n. sp.	uluops	57643								M. Carrano	M. Carrano	M. Carrano	409304	1	individuals	10651	2004-05-28 06:06:00	2004-05-28 23:33:00									K. Carpenter	R. T. Bakker		1990	body (3D)
39426	PaleoDB	M. Carrano	Reptilia	yes	Testudines	yes	Pleurosternidae	no	genus	Glyptops	no	no	no		Glyptops				plicatulus	65858								M. Carrano	M. Carrano		409352			10663	2004-05-28 11:01:00	2004-05-29 04:01:00							freshwater	amphibious	E. D. Cope			1877	body (3D)
39427	PaleoDB	M. Carrano	Reptilia	yes	Testudines	yes	Pleurosternidae	no	genus	Glyptops	no	no	no		Glyptops				plicatulus	65858								M. Carrano	M. Carrano	M. Carrano	409371	9	individuals	10663	2004-05-28 11:13:00	2005-11-23 09:20:00							freshwater	amphibious	E. D. Cope			1877	body (3D)
39428	PaleoDB	M. Carrano	Reptilia	yes	Testudines	yes	Pleurosternidae	no	genus	Glyptops	no	no	no		Glyptops				plicatulus	65858								M. Carrano	M. Carrano	M. Carrano	409382	1	individuals	10663	2004-05-28 11:48:00	2005-11-23 09:42:00							freshwater	amphibious	E. D. Cope			1877	body (3D)
39429	PaleoDB	M. Carrano	Reptilia	yes	Testudines	yes	Pleurosternidae	no	genus	Dinochelys	no	no	no		Dinochelys				whitei	253384								M. Carrano	M. Carrano	M. Carrano	409383	1	individuals	10663	2004-05-28 11:51:00	2005-11-23 09:41:00									E. S. Gaffney			1979	body (3D)
39431	ETE	M. Carrano	Reptilia	yes	Testudines	yes	Pleurosternidae	no	genus	Glyptops	no	no	no		Glyptops				plicatulus	65858								M. Carrano	M. Carrano		409417			10663	2004-05-28 14:44:00	2004-05-29 07:44:00							freshwater	amphibious	E. D. Cope			1877	body (3D)
39431	ETE	M. Carrano	Reptilia	yes	Testudines	yes	Pleurosternidae	no	genus	Dinochelys	no	no	no		Dinochelys				whitei	253384								M. Carrano	M. Carrano		409418			10663	2004-05-28 14:44:00	2004-05-29 07:44:00									E. S. Gaffney			1979	body (3D)
39660	ETE	M. Carrano	Reptilia	yes	Testudines	yes	Adocidae		family	Adocidae		no			Adocus				sp.	37652								M. Carrano	M. Carrano		410623			10742	2004-06-02 08:42:00	2004-06-03 01:42:00							freshwater	aquatic	E. D. Cope			1868	body (3D)
39680	PaleoDB	M. Carrano	Reptilia	yes	Testudines	yes			unranked clade	Durocryptodira		no			Kirgizemys				sp.	105421								M. Carrano	M. Carrano	M. Carrano	410866			40059	2004-06-03 06:05:00	2012-02-10 07:28:00							freshwater	aquatic	L. I. Nessov	L. A. Khozatsky		1973	body (3D)
45087	PaleoDB	M. Carrano	Reptilia	yes			Meiolaniidae	no	family	Meiolaniidae	no	no		cf.	Niolamia				sp.	37645		Niolamia				sp.	37645	R. Benson	R. Benson		457563			42415	2012-07-24 20:16:00	2012-07-24 20:16:00	M. Carrano	M. Carrano	J. Tennant	11739	2004-10-04 11:37:00	2014-01-07 00:38:00			F. Ameghino			1899	body (3D)
45087	PaleoDB	M. Carrano	Reptilia	yes	Testudines	yes	Chelidae	yes	genus	Palaeophrynops			no	n. gen.	Palaeophrynops			n. sp.	patagonicus	81428		Chelidae			informal	indet. A	37609	R. Benson	R. Benson		457564			17570	2012-06-11 22:26:00	2012-06-11 22:26:00	M. Carrano	M. Carrano	J. Tennant	11739	2004-10-04 11:37:00	2014-01-07 00:38:00	freshwater	amphibious	F. de Lapparent de Broin	M. S. de la Fuente		2001	not a trace
45090	ETE	M. Carrano	Reptilia	yes	Testudines	yes	Nanhsiungchelyidae	no	genus	Zangerlia	no	no	no		Zangerlia			n. sp.	ukhaachelys	120459	?	Basilemys				sp.	37655	M. Carrano	M. Carrano		745087	1	individuals	26862	2008-03-27 09:02:00	2008-03-28 03:02:00	M. Carrano	M. Carrano	M. Carrano	5757	2008-03-27 09:01:00	2008-03-28 03:01:00	freshwater	aquatic	W. G. Joyce	M. A. Norell		2005	body (3D)
45099	PaleoDB	M. Carrano	Reptilia	yes	Testudines	yes	Nanhsiungchelyidae	no	genus	Basilemys	no	no	no		Basilemys				sinuosa	67765								M. Carrano	M. Carrano	M. Carrano	458122	1	specimens	11749	2004-10-06 13:52:00	2009-07-16 06:49:00							terrestrial	ground dwelling	E. S. Riggs			1906	body (3D)
45099	PaleoDB	M. Carrano	Reptilia	yes	Testudines	yes	Compsemydidae		genus	Compsemys	no	no	no		Compsemys				victa	63644								M. Carrano	M. Carrano	M. Carrano	458124	1	specimens	11749	2004-10-06 13:52:00	2009-07-16 06:49:00									J. Leidy			1856	body (3D)
45099	PaleoDB	M. Carrano	Reptilia	yes	Testudines	yes	Trionychidae	yes	genus	Helopanoplia	no	no	no		Helopanoplia				distincta	67667								M. Carrano	M. Carrano	M. Carrano	458125	1	specimens	11749	2004-10-06 13:52:00	2009-07-16 06:49:00							brackish,freshwater	aquatic	O. P. Hay			1908	not a trace
45099	PaleoDB	M. Carrano	Reptilia	yes	Testudines	yes	Baenidae	no	family	Baenidae	no	no			Plesiobaena				aniqua	37634								M. Carrano	M. Carrano	M. Carrano	458126	1	specimens	11749	2004-10-06 13:52:00	2009-07-16 06:49:00													body (3D)
45099	PaleoDB	M. Carrano	Reptilia	yes	Testudines	yes	Baenidae	no	family	Baenidae	no	no			Boremys				sp.	37638								R. Benson	R. Benson	R. Benson	1045211	4	specimens	41937	2012-06-07 22:36:00	2012-06-07 22:39:00									L. M. Lambe			1906	not a trace
45102	ETE	M. Carrano	Reptilia	yes	Testudines	yes	Baenidae	no	family	Baenidae	no	no			Boremys				sp.	37638								R. Benson	R. Benson		1045215			41937	2012-06-07 22:38:00	2012-06-07 22:38:00									L. M. Lambe			1906	not a trace
45109	ETE	M. Carrano	Reptilia	yes	Testudines	yes	Adocidae		family	Adocidae		no			Adocus				sp.	37652								M. Carrano	M. Carrano	M. Carrano	458058	1	specimens	11749	2004-10-06 12:55:00	2009-07-16 02:00:00							freshwater	aquatic	E. D. Cope			1868	body (3D)
45109	ETE	M. Carrano	Reptilia	yes	Testudines	yes	Compsemydidae		genus	Compsemys	no	no	no		Compsemys				victa	63644								M. Carrano	M. Carrano	M. Carrano	458061	1	specimens	11749	2004-10-06 12:55:00	2009-07-16 02:00:00									J. Leidy			1856	body (3D)
45109	ETE	M. Carrano	Reptilia	yes	Testudines	yes	Baenidae	no	genus	Plesiobaena	no	no	no		Plesiobaena				antiqua	67312								M. Carrano	M. Carrano	M. Carrano	458062	1	specimens	11749	2004-10-06 12:55:00	2009-07-16 02:00:00									L. M. Lambe			1902	body (3D)
45110	ETE	M. Carrano	Reptilia	yes	Testudines	yes	Compsemydidae		genus	Compsemys	no	no	no		Compsemys				victa	63644								M. Carrano	M. Carrano	M. Carrano	458048	1	specimens	11749	2004-10-06 12:50:00	2009-07-16 01:57:00									J. Leidy			1856	body (3D)
45111	ETE	M. Carrano	Reptilia	yes	Testudines	yes	Adocidae		family	Adocidae		no			Adocus				sp.	37652								M. Carrano	M. Carrano	M. Carrano	458033	1	specimens	11749	2004-10-06 12:30:00	2009-07-16 01:40:00							freshwater	aquatic	E. D. Cope			1868	body (3D)
45111	ETE	M. Carrano	Reptilia	yes	Testudines	yes	Compsemydidae		genus	Compsemys	no	no	no		Compsemys				victa	63644								M. Carrano	M. Carrano	M. Carrano	458036	1	specimens	11749	2004-10-06 12:30:00	2009-07-16 01:40:00									J. Leidy			1856	body (3D)
45111	ETE	M. Carrano	Reptilia	yes	Testudines	yes	Trionychidae	yes	genus	Helopanoplia	no	no	no		Helopanoplia				distincta	67667								M. Carrano	M. Carrano	M. Carrano	458037	1	specimens	11749	2004-10-06 12:30:00	2009-07-16 01:40:00							brackish,freshwater	aquatic	O. P. Hay			1908	not a trace
45114	ETE	M. Carrano	Reptilia	yes	Testudines	yes	Compsemydidae		genus	Compsemys	no	no	no		Compsemys				victa	63644								M. Carrano	M. Carrano	M. Carrano	457924	1	specimens	11749	2004-10-06 08:25:00	2009-07-16 01:41:00									J. Leidy			1856	body (3D)
45117	ETE	M. Carrano	Reptilia	yes	Testudines	yes	Compsemydidae		genus	Compsemys	no	no	no		Compsemys				victa	63644								M. Carrano	M. Carrano		820685	1	specimens	11749	2009-07-15 08:51:00	2009-07-16 01:51:00									J. Leidy			1856	body (3D)
45117	ETE	M. Carrano	Reptilia	yes	Testudines	yes	Adocidae		family	Adocidae		no			Adocus				sp.	37652								M. Carrano	M. Carrano		820686	1	specimens	11749	2009-07-15 08:51:00	2009-07-16 01:51:00							freshwater	aquatic	E. D. Cope			1868	body (3D)
45118	ETE	M. Carrano	Reptilia	yes	Testudines	yes	Baenidae	no	genus	Plesiobaena	no	no	no		Plesiobaena				antiqua	67312								M. Carrano	M. Carrano	M. Carrano	457940	1	specimens	11749	2004-10-06 08:59:00	2009-07-16 01:47:00									L. M. Lambe			1902	body (3D)
45118	ETE	M. Carrano	Reptilia	yes	Testudines	yes	Adocidae		family	Adocidae		no			Adocus				sp.	37652								M. Carrano	M. Carrano		820678	1	specimens	11749	2009-07-15 08:47:00	2009-07-16 01:47:00							freshwater	aquatic	E. D. Cope			1868	body (3D)
45118	ETE	M. Carrano	Reptilia	yes	Testudines	yes	Nanhsiungchelyidae	no	genus	Basilemys	no	no	no		Basilemys				sinuosa	67765								M. Carrano	M. Carrano		820679	1	specimens	11749	2009-07-15 08:47:00	2009-07-16 01:47:00							terrestrial	ground dwelling	E. S. Riggs			1906	body (3D)
45118	ETE	M. Carrano	Reptilia	yes	Testudines	yes	Compsemydidae		genus	Compsemys	no	no	no		Compsemys				victa	63644								M. Carrano	M. Carrano		820681	1	specimens	11749	2009-07-15 08:47:00	2009-07-16 01:47:00									J. Leidy			1856	body (3D)
45118	ETE	M. Carrano	Reptilia	yes	Testudines	yes	Baenidae	no	family	Baenidae	no	no			Boremys				sp.	37638								R. Benson	R. Benson	R. Benson	1045213	1	specimens	41937	2012-06-07 22:37:00	2012-06-07 22:40:00									L. M. Lambe			1906	not a trace
45119	ETE	M. Carrano	Reptilia	yes	Testudines	yes	Adocidae		family	Adocidae		no			Adocus				sp.	37652								M. Carrano	M. Carrano	M. Carrano	457951	1	specimens	11749	2004-10-06 10:09:00	2009-07-16 01:34:00							freshwater	aquatic	E. D. Cope			1868	body (3D)
45119	ETE	M. Carrano	Reptilia	yes	Testudines	yes	Compsemydidae		genus	Compsemys	no	no	no		Compsemys				victa	63644								M. Carrano	M. Carrano	M. Carrano	458010	1	specimens	11749	2004-10-06 12:18:00	2009-07-16 01:34:00									J. Leidy			1856	body (3D)
45119	ETE	M. Carrano	Reptilia	yes	Testudines	yes	Trionychidae	yes	genus	Helopanoplia	no	no	no		Helopanoplia				distincta	67667								M. Carrano	M. Carrano		820656	1	specimens	11749	2009-07-15 08:34:00	2009-07-16 01:34:00							brackish,freshwater	aquatic	O. P. Hay			1908	not a trace
45122	ETE	M. Carrano	Reptilia	yes	Testudines	yes	Adocidae		family	Adocidae		no			Adocus				sp.	37652								M. Carrano	M. Carrano		458184	1	specimens	11749	2004-10-06 14:15:00	2004-10-07 07:15:00							freshwater	aquatic	E. D. Cope			1868	body (3D)
45128	ETE	M. Carrano	Reptilia	yes	Testudines	yes	Adocidae		family	Adocidae		no			Adocus				sp.	37652								M. Carrano	M. Carrano	M. Carrano	458146	1	specimens	11749	2004-10-06 14:02:00	2009-07-16 06:42:00							freshwater	aquatic	E. D. Cope			1868	body (3D)
45128	ETE	M. Carrano	Reptilia	yes	Testudines	yes	Compsemydidae		genus	Compsemys	no	no	no		Compsemys				victa	63644								M. Carrano	M. Carrano	M. Carrano	458148	1	specimens	11749	2004-10-06 14:02:00	2009-07-16 06:42:00									J. Leidy			1856	body (3D)
45128	ETE	M. Carrano	Reptilia	yes	Testudines	yes	Trionychidae	yes	genus	Helopanoplia	no	no	no		Helopanoplia				distincta	67667								M. Carrano	M. Carrano	M. Carrano	458149	1	specimens	11749	2004-10-06 14:02:00	2009-07-16 06:42:00							brackish,freshwater	aquatic	O. P. Hay			1908	not a trace
45130	ETE	M. Carrano	Reptilia	yes	Testudines	yes	Trionychidae	yes	genus	Helopanoplia	no	no	no		Helopanoplia				distincta	67667								M. Carrano	M. Carrano	M. Carrano	458177	1	specimens	11749	2004-10-06 14:13:00	2009-07-16 06:26:00							brackish,freshwater	aquatic	O. P. Hay			1908	not a trace
45133	ETE	M. Carrano	Reptilia	yes	Testudines	yes	Adocidae		family	Adocidae		no			Adocus				sp.	37652								M. Carrano	M. Carrano	M. Carrano	458072	1	specimens	11749	2004-10-06 13:28:00	2009-07-16 01:30:00							freshwater	aquatic	E. D. Cope			1868	body (3D)
45133	ETE	M. Carrano	Reptilia	yes	Testudines	yes	Compsemydidae		genus	Compsemys	no	no	no		Compsemys				victa	63644								M. Carrano	M. Carrano	M. Carrano	458075	1	specimens	11749	2004-10-06 13:28:00	2009-07-16 01:30:00									J. Leidy			1856	body (3D)
45133	ETE	M. Carrano	Reptilia	yes	Testudines	yes	Baenidae	no	genus	Plesiobaena	no	no	no		Plesiobaena				antiqua	67312								M. Carrano	M. Carrano	M. Carrano	458076	1	specimens	11749	2004-10-06 13:28:00	2009-07-16 01:30:00									L. M. Lambe			1902	body (3D)
45134	ETE	M. Carrano	Reptilia	yes	Testudines	yes	Adocidae		family	Adocidae		no			Adocus				sp.	37652								M. Carrano	M. Carrano	M. Carrano	458080	1	specimens	11749	2004-10-06 13:33:00	2009-07-16 01:28:00							freshwater	aquatic	E. D. Cope			1868	body (3D)
45134	ETE	M. Carrano	Reptilia	yes	Testudines	yes	Compsemydidae		genus	Compsemys	no	no	no		Compsemys				victa	63644								M. Carrano	M. Carrano		820654	1	specimens	11749	2009-07-15 08:28:00	2009-07-16 01:28:00									J. Leidy			1856	body (3D)
45135	ETE	M. Carrano	Reptilia	yes	Testudines	yes	Baenidae	no	genus	Plesiobaena	no	no	no		Plesiobaena				antiqua	67312								M. Carrano	M. Carrano		820645	1	specimens	11749	2009-07-15 08:26:00	2009-07-16 01:26:00									L. M. Lambe			1902	body (3D)
45135	ETE	M. Carrano	Reptilia	yes	Testudines	yes	Adocidae		family	Adocidae		no			Adocus				sp.	37652								M. Carrano	M. Carrano		820646	1	specimens	11749	2009-07-15 08:26:00	2009-07-16 01:26:00							freshwater	aquatic	E. D. Cope			1868	body (3D)
45135	ETE	M. Carrano	Reptilia	yes	Testudines	yes	Compsemydidae		genus	Compsemys	no	no	no		Compsemys				victa	63644								M. Carrano	M. Carrano		820648	1	specimens	11749	2009-07-15 08:26:00	2009-07-16 01:26:00									J. Leidy			1856	body (3D)
45135	ETE	M. Carrano	Reptilia	yes	Testudines	yes	Baenidae	no	family	Baenidae	no	no			Boremys				sp.	37638								R. Benson	R. Benson	R. Benson	1045216	1	specimens	41937	2012-06-07 22:39:00	2012-06-07 22:42:00									L. M. Lambe			1906	not a trace
45136	ETE	M. Carrano	Reptilia	yes	Testudines	yes	Adocidae		family	Adocidae		no			Adocus				sp.	37652								M. Carrano	M. Carrano	M. Carrano	458097	1	specimens	11749	2004-10-06 13:43:00	2009-07-16 06:32:00							freshwater	aquatic	E. D. Cope			1868	body (3D)
45136	ETE	M. Carrano	Reptilia	yes	Testudines	yes	Compsemydidae		genus	Compsemys	no	no	no		Compsemys				victa	63644								M. Carrano	M. Carrano	M. Carrano	458100	1	specimens	11749	2004-10-06 13:43:00	2009-07-16 06:32:00									J. Leidy			1856	body (3D)
45136	ETE	M. Carrano	Reptilia	yes	Testudines	yes	Trionychidae	yes	genus	Helopanoplia	no	no	no		Helopanoplia				distincta	67667								M. Carrano	M. Carrano	M. Carrano	458101	1	specimens	11749	2004-10-06 13:43:00	2009-07-16 06:32:00							brackish,freshwater	aquatic	O. P. Hay			1908	not a trace
45137	ETE	M. Carrano	Reptilia	yes	Testudines	yes	Adocidae		family	Adocidae		no			Adocus				sp.	37652								M. Carrano	M. Carrano	M. Carrano	458198	1	specimens	11749	2004-10-06 14:28:00	2009-07-16 01:58:00							freshwater	aquatic	E. D. Cope			1868	body (3D)
45137	ETE	M. Carrano	Reptilia	yes	Testudines	yes	Trionychidae	yes	genus	Helopanoplia	no	no	no		Helopanoplia				distincta	67667								M. Carrano	M. Carrano	M. Carrano	458199	1	specimens	11749	2004-10-06 14:28:00	2009-07-16 01:58:00							brackish,freshwater	aquatic	O. P. Hay			1908	not a trace
45137	ETE	M. Carrano	Reptilia	yes	Testudines	yes	Baenidae	no	genus	Plesiobaena	no	no	no		Plesiobaena				antiqua	67312								M. Carrano	M. Carrano	M. Carrano	458200	1	specimens	11749	2004-10-06 14:28:00	2009-07-16 01:58:00									L. M. Lambe			1902	body (3D)
45137	ETE	M. Carrano	Reptilia	yes	Testudines	yes	Baenidae	no	family	Baenidae	no	no			Boremys				sp.	37638								R. Benson	R. Benson	R. Benson	1045214	1	specimens	41937	2012-06-07 22:38:00	2012-06-07 22:41:00									L. M. Lambe			1906	not a trace
45141	ETE	M. Carrano	Reptilia	yes	Testudines	yes	Adocidae		family	Adocidae		no			Adocus				sp.	37652								M. Carrano	M. Carrano		458212	1	specimens	11749	2004-10-07 12:35:00	2004-10-08 05:35:00							freshwater	aquatic	E. D. Cope			1868	body (3D)
45143	ETE	M. Carrano	Reptilia	yes	Testudines	yes	Adocidae		family	Adocidae		no			Adocus				sp.	37652								M. Carrano	M. Carrano	M. Carrano	458222	1	specimens	11749	2004-10-07 13:08:00	2009-07-16 01:33:00							freshwater	aquatic	E. D. Cope			1868	body (3D)
45143	ETE	M. Carrano	Reptilia	yes	Testudines	yes	Compsemydidae		genus	Compsemys	no	no	no		Compsemys				victa	63644								M. Carrano	M. Carrano	M. Carrano	458223	1	specimens	11749	2004-10-07 13:08:00	2009-07-16 01:33:00									J. Leidy			1856	body (3D)
45144	ETE	M. Carrano	Reptilia	yes	Testudines	yes	Adocidae		family	Adocidae		no			Adocus				sp.	37652								M. Carrano	M. Carrano	M. Carrano	458241	1	specimens	11749	2004-10-07 13:29:00	2009-07-10 06:16:00							freshwater	aquatic	E. D. Cope			1868	body (3D)
45144	ETE	M. Carrano	Reptilia	yes	Testudines	yes	Nanhsiungchelyidae	no	genus	Basilemys	no	no	no		Basilemys				sinuosa	67765								M. Carrano	M. Carrano	M. Carrano	458243	1	specimens	11749	2004-10-07 13:29:00	2009-07-10 06:16:00							terrestrial	ground dwelling	E. S. Riggs			1906	body (3D)
45144	ETE	M. Carrano	Reptilia	yes	Testudines	yes	Compsemydidae		genus	Compsemys	no	no	no		Compsemys				victa	63644								M. Carrano	M. Carrano	M. Carrano	458245	1	specimens	11749	2004-10-07 13:31:00	2009-07-10 06:16:00									J. Leidy			1856	body (3D)
45144	ETE	M. Carrano	Reptilia	yes	Testudines	yes	Trionychidae	yes	genus	Helopanoplia	no	no	no		Helopanoplia				distincta	67667								M. Carrano	M. Carrano	M. Carrano	458246	1	specimens	11749	2004-10-07 13:31:00	2009-07-10 06:16:00							brackish,freshwater	aquatic	O. P. Hay			1908	not a trace
45144	ETE	M. Carrano	Reptilia	yes	Testudines	yes	Baenidae	no	genus	Plesiobaena	no	no	no		Plesiobaena				antiqua	67312								M. Carrano	M. Carrano	M. Carrano	458248	1	specimens	11749	2004-10-07 13:31:00	2009-07-10 06:16:00									L. M. Lambe			1902	body (3D)
45145	ETE	M. Carrano	Reptilia	yes	Testudines	yes	Adocidae		family	Adocidae		no			Adocus				sp.	37652								M. Carrano	M. Carrano	M. Carrano	458274	1	specimens	11749	2004-10-07 13:40:00	2004-10-08 06:43:00							freshwater	aquatic	E. D. Cope			1868	body (3D)
45145	ETE	M. Carrano	Reptilia	yes	Testudines	yes	Nanhsiungchelyidae	no	genus	Basilemys	no	no	no		Basilemys				sinuosa	67765								M. Carrano	M. Carrano	M. Carrano	458276	1	specimens	11749	2004-10-07 13:40:00	2004-10-08 06:43:00							terrestrial	ground dwelling	E. S. Riggs			1906	body (3D)
45145	ETE	M. Carrano	Reptilia	yes	Testudines	yes	Compsemydidae		genus	Compsemys	no	no	no		Compsemys				victa	63644								M. Carrano	M. Carrano	M. Carrano	458278	1	specimens	11749	2004-10-07 13:40:00	2004-10-08 06:43:00									J. Leidy			1856	body (3D)
45145	ETE	M. Carrano	Reptilia	yes	Testudines	yes	Trionychidae	yes	genus	Helopanoplia	no	no	no		Helopanoplia				distincta	67667								M. Carrano	M. Carrano	M. Carrano	458279	1	specimens	11749	2004-10-07 13:40:00	2004-10-08 06:43:00							brackish,freshwater	aquatic	O. P. Hay			1908	not a trace
45145	ETE	M. Carrano	Reptilia	yes	Testudines	yes	Baenidae	no	genus	Plesiobaena	no	no	no		Plesiobaena				antiqua	67312								M. Carrano	M. Carrano		458281	1	specimens	11749	2004-10-07 13:43:00	2004-10-08 06:43:00									L. M. Lambe			1902	body (3D)
45147	ETE	M. Carrano	Reptilia	yes	Testudines	yes	Adocidae		family	Adocidae		no			Adocus				sp.	37652								M. Carrano	M. Carrano		458294	1	specimens	11749	2004-10-07 13:50:00	2004-10-08 06:50:00							freshwater	aquatic	E. D. Cope			1868	body (3D)
45299	ETE	M. Carrano	Reptilia	yes	Testudines	yes	Adocidae		family	Adocidae		no			Adocus				sp.	37652								M. Carrano	M. Carrano	M. Carrano	459851	1	specimens	11749	2004-10-19 08:58:00	2009-07-16 01:55:00							freshwater	aquatic	E. D. Cope			1868	body (3D)
45299	ETE	M. Carrano	Reptilia	yes	Testudines	yes	Compsemydidae		genus	Compsemys	no	no	no		Compsemys				victa	63644								M. Carrano	M. Carrano	M. Carrano	459854	1	specimens	11749	2004-10-19 08:58:00	2009-07-16 01:55:00									J. Leidy			1856	body (3D)
45299	ETE	M. Carrano	Reptilia	yes	Testudines	yes	Trionychidae	yes	genus	Helopanoplia	no	no	no		Helopanoplia				distincta	67667								M. Carrano	M. Carrano	M. Carrano	459855	1	specimens	11749	2004-10-19 08:58:00	2009-07-16 01:55:00							brackish,freshwater	aquatic	O. P. Hay			1908	not a trace
45309	ETE	M. Carrano	Reptilia	yes	Testudines	yes	Adocidae		family	Adocidae		no			Adocus				sp.	37652								M. Carrano	M. Carrano	M. Carrano	459957	1	specimens	11749	2004-10-19 10:31:00	2004-10-20 03:32:00							freshwater	aquatic	E. D. Cope			1868	body (3D)
45309	ETE	M. Carrano	Reptilia	yes	Testudines	yes	Trionychidae	yes	genus	Helopanoplia	no	no	no		Helopanoplia				distincta	67667								M. Carrano	M. Carrano	M. Carrano	459959	1	specimens	11749	2004-10-19 10:31:00	2004-10-20 03:32:00							brackish,freshwater	aquatic	O. P. Hay			1908	not a trace
45312	ETE	M. Carrano	Reptilia	yes	Testudines	yes	Adocidae		family	Adocidae		no			Adocus				sp.	37652								M. Carrano	M. Carrano	M. Carrano	459976	1	specimens	11749	2004-10-19 10:38:00	2009-07-16 01:52:00							freshwater	aquatic	E. D. Cope			1868	body (3D)
45312	ETE	M. Carrano	Reptilia	yes	Testudines	yes	Compsemydidae		genus	Compsemys	no	no	no		Compsemys				victa	63644								M. Carrano	M. Carrano		820689	1	specimens	11749	2009-07-15 08:52:00	2009-07-16 01:52:00									J. Leidy			1856	body (3D)
45313	ETE	M. Carrano	Reptilia	yes	Testudines	yes	Adocidae		family	Adocidae		no			Adocus				sp.	37652								M. Carrano	M. Carrano	M. Carrano	459981	1	specimens	11749	2004-10-19 10:44:00	2009-07-16 01:44:00							freshwater	aquatic	E. D. Cope			1868	body (3D)
45313	ETE	M. Carrano	Reptilia	yes	Testudines	yes	Nanhsiungchelyidae	no	genus	Basilemys	no	no	no		Basilemys				sinuosa	67765								M. Carrano	M. Carrano	M. Carrano	459983	1	specimens	11749	2004-10-19 10:44:00	2009-07-16 01:44:00							terrestrial	ground dwelling	E. S. Riggs			1906	body (3D)
45313	ETE	M. Carrano	Reptilia	yes	Testudines	yes	Baenidae	no	genus	Plesiobaena	no	no	no		Plesiobaena				antiqua	67312								M. Carrano	M. Carrano	M. Carrano	459984	1	specimens	11749	2004-10-19 10:44:00	2009-07-16 01:44:00									L. M. Lambe			1902	body (3D)
45313	ETE	M. Carrano	Reptilia	yes	Testudines	yes	Compsemydidae		genus	Compsemys	no	no	no		Compsemys				victa	63644								M. Carrano	M. Carrano	M. Carrano	459985	1	specimens	11749	2004-10-19 10:44:00	2009-07-16 01:44:00									J. Leidy			1856	body (3D)
45331	ETE	M. Carrano	Reptilia	yes	Testudines	yes			genus	Kirgizemys	no	no	no		Kirgizemys				hoburensis	235804		Hangaiemys				hoburensis	235665	M. Carrano	M. Carrano	R. Benson	888640			33967	2010-09-30 14:39:00	2012-05-23 00:09:00							freshwater	aquatic	Sukhanov	Narmandakh		1974	body (3D)
45380	ETE	M. Carrano	Reptilia	yes	Testudines	yes	Adocidae		family	Adocidae		no			Adocus				sp.	37652								M. Carrano	M. Carrano		460423	1	specimens	11749	2004-10-20 05:43:00	2004-10-20 22:43:00							freshwater	aquatic	E. D. Cope			1868	body (3D)
45380	ETE	M. Carrano	Reptilia	yes	Testudines	yes	Compsemydidae		genus	Compsemys	no	no	no		Compsemys				victa	63644								M. Carrano	M. Carrano		460425	1	specimens	11749	2004-10-20 05:43:00	2004-10-20 22:43:00									J. Leidy			1856	body (3D)
45381	ETE	M. Carrano	Reptilia	yes	Testudines	yes	Adocidae		family	Adocidae		no			Adocus				sp.	37652								M. Carrano	M. Carrano	M. Carrano	460433	1	specimens	11749	2004-10-20 05:48:00	2009-07-16 01:24:00							freshwater	aquatic	E. D. Cope			1868	body (3D)
45381	ETE	M. Carrano	Reptilia	yes	Testudines	yes	Nanhsiungchelyidae	no	genus	Basilemys	no	no	no		Basilemys				sinuosa	67765								M. Carrano	M. Carrano	M. Carrano	460434	1	specimens	11749	2004-10-20 05:48:00	2009-07-16 01:24:00							terrestrial	ground dwelling	E. S. Riggs			1906	body (3D)
45381	ETE	M. Carrano	Reptilia	yes	Testudines	yes	Trionychidae	yes	genus	Helopanoplia	no	no	no		Helopanoplia				distincta	67667								M. Carrano	M. Carrano	M. Carrano	460435	1	specimens	11749	2004-10-20 05:48:00	2009-07-16 01:24:00							brackish,freshwater	aquatic	O. P. Hay			1908	not a trace
45381	ETE	M. Carrano	Reptilia	yes	Testudines	yes	Baenidae	no	genus	Plesiobaena	no	no	no		Plesiobaena				antiqua	67312								M. Carrano	M. Carrano	M. Carrano	460436	1	specimens	11749	2004-10-20 05:48:00	2009-07-16 01:24:00									L. M. Lambe			1902	body (3D)
45381	ETE	M. Carrano	Reptilia	yes	Testudines	yes	Compsemydidae		genus	Compsemys	no	no	no		Compsemys				victa	63644								M. Carrano	M. Carrano		820642	1	specimens	11749	2009-07-15 08:24:00	2009-07-16 01:24:00									J. Leidy			1856	body (3D)
45382	ETE	M. Carrano	Reptilia	yes	Testudines	yes	Trionychidae	yes	genus	Helopanoplia	no	no	no		Helopanoplia				distincta	67667								M. Carrano	M. Carrano	M. Carrano	460451	1	specimens	11749	2004-10-20 05:55:00	2009-07-16 01:31:00							brackish,freshwater	aquatic	O. P. Hay			1908	not a trace
45382	ETE	M. Carrano	Reptilia	yes	Testudines	yes	Baenidae	no	genus	Plesiobaena	no	no	no		Plesiobaena				antiqua	67312								M. Carrano	M. Carrano	M. Carrano	460452	1	specimens	11749	2004-10-20 05:55:00	2009-07-16 01:31:00									L. M. Lambe			1902	body (3D)
45386	ETE	M. Carrano	Reptilia	yes	Testudines	yes	Adocidae		family	Adocidae		no			Adocus				sp.	37652								M. Carrano	M. Carrano		460462	1	specimens	11749	2004-10-20 06:17:00	2004-10-20 23:17:00							freshwater	aquatic	E. D. Cope			1868	body (3D)
45388	ETE	M. Carrano	Reptilia	yes	Testudines	yes	Adocidae		family	Adocidae		no			Adocus				sp.	37652								M. Carrano	M. Carrano		460466	1	specimens	11749	2004-10-20 06:28:00	2004-10-20 23:28:00							freshwater	aquatic	E. D. Cope			1868	body (3D)
45388	ETE	M. Carrano	Reptilia	yes	Testudines	yes	Compsemydidae		genus	Compsemys	no	no	no		Compsemys				victa	63644								M. Carrano	M. Carrano		460468	1	specimens	11749	2004-10-20 06:28:00	2004-10-20 23:28:00									J. Leidy			1856	body (3D)
45389	ETE	M. Carrano	Reptilia	yes	Testudines	yes	Trionychidae	yes	genus	Helopanoplia	no	no	no		Helopanoplia				distincta	67667								M. Carrano	M. Carrano	M. Carrano	460477	1	specimens	11749	2004-10-20 06:33:00	2009-07-16 06:42:00							brackish,freshwater	aquatic	O. P. Hay			1908	not a trace
45390	ETE	M. Carrano	Reptilia	yes	Testudines	yes	Adocidae		family	Adocidae		no			Adocus				sp.	37652								M. Carrano	M. Carrano	M. Carrano	460487	1	specimens	11749	2004-10-20 06:37:00	2009-07-16 06:44:00							freshwater	aquatic	E. D. Cope			1868	body (3D)
45390	ETE	M. Carrano	Reptilia	yes	Testudines	yes	Nanhsiungchelyidae	no	genus	Basilemys	no	no	no		Basilemys				sinuosa	67765								M. Carrano	M. Carrano	M. Carrano	460489	1	specimens	11749	2004-10-20 06:37:00	2009-07-16 06:44:00							terrestrial	ground dwelling	E. S. Riggs			1906	body (3D)
45390	ETE	M. Carrano	Reptilia	yes	Testudines	yes	Trionychidae	yes	genus	Helopanoplia	no	no	no		Helopanoplia				distincta	67667								M. Carrano	M. Carrano	M. Carrano	460491	1	specimens	11749	2004-10-20 06:37:00	2009-07-16 06:44:00							brackish,freshwater	aquatic	O. P. Hay			1908	not a trace
45390	ETE	M. Carrano	Reptilia	yes	Testudines	yes	Baenidae	no	genus	Plesiobaena	no	no	no		Plesiobaena				antiqua	67312								M. Carrano	M. Carrano	M. Carrano	460493	1	specimens	11749	2004-10-20 06:37:00	2009-07-16 06:44:00									L. M. Lambe			1902	body (3D)
45391	ETE	M. Carrano	Reptilia	yes	Testudines	yes	Adocidae		family	Adocidae		no			Adocus				sp.	37652								M. Carrano	M. Carrano		460510	1	specimens	11749	2004-10-20 06:46:00	2004-10-20 23:46:00							freshwater	aquatic	E. D. Cope			1868	body (3D)
45391	ETE	M. Carrano	Reptilia	yes	Testudines	yes	Compsemydidae		genus	Compsemys	no	no	no		Compsemys				victa	63644								M. Carrano	M. Carrano		460511	1	specimens	11749	2004-10-20 06:46:00	2004-10-20 23:46:00									J. Leidy			1856	body (3D)
45391	ETE	M. Carrano	Reptilia	yes	Testudines	yes	Trionychidae	yes	genus	Helopanoplia	no	no	no		Helopanoplia				distincta	67667								M. Carrano	M. Carrano		460512	1	specimens	11749	2004-10-20 06:46:00	2004-10-20 23:46:00							brackish,freshwater	aquatic	O. P. Hay			1908	not a trace
45437	ETE	M. Carrano	Reptilia	yes	Testudines	yes	Bothremydidae	yes	subtribe	Foxemydina		no		cf.	Polysternon				sp.	37600								M. Carrano	M. Carrano	P. Mannion	460761			11838	2004-10-22 13:40:00	2011-09-01 22:40:00							freshwater	amphibious	Portis			1882	not a trace
45438	ETE	M. Carrano	Reptilia	yes	Testudines	yes	Bothremydidae	yes	subtribe	Foxemydina		no		cf.	Polysternon				sp.	37600								M. Carrano	M. Carrano	R. Butler	460774			11838	2004-10-22 13:53:00	2010-01-08 19:49:00							freshwater	amphibious	Portis			1882	not a trace
45439	ETE	M. Carrano	Reptilia	yes	Testudines	yes	Bothremydidae	yes	subtribe	Foxemydina		no		cf.	Polysternon				sp.	37600								M. Carrano	M. Carrano		460780			11838	2004-10-22 13:58:00	2004-10-23 06:58:00							freshwater	amphibious	Portis			1882	not a trace
45440	ETE	M. Carrano	Reptilia	yes	Testudines	yes	Bothremydidae	yes	subtribe	Foxemydina		no		cf.	Polysternon				sp.	37600								M. Carrano	M. Carrano		460784			11838	2004-10-22 14:02:00	2004-10-23 07:02:00							freshwater	amphibious	Portis			1882	not a trace
45559	ETE	M. Carrano	Reptilia	yes	Testudines	yes			genus	Borealochelys			no	n. gen.	Borealochelys			n. sp.	axelheibergensis	81007								M. Carrano	K. Maguire	R. Benson	574088			17359	2006-05-10 16:27:00	2011-09-22 20:49:00									D. B. Brinkman	J. A. Tarduno		2005	body (3D)
45559	ETE	M. Carrano	Reptilia	yes	Testudines	yes	Macrobaenidae	no	genus	Aurorachelys			no	n. gen.	Aurorachelys			n. sp.	gaffneyi	229121								R. Benson	R. Benson		1042263	1	specimens	40830	2012-05-23 01:22:00	2012-05-23 01:22:00									D. Vandermark	J. A. Tarduno	D. B. Brinkman, R. D. Cottrell, S. Mason	2009	impression
45561	ETE	M. Carrano	Reptilia	yes	Testudines	yes	Adocidae		family	Adocidae		no			Adocus				sp.	37652								M. Carrano	M. Carrano	M. Carrano	461765	3	specimens	11964	2004-11-09 14:45:00	2012-08-18 07:24:00							freshwater	aquatic	E. D. Cope			1868	body (3D)
45564	ETE	M. Carrano	Reptilia	yes	Testudines	yes	Adocidae		family	Adocidae		no			Adocus				sp.	37652								M. Carrano	M. Carrano		461827	129	specimens	11964	2004-11-10 08:14:00	2004-11-11 03:14:00							freshwater	aquatic	E. D. Cope			1868	body (3D)
45564	ETE	M. Carrano	Reptilia	yes					unranked clade	Testudinata	yes	no			Naomichelys				sp.	63172								M. Carrano	M. Carrano		461829	1	specimens	11964	2004-11-10 08:14:00	2004-11-11 03:14:00									O. P. Hay			1908	body (3D)
45565	ETE	M. Carrano	Reptilia	yes	Testudines	yes	Adocidae		family	Adocidae		no			Adocus				sp.	37652								M. Carrano	M. Carrano		461865	13	specimens	11964	2004-11-10 08:30:00	2004-11-11 03:30:00							freshwater	aquatic	E. D. Cope			1868	body (3D)
45566	ETE	M. Carrano	Reptilia	yes	Testudines	yes	Adocidae		family	Adocidae		no			Adocus				sp.	37652								M. Carrano	M. Carrano	M. Carrano	461902	8	specimens	11964	2004-11-10 08:46:00	2012-08-18 07:47:00							freshwater	aquatic	E. D. Cope			1868	body (3D)
45566	ETE	M. Carrano	Reptilia	yes	Testudines	yes	Nanhsiungchelyidae	no	family	Nanhsiungchelyidae	no	no			Basilemys				sp.	37655								M. Carrano	M. Carrano	M. Carrano	461903	2	specimens	11964	2004-11-10 08:46:00	2012-08-18 07:47:00							freshwater	aquatic	O. P. Hay			1902	body (3D)
45567	ETE	M. Carrano	Reptilia	yes	Testudines	yes	Adocidae		family	Adocidae		no			Adocus				sp.	37652								M. Carrano	M. Carrano	M. Carrano	461939	4	specimens	11964	2004-11-10 12:05:00	2012-08-18 07:46:00							freshwater	aquatic	E. D. Cope			1868	body (3D)
45670	ETE	M. Carrano	Reptilia	yes	Testudines	yes	Adocidae		family	Adocidae		no			Adocus				sp.	37652								M. Carrano	M. Carrano		462893	15	specimens	11964	2004-11-22 10:23:00	2004-11-23 05:23:00							freshwater	aquatic	E. D. Cope			1868	body (3D)
45675	ETE	M. Carrano	Reptilia	yes	Testudines	yes	Baenidae	no	family	Baenidae	no	no			Baena			informal	sp. 1	37628								M. Carrano	M. Carrano	M. Carrano	463036			12049	2004-11-22 14:00:00	2004-11-24 01:09:00							freshwater	aquatic	J. Leidy			1870	body (3D)
45675	ETE	M. Carrano	Reptilia	yes	Testudines	yes	Nanhsiungchelyidae	no	family	Nanhsiungchelyidae	no	no			Basilemys				sp.	37655								M. Carrano	M. Carrano		463037			12049	2004-11-23 06:09:00	2004-11-24 01:09:00							freshwater	aquatic	O. P. Hay			1902	body (3D)
45675	ETE	M. Carrano	Reptilia	yes	Testudines	yes	Adocidae		family	Adocidae		no			Adocus				sp.	37652								M. Carrano	M. Carrano		463038			12049	2004-11-23 06:09:00	2004-11-24 01:09:00							freshwater	aquatic	E. D. Cope			1868	body (3D)
45675	ETE	M. Carrano	Reptilia	yes	Testudines	yes	Baenidae	no	family	Baenidae	no	no		?	Thescelus				sp.	37640								M. Carrano	M. Carrano		463039			12049	2004-11-23 06:09:00	2004-11-24 01:09:00									O. P. Hay			1908	body (3D)
45675	ETE	M. Carrano	Reptilia	yes	Testudines	yes	Baenidae	no	family	Baenidae	no	no			Baena			informal	sp. 2	37628								M. Carrano	M. Carrano		463043			12049	2004-11-23 06:09:00	2004-11-24 01:09:00							freshwater	aquatic	J. Leidy			1870	body (3D)
45679	ETE	M. Carrano	Reptilia	yes					unranked clade	Testudinata	yes	no			Naomichelys				sp.	63172								M. Carrano	M. Carrano		812411			29954	2009-05-14 06:34:00	2009-05-14 23:34:00									O. P. Hay			1908	body (3D)
45679	ETE	M. Carrano	Reptilia	yes	Testudines	yes	Adocidae		family	Adocidae		no			Adocus				sp.	37652		Testudines				indet.	56475	M. Carrano	M. Carrano		534777			29954	2009-05-14 06:34:00	2009-05-14 23:34:00	M. Carrano	M. Carrano	M. Carrano	14827	2005-10-10 12:00:00	2009-05-14 23:34:00	freshwater	aquatic	E. D. Cope			1868	not a trace
45726	ETE	M. Carrano	Reptilia	yes	Testudines	yes			unranked clade	Pleurodira		no		aff.	Taquetochelys				sp.	131538								M. Carrano	M. Carrano	R. Butler	516610			14076	2005-08-03 12:50:00	2009-06-22 22:04:00							freshwater	amphibious	Broin			1980	not a trace
45757	PaleoDB	M. Carrano	Reptilia	yes	Testudines	yes	Nanhsiungchelyidae	no	family	Nanhsiungchelyidae	no	no			Basilemys				sp.	37655								M. Carrano	M. Carrano		463395			12117	2004-11-30 12:03:00	2004-12-01 07:03:00							freshwater	aquatic	O. P. Hay			1902	body (3D)
45760	ETE	M. Carrano	Reptilia	yes	Testudines	yes	Pleurosternidae	no	family	Pleurosternidae	no	no		n. gen.	Desmemys			n. sp.	bertelmanni	37697								R. Benson	R. Benson		983517			37875	2011-09-27 18:27:00	2011-09-27 18:27:00													body (3D)
45760	ETE	M. Carrano	Reptilia	yes	Testudines	yes	Pleurosternidae	no	family	Pleurosternidae	no	no			Desmemys				sp.	37697		Testudines				indet.	56475	M. Carrano	M. Carrano		463414			19329	2006-12-05 07:50:00	2006-12-06 02:50:00	M. Carrano	M. Carrano	M. Carrano	12119	2004-11-30 13:25:00	2013-06-13 07:49:00			Wegner			1911	not a trace
45821	ETE	M. Carrano	Reptilia	yes	Testudines	yes	Adocidae		family	Adocidae		no			Adocus				sp.	37652								M. Carrano	M. Carrano		463906	7	specimens	11964	2004-12-06 08:15:00	2004-12-07 03:15:00							freshwater	aquatic	E. D. Cope			1868	body (3D)
45878	ETE	M. Carrano	Reptilia	yes	Testudines	yes	Baenidae	no	genus	Thescelus	no	no	no		Thescelus			n. sp.	insiliens	67762		Eubaena			n. sp.	latifrons	213505	R. Benson	R. Benson	R. Benson	1008928	1	specimens	14442	2012-01-10 23:21:00	2012-07-14 01:08:00									O. P. Hay			1908	body (3D)
45878	ETE	M. Carrano	Reptilia	yes	Testudines	yes	Baenidae	no	genus	Thescelus	no	no	no		Thescelus				insiliens	67762								R. Benson	R. Benson		1045408	1	specimens	704	2012-06-09 01:44:00	2012-06-09 01:44:00									O. P. Hay			1908	body (3D)
45975	ETE	M. Carrano	Reptilia	yes	Testudines	yes	Pleurosternidae	no	genus	Dinochelys	no	no	no		Dinochelys				whitei	253384								R. Benson	R. Benson		1093614	1	specimens	44040	2012-12-19 02:26:00	2012-12-19 02:26:00									E. S. Gaffney			1979	body (3D)
45975	ETE	M. Carrano	Reptilia	yes	Testudines	yes	Pleurosternidae	no	family	Pleurosternidae	no	no			Glyptops				sp.	37625		Chelonia				indet.	99806	M. Carrano	M. Carrano	M. Carrano	490803	1	individuals	13255	2009-09-02 21:18:00	2009-09-03 14:19:00	M. Carrano	M. Carrano	M. Carrano	30651	2005-04-18 14:48:00	2014-08-04 23:52:00	freshwater	amphibious	O. C. Marsh			1890	not a trace
46391	PaleoDB	L. Ivany	Reptilia	yes	Testudines	yes			unranked clade	Podocnemidae	yes	no			Shweboemys				sp.	37604								L. Ivany	P. Wall	P. Wall	467305			12407	2005-01-12 11:37:00	2005-01-15 08:13:00							freshwater	aquatic	Swinton			1939	not a trace
46439	ETE	M. Carrano	Reptilia	yes	Testudines	yes	Pleurosternidae	no	family	Pleurosternidae	no	no			Glyptops				sp.	37625								M. Carrano	M. Carrano	M. Carrano	606361	1	individuals	18669	2006-09-12 13:27:00	2009-10-24 03:02:00							freshwater	amphibious	O. C. Marsh			1890	not a trace
46545	ETE	M. Carrano	Reptilia	yes	Testudines	yes	Xinjiangchelyidae	no	genus	Xinjiangchelys	no	no	no	"	Xinjiangchelys			cf.	latimarginalis	235645	"	Plesiochelys			cf.	latimarginalis	235644	R. Benson	R. Benson		1042512			41769	2012-05-24 18:52:00	2012-05-24 18:52:00									C. -C. Young	M. -C. Chow		1953	body (3D)
46545	ETE	M. Carrano	Reptilia	yes	Testudines	yes	Xinjiangchelyidae	no	genus	Xinjiangchelys	no	no	no	"	Xinjiangchelys			cf.	radiplicatus	253269	"	Plesiochelys			cf.	radiplicatus	243384	R. Benson	R. Benson		1042513			41769	2012-05-24 18:52:00	2012-05-24 18:52:00									C. -C. Young	M. -C. Chow		1953	body (3D)
46545	ETE	M. Carrano	Reptilia	yes	Testudines	yes	Toxochelyidae	no	subfamily	Macrobaeninae		no			Toxocheloides				sp.	236080								R. Benson	R. Benson		1042515			41769	2012-05-24 18:52:00	2012-05-24 18:52:00							freshwater	aquatic	Nessov	Khozatsky		1981	body (3D)
46566	ETE	M. Carrano	Reptilia	yes	Testudines	yes	Cheloniidae	yes	family	Cheloniidae	yes	no			Toxochelys				sp.	36378								M. Carrano	M. Carrano	R. Butler	468642			12430	2005-01-19 13:06:00	2009-11-05 02:17:00							freshwater	aquatic	E. D. Cope			1873	body (3D)
46931	ETE	M. Carrano	Reptilia	yes	Testudines	yes			genus	Ordosemys			no	n. gen.	Ordosemys			n. sp.	leios	65382								M. Carrano	M. Carrano	J. Tennant	489729	12	specimens	13178	2005-04-13 15:00:00	2013-02-17 03:13:00									D. B. Brinkman	J.-H. Peng		1993	body (3D)
46931	ETE	M. Carrano	Reptilia	yes	Testudines	yes	Sinemydidae		genus	Sinemys	no	no	no		Sinemys			n. sp.	gamera	65386								M. Carrano	M. Carrano	J. Tennant	489735	12	specimens	13179	2005-04-13 15:00:00	2013-02-17 03:13:00									D. B. Brinkman	J.-H. Peng		1993	body (3D)
46936	ETE	M. Carrano	Reptilia	yes	Testudines	yes	Sinemydidae		genus	Sinemys	no	no	no		Sinemys			n. sp.	brevispinus	259792								M. Carrano	M. Carrano	J. Tennant	489737	1	specimens	13174	2005-04-13 15:11:00	2013-02-21 08:10:00									H. Tong	D. Brinkman		2012	body (3D)
46959	ETE	M. Carrano	Reptilia	yes	Testudines	yes	Trionychidae	yes	unranked clade	Trionychinae		yes			Trionyx			informal	species 2	37682								R. Benson	R. Benson	R. Benson	1042685			41769	2012-05-24 23:45:00	2012-05-25 00:54:00							brackish,freshwater	aquatic	Forskal			1775	body (3D)
46959	ETE	M. Carrano	Reptilia	yes	Testudines	yes	Dermatemydidae	yes	genus	Lindholmemys	no	no	no		Lindholmemys			n. sp.	elegans	236086								R. Benson	R. Benson	R. Benson	1042686			41769	2012-05-24 23:45:00	2012-05-25 01:20:00							brackish,freshwater	aquatic	Riabinin			1935	body (3D)
46959	ETE	M. Carrano	Reptilia	yes	Testudines	yes	Macrobaenidae	no	genus	Anatolemys	no	no	no		Anatolemys			cf.	maximus	235672								R. Benson	R. Benson		1042688			41769	2012-05-24 23:45:00	2012-05-24 23:45:00									Khozatskii	Nessov		1979	body (3D)
46959	ETE	M. Carrano	Reptilia	yes	Testudines	yes	Adocidae		genus	Adocus	no	no	no		Adocus				aksary	235792								R. Benson	R. Benson		1042689			41769	2012-05-24 23:45:00	2012-05-24 23:45:00							freshwater	aquatic	Nessov	Krasovskaya		1984	body (3D)
46974	ETE	M. Carrano	Reptilia	yes	Testudines	yes	Xinjiangchelyidae	no	genus	Xinjiangchelys	no	no	no		Xinjiangchelys				radiplicatoides	265929								P. Mannion	J. Tennant	J. Tennant	1129693			46461	2013-04-23 04:35:00	2013-04-23 04:36:00									D. B. Brinkman	D. A. Eberth	X. Xu, J. M. Clark, X.-C. Wu	2013	body (3D)
46974	ETE	M. Carrano	Reptilia	yes	Testudines	yes	Xinjiangchelyidae	no	genus	Xinjiangchelys	no	no	no		Xinjiangchelys				chowi	256142								P. Mannion	J. Tennant		1129695			46461	2013-04-23 04:42:00	2013-04-23 04:42:00									A. T. Matzke	M. W. Maisch	G. Sun, H.-U. Pfretzschner, H. Stohr	2005	body (3D)
46974	ETE	M. Carrano	Reptilia	yes	Testudines	yes	Xinjiangchelyidae	no	family	Xinjiangchelyidae	no	no			Xinjiangchelys				sp.	235641		Testudines				indet.	56475	M. Carrano	M. Carrano	M. Carrano	472568	1	individuals	12478	2007-01-19 11:19:00	2007-01-20 06:20:00	M. Carrano	M. Carrano	J. Tennant	19693	2005-01-27 13:43:00	2013-04-23 04:48:00			H. -K. Yeh			1986	not a trace
46974	ETE	M. Carrano	Reptilia	yes	Testudines	yes	Xinjiangchelyidae	no	genus	Xinjiangchelys	no	no	no		Xinjiangchelys				junggarensis	235643		Testudines				indet.	56475	P. Mannion	J. Tennant		472569	13	individuals	46461	2013-04-23 04:31:00	2013-04-23 04:31:00	M. Carrano	M. Carrano	J. Tennant	19693	2005-01-27 13:43:00	2013-04-23 04:48:00			H. -K. Yeh			1986	not a trace
47056	ETE	M. Carrano	Reptilia	yes	Testudines	yes	Xinjiangchelyidae	no	genus	Xinjiangchelys	no	no	no		Xinjiangchelys			n. sp.	qiguensis	253267								R. Benson	R. Benson		1093054	1	specimens	44007	2012-12-18 06:27:00	2012-12-18 06:27:00									A. T. Matzke	M. W. Maisch	G. Sun, H. -U. Pfretzschner, H. Stšhr	2004	body (3D)
47070	ETE	M. Carrano	Reptilia	yes	Testudines	yes	Sinemydidae		genus	Sinemys	no	no	no	n. gen.	Sinemys			n. sp.	lens	65385								M. Carrano	M. Carrano	R. Benson	474561	7	specimens	44012	2005-02-07 06:06:00	2012-12-18 07:53:00									Wiman			1930	body (3D)
47070	ETE	M. Carrano	Reptilia	yes	Chelonia	yes			genus	Scutemys	no	no	no		Scutemys				tecta	235759								M. Carrano	M. Carrano	R. Butler	474563			12536	2005-02-07 06:06:00	2009-06-25 19:36:00									Wiman			1930	body (3D)
47193	PaleoDB	J. Head	Reptilia	yes	Testudines	yes	Adocidae		family	Adocidae		no		cf.	Adocus				sp.	37652								D. Nicholson	D. Nicholson		1194877			50161	2014-02-20 10:16:00	2014-02-21 03:16:00							freshwater	aquatic	E. D. Cope			1868	body (3D)
47193	PaleoDB	J. Head	Reptilia	yes	Testudines	yes	Nanhsiungchelyidae	no	genus	Basilemys	no	no	no		Basilemys			cf.	gaffneyi	288973								D. Nicholson	D. Nicholson		1194878			50161	2014-02-20 10:16:00	2014-02-21 03:16:00							freshwater	aquatic	R. M. Sullivan	S. E. Jasinski	S. G. Lucas	2012	body (3D)
47193	PaleoDB	J. Head	Reptilia	yes	Testudines	yes	Nanhsiungchelyidae	no	genus	Basilemys	no	no	no	cf.	Basilemys				gaffneyi	288973								D. Nicholson	D. Nicholson		1194879			50161	2014-02-20 10:16:00	2014-02-21 03:16:00							freshwater	aquatic	R. M. Sullivan	S. E. Jasinski	S. G. Lucas	2012	body (3D)
47193	PaleoDB	J. Head	Reptilia	yes	Testudines	yes	Trionychidae	yes	tribe	Trionychini		no			Aspideretoides				sp.	67335								D. Nicholson	D. Nicholson		1194880			50161	2014-02-20 10:16:00	2014-02-21 03:16:00							brackish,freshwater	aquatic	Gardner	Russell	Brinkman	1995	not a trace
47195	ETE	J. Head	Reptilia	yes	Testudines	yes	Trionychidae	yes	genus	Aspideretoides	no	no	no		Aspideretoides				austerus	288985								D. Nicholson	D. Nicholson		1194426			50161	2014-02-18 08:27:00	2014-02-19 01:27:00							brackish,freshwater	aquatic	O. P. Hay			1908	body (3D)
47626	ETE	M. Carrano	Reptilia	yes	Testudines	yes	Adocidae		family	Adocidae		no			Adocus				sp.	37652								M. Carrano	M. Carrano	M. Carrano	478790	2	specimens	12772	2005-02-28 14:29:00	2009-07-03 06:31:00							freshwater	aquatic	E. D. Cope			1868	body (3D)
47626	ETE	M. Carrano	Reptilia	yes	Testudines	yes	Compsemydidae		genus	Compsemys	no	no	no		Compsemys				victa	63644								M. Carrano	M. Carrano	M. Carrano	478792	1	specimens	12772	2005-02-28 14:29:00	2009-07-03 06:31:00									J. Leidy			1856	body (3D)
47782	ETE	J. Head	Reptilia	yes	Testudines	yes	Bothremydidae	yes	genus	Polysternon	no	no	no		Polysternon				provinciale	131476								J. Head	J. Head		479363			12788	2005-03-01 12:41:00	2005-03-02 07:41:00							freshwater	amphibious	P. Matheron			1869	body (3D)
47782	ETE	J. Head	Reptilia	yes	Testudines	yes	Dortokidae	no	family	Dortokidae	no	no			Dortoka				sp.	67641								P. Mannion	P. Mannion		1095256			44196	2013-01-08 01:10:00	2013-01-08 01:10:00									F. de Lapparent de Broin	X. Murelaga		1999	body (3D)
47782	ETE	J. Head	Reptilia	yes	Testudines	yes	Solemydidae		family	Solemydidae		no			Solemys			aff.	vermiculata	56006	?	Dermatemydidae				indet.	37651	M. Carrano	M. Carrano	M. Carrano	479364			12830	2005-03-06 17:10:00	2005-03-07 12:10:00	J. Head	J. Head		12788	2005-03-01 12:41:00	2005-03-02 07:41:00	brackish,freshwater	aquatic					not a trace
47820	PaleoDB	J. Head	Reptilia	yes	Testudines	yes	Baenidae	no	genus	Denazinemys	no	no	no		Denazinemys				nodosa	112785								D. Nicholson	D. Nicholson		1195276			50161	2014-02-24 08:54:00	2014-02-25 01:54:00									C. W. Gilmore			1916	body (3D)
47893	ETE	M. Carrano	Reptilia	yes	Testudines	yes	Bothremydidae	yes	subtribe	Foxemydina		no		cf.	Polysternon				sp.	37600								M. Carrano	M. Carrano		480393			12831	2005-03-06 17:40:00	2005-03-07 12:40:00							freshwater	amphibious	Portis			1882	not a trace
48155	ETE	M. Carrano	Reptilia	yes	Testudines	yes	Pleurosternidae	no	genus	Glyptops	no	no	no		Glyptops				plicatulus	65858								M. Carrano	M. Carrano	P. Mannion	481953	1	individuals	12893	2005-03-15 08:59:00	2014-01-11 01:09:00							freshwater	amphibious	E. D. Cope			1877	body (3D)
48157	ETE	M. Carrano	Reptilia	yes	Testudines	yes	Pleurosternidae	no	family	Pleurosternidae	no	no			Glyptops				sp.	37625								M. Carrano	M. Carrano		540204	1	individuals	15179	2005-11-17 08:21:00	2005-11-18 03:21:00							freshwater	amphibious	O. C. Marsh			1890	not a trace
48160	PaleoDB	M. Carrano	Reptilia	yes	Testudines	yes	Pleurosternidae	no	genus	Glyptops	no	no	no		Glyptops				plicatulus	65858								M. Carrano	M. Carrano	M. Carrano	481967	1	individuals	12893	2005-03-15 10:09:00	2005-11-18 03:07:00							freshwater	amphibious	E. D. Cope			1877	body (3D)
48161	ETE	M. Carrano	Reptilia	yes	Testudines	yes	Pleurosternidae	no	genus	Glyptops	no	no	no		Glyptops				plicatulus	65858								M. Carrano	M. Carrano	R. Butler	481974	5	specimens	12893	2005-03-15 10:12:00	2009-10-30 20:56:00							freshwater	amphibious	E. D. Cope			1877	body (3D)
48161	ETE	M. Carrano	Reptilia	yes	Testudines	yes	Pleurosternidae	no	family	Pleurosternidae	no	no			Dinochelys				sp.	37751	?	Dinochelys				sp.	37751	M. Carrano	M. Carrano		481975	2	specimens	15179	2005-11-17 08:19:00	2005-11-18 03:19:00	M. Carrano	M. Carrano	J. Tennant	12893	2005-03-15 10:12:00	2014-05-03 05:23:00			E. S. Gaffney			1979	body (3D)
48162	ETE	M. Carrano	Reptilia	yes	Testudines	yes	Pleurosternidae	no	genus	Glyptops	no	no	no		Glyptops				plicatulus	65858								M. Carrano	M. Carrano	M. Carrano	481990	11	individuals	12893	2005-03-15 10:18:00	2014-08-04 23:45:00							freshwater	amphibious	E. D. Cope			1877	body (3D)
48163	ETE	M. Carrano	Reptilia	yes	Testudines	yes	Pleurosternidae	no	family	Pleurosternidae	no	no			Glyptops				sp.	37625								M. Carrano	M. Carrano		540194	1	individuals	15179	2005-11-17 07:59:00	2005-11-18 02:59:00							freshwater	amphibious	O. C. Marsh			1890	not a trace
48166	ETE	M. Carrano	Reptilia	yes	Testudines	yes	Pleurosternidae	no	genus	Glyptops	no	no	no		Glyptops				plicatulus	65858								M. Carrano	M. Carrano	M. Carrano	481998	1	individuals	12893	2005-03-15 10:27:00	2005-11-18 03:22:00							freshwater	amphibious	E. D. Cope			1877	body (3D)
48516	ETE	M. Carrano	Reptilia	yes					genus	Chinlechelys			no	n. gen.	Chinlechelys			n. sp.	tenertesta	135441								M. Carrano	M. Carrano	R. Butler	785830	1	specimens	28418	2008-11-07 15:03:00	2010-03-16 01:37:00									W. G. Joyce	S. G. Lucas	T. M. Scheyer, A. B. Heckert, A. P. Hunt	2008	body (3D)
48551	PaleoDB	M. Carrano	Reptilia	yes	Testudines	yes	Trionychidae	yes	family	Trionychidae	yes	yes			Aspideretes				sp.	37675								M. Carrano	M. Carrano		1171018			48210	2013-09-17 07:48:00	2013-09-17 07:48:00							freshwater	aquatic	Hay			1904	body (3D)
48570	ETE	M. Carrano	Reptilia	yes	Testudines	yes			genus	Agomphus			no		Agomphus			n. sp.	pectoralis	172866		Adocus			n. sp.	petrosus	179148	M. Carrano	M. Carrano	M. Uhen	929225			12634	2011-03-06 06:16:00	2012-04-17 06:18:00							freshwater	aquatic	E. D. Cope			1868	body (3D)
48570	ETE	M. Carrano	Reptilia	yes	Testudines	yes	Bothremydidae	yes	genus	Taphrosphys	no	no	no		Taphrosphys				sulcatus	131500								R. Benson	R. Benson		1045300	5	specimens	764	2012-06-08 20:35:00	2012-06-08 20:35:00							freshwater	amphibious	J. Leidy			1856	body (3D)
48570	ETE	M. Carrano	Reptilia	yes	Testudines	yes	Bothremydidae	yes	genus	Taphrosphys	no	no	no		Taphrosphys			n. sp.	sulcatus	131500		Taphrosphys			n. sp.	molops	131501	R. Benson	R. Benson		1045301	1	specimens	764	2012-06-08 20:35:00	2012-06-08 20:35:00							freshwater	amphibious	E. D. Cope			1870	body (3D)
48629	PaleoDB	M. Carrano	Reptilia	yes	Testudines	yes	Baenidae	no	genus	Palatobaena	no	no	no		Palatobaena				bairdi	67760								P. Mannion	P. Mannion		987358			38165	2011-10-14 23:20:00	2011-10-14 23:20:00									E. S. Gaffney			1972	body (3D)
48720	ETE	M. Carrano	Reptilia	yes	Testudines	yes	Emydidae	yes	genus	Emys	yes	yes			Emys			n. sp.	neumayri	64768								M. Carrano	M. Carrano	R. Butler	486485			12806	2005-03-29 14:45:00	2009-11-12 23:35:00							freshwater	aquatic	H. G. Seeley			1881	body (3D)
48720	ETE	M. Carrano	Reptilia	yes	Testudines	yes	Emydidae	yes	subfamily	Emydinae		yes			Emys			informal	sp. 2	37723								M. Carrano	M. Carrano	R. Butler	486486			12806	2005-03-29 14:45:00	2009-11-12 23:35:00							freshwater	aquatic	Dumeril			1806	body (3D)
48720	ETE	M. Carrano	Reptilia	yes	Testudines	yes	Emydidae	yes	subfamily	Emydinae		yes			Emys			informal	sp. 3	37723								M. Carrano	M. Carrano	R. Butler	486487			12806	2005-03-29 14:45:00	2009-11-12 23:35:00							freshwater	aquatic	Dumeril			1806	body (3D)
48722	PaleoDB	M. Carrano	Reptilia	yes	Testudines	yes	Bothremydidae	yes	genus	Foxemys	no	no	no		Foxemys			n. sp.	trabanti	239248		Testudines				indet.	56475	R. Benson	R. Benson	R. Benson	486500	8	specimens	42082	2012-06-22 01:24:00	2012-06-22 01:25:00	M. Carrano	M. Carrano	J. Tennant	12998	2005-03-30 05:53:00	2014-01-07 00:50:00	freshwater	amphibious	M. Rabi	H. Tong	G. Botfalvai	2012	not a trace
48725	ETE	M. Carrano	Reptilia	yes	Testudines	yes	Cheloniidae	yes	family	Cheloniidae	yes	no		cf.	Dollochelys				sp.	36345								M. Carrano	K. Maguire	M. Uhen	558018			1580	2006-01-06 10:40:00	2012-02-29 06:31:00							freshwater	aquatic	R. Zangerl			1971	not a trace
48834	ETE	M. Carrano	Reptilia	yes	Testudines	yes	Nanhsiungchelyidae	no	family	Nanhsiungchelyidae	no	no			Basilemys				sp.	37655								M. Carrano	M. Carrano		663729			24167	2007-04-26 11:04:00	2007-04-27 04:04:00							freshwater	aquatic	O. P. Hay			1902	body (3D)
48834	ETE	M. Carrano	Reptilia	yes	Testudines	yes	Compsemydidae		family	Compsemydidae		no			Compsemys				sp.	37641								M. Carrano	M. Carrano		663730			24167	2007-04-26 11:04:00	2007-04-27 04:04:00									J. Leidy			1856	body (3D)
48834	ETE	M. Carrano	Reptilia	yes	Testudines	yes	Trionychidae	yes	family	Trionychidae	yes	yes		?	Aspideretes				sp.	37675								M. Carrano	M. Carrano		663731			24167	2007-04-26 11:04:00	2007-04-27 04:04:00							freshwater	aquatic	Hay			1904	body (3D)
48837	ETE	M. Carrano	Reptilia	yes	Testudines	yes	Pleurosternidae	no	family	Pleurosternidae	no	no			Glyptops				sp.	37625								M. Carrano	M. Carrano	M. Carrano	541894	1	individuals	15179	2005-11-22 14:17:00	2013-04-09 05:29:00							freshwater	amphibious	O. C. Marsh			1890	not a trace
48846	ETE	M. Carrano	Reptilia	yes	Testudines	yes	Baenidae	no	family	Baenidae	no	no			Eubaena				sp.	37631								M. Carrano	M. Carrano		487162	1	specimens	13015	2005-03-31 08:04:00	2005-04-01 02:04:00									O. P. Hay			1908	not a trace
48849	ETE	M. Carrano	Reptilia	yes	Testudines	yes	Dortokidae	no	family	Dortokidae	no	no			Dortoka				sp.	67641								M. Carrano	M. Carrano		487170			13017	2005-03-31 12:38:00	2005-04-01 06:38:00									F. de Lapparent de Broin	X. Murelaga		1999	body (3D)
48849	ETE	M. Carrano	Reptilia	yes	Testudines	yes	Solemydidae		family	Solemydidae		no			Solemys				sp.	56006								M. Carrano	M. Carrano		487171			13017	2005-03-31 12:38:00	2005-04-01 06:38:00									de Lapparent de Broin	Murelaga		1996	body (3D)
48849	ETE	M. Carrano	Reptilia	yes	Testudines	yes	Bothremydidae	yes	subtribe	Foxemydina		no			Polysternon				sp.	37600								M. Carrano	M. Carrano		487173			13017	2005-03-31 12:38:00	2005-04-01 06:38:00							freshwater	amphibious	Portis			1882	not a trace
48850	ETE	M. Carrano	Reptilia	yes	Testudines	yes	Bothremydidae	yes	genus	Foxemys	no	no	no		Foxemys				mechinorum	98659		Testudines				indet.	56475	R. Benson	R. Benson		487178			27976	2012-06-22 01:15:00	2012-06-22 01:15:00	M. Carrano	M. Carrano	R. Butler	13019	2005-03-31 15:45:00	2009-06-24 21:12:00	freshwater	amphibious	H. Tong	E. S. Gaffney	E. Buffetaut	1998	not a trace
48861	ETE	M. Carrano	Reptilia	yes	Testudines	yes	Solemydidae		family	Solemydidae		no			Solemys				sp.	56006								M. Carrano	M. Carrano	M. Carrano	739413			26656	2008-03-10 12:58:00	2009-09-01 05:49:00									de Lapparent de Broin	Murelaga		1996	body (3D)
48861	ETE	M. Carrano	Reptilia	yes	Testudines	yes	Dortokidae	no	family	Dortokidae	no	no			Dortoka				sp.	67641		Chelonia				indet.	36325	M. Carrano	M. Carrano		497835			26656	2008-03-10 12:57:00	2008-03-11 06:57:00	M. Carrano	M. Carrano	M. Carrano	13504	2005-05-11 14:08:00	2009-09-01 05:49:00			F. de Lapparent de Broin	X. Murelaga		1999	not a trace
48867	ETE	M. Carrano	Reptilia	yes	Testudines	yes			genus	Erymnochelys	yes	yes	yes		Erymnochelys				madagascariensis	239573								M. Carrano	M. Carrano		487244			13027	2005-04-01 08:08:00	2005-04-02 02:08:00							freshwater	aquatic	Grandidier			1867	body (3D)
48870	ETE	M. Carrano	Reptilia	yes	Testudines	yes	Solemydidae		family	Solemydidae		no			Solemys				sp.	56006		Testudines				indet.	56475	M. Carrano	M. Carrano	M. Carrano	487265			13039	2005-04-01 11:35:00	2005-04-02 05:35:00	M. Carrano	M. Carrano	J. Tennant	13032	2005-04-01 10:19:00	2014-04-26 22:08:00			de Lapparent de Broin	Murelaga		1996	not a trace
48870	ETE	M. Carrano	Reptilia	yes	Testudines	yes	Bothremydidae	yes	genus	Foxemys	no	no	no		Foxemys				mechinorum	98659		Bothremydidae				indet.	67318	R. Benson	R. Benson		487272			27976	2012-06-22 01:13:00	2012-06-22 01:13:00	M. Carrano	M. Carrano	J. Tennant	13039	2005-04-01 11:34:00	2014-04-26 22:08:00	freshwater	amphibious	H. Tong	E. S. Gaffney	E. Buffetaut	1998	not a trace
48875	ETE	M. Carrano	Reptilia	yes	Testudines	yes	Carettochelyidae		family	Carettochelyidae		no			Kizylkumemys				khoratensis	67334								M. Carrano	M. Carrano		830974			30932	2009-10-20 13:14:00	2009-10-21 07:14:00							freshwater	aquatic					not a trace
48983	ETE	M. Carrano	Reptilia	yes	Testudines	yes	Adocidae		family	Adocidae		no			Adocus				sp.	37652								R. Benson	R. Benson		1042012	1	specimens	34192	2012-05-21 19:57:00	2012-05-21 19:57:00							freshwater	aquatic	E. D. Cope			1868	body (3D)
49047	ETE	M. Carrano	Reptilia	yes	Testudines	yes	Xinjiangchelyidae	no	family	Xinjiangchelyidae	no	no			Xinjiangchelys			n. sp.	sp.	235641		Sinemys			n. sp.	wuerhoensis	65711	M. Carrano	M. Carrano	R. Benson	487797	1	specimens	13089	2005-04-06 11:27:00	2012-06-15 18:32:00									H.-K. Yeh			1973	body (3D)
49047	ETE	M. Carrano	Reptilia	yes	Testudines	yes			genus	Ordosemys			no	n. gen.	Ordosemys			n. sp.	brinkmania	235834								R. Benson	R. Benson		1046730	11	specimens	41731	2012-06-15 18:28:00	2012-06-15 18:28:00									I. G. Danilov	J. F. Parham		2007	body (3D)
49248	ETE	M. Carrano	Reptilia	yes	Testudines	yes	Plesiochelyidae	no	family	Plesiochelyidae	no	no			Plesiochelys				sp.	36361								P. Mannion	J. Tennant		1135614			46807	2013-05-14 22:28:00	2013-05-14 22:28:00									RŸtimeyer			1873	body (3D)
49367	ETE	M. Carrano	Reptilia	yes	Testudines	yes	Trionychidae	yes	genus	Khunnuchelys	no	no	no	n. gen.	Khunnuchelys			n. sp.	erinhotensis	92235		Testudines				indet.	56475	M. Carrano	M. Carrano		489848	1	specimens	19683	2007-01-18 12:37:00	2007-01-19 07:37:00	M. Carrano	M. Carrano		13181	2005-04-14 10:12:00	2005-04-15 03:12:00	brackish,freshwater	aquatic	D. B. Brinkman	L. A. Nessov	J.-H. Peng	1994	not a trace
49502	ETE	M. Carrano	Reptilia	yes	Testudines	yes	Plesiochelyidae	no	genus	Plesiochelys	no	no	no		Plesiochelys			n. sp.	oshanensis	238155								R. Butler	R. Butler		1092243	1	specimens	41939	2012-12-14 18:51:00	2012-12-14 18:51:00									H. -K. Yeh			1973	body (3D)
49524	ETE	M. Carrano	Reptilia	yes	Testudines	yes	Trionychidae	yes	genus	Plastomenus	no	no	no	?	Plastomenus			n. sp.	punctulatus	243350								R. Benson	R. Benson		1066325	1	specimens	14442	2012-07-31 21:14:00	2012-07-31 21:14:00							freshwater	aquatic	Cope			1873	body (3D)
49524	ETE	M. Carrano	Reptilia	yes	Testudines	yes	Trionychidae	yes	genus	Aspideretes	yes	yes	no		Aspideretes			n. sp.	vagans	243448		Trionyx			n. sp.	vagans	105818	R. Benson	R. Benson	R. Benson	1066326	1	specimens	14442	2012-07-31 21:14:00	2012-07-31 21:16:00							freshwater	aquatic	E. D. Cope			1874	body (3D)
49524	ETE	M. Carrano	Reptilia	yes	Testudines	yes	Trionychidae	yes	genus	Plastomenus	no	no	no	?	Plastomenus			n. sp.	insignis	243351								R. Benson	R. Benson		1066327	1	specimens	14442	2012-07-31 21:16:00	2012-07-31 21:16:00							freshwater	aquatic	Cope			1873	body (3D)
49595	ETE	M. Carrano	Reptilia	yes	Testudines	yes	Pleurosternidae	no	family	Pleurosternidae	no	no			Glyptops				sp.	37625								M. Carrano	M. Carrano	M. Carrano	491209			13279	2005-04-20 07:08:00	2005-04-21 00:10:00							freshwater	amphibious	O. C. Marsh			1890	not a trace
49598	ETE	M. Carrano	Reptilia	yes	Testudines	yes	Pleurosternidae	no	family	Pleurosternidae	no	no			Glyptops				sp.	37625								M. Carrano	M. Carrano		540438	1	individuals	15179	2005-11-18 08:11:00	2005-11-19 03:11:00							freshwater	amphibious	O. C. Marsh			1890	not a trace
49631	ETE	M. Carrano	Reptilia	yes	Testudines	yes	Pleurosternidae	no	family	Pleurosternidae	no	no			Glyptops				sp.	37625		Testudines				indet.	56475	M. Carrano	M. Carrano		491458	20	individuals	15179	2005-11-18 08:36:00	2005-11-19 03:36:00	M. Carrano	M. Carrano	M. Carrano	13295	2005-04-21 07:33:00	2005-11-19 03:35:00	freshwater	amphibious	O. C. Marsh			1890	not a trace
49817	ETE	M. Carrano	Reptilia	yes	Testudines	yes	Xinjiangchelyidae	no	family	Xinjiangchelyidae	no	no			Xinjiangchelys				sp.	235641		Sinemys				wuerhoensis	65711	M. Carrano	M. Carrano	M. Carrano	493229			13381	2005-04-27 08:05:00	2005-04-28 01:08:00									H.-K. Yeh			1973	body (3D)
49818	ETE	M. Carrano	Reptilia	yes	Testudines	yes	Xinjiangchelyidae	no	family	Xinjiangchelyidae	no	no			Xinjiangchelys				sp.	235641		Sinemys				wuerhoensis	65711	M. Carrano	M. Carrano	M. Carrano	493235			13381	2005-04-27 08:26:00	2005-04-28 01:27:00									H.-K. Yeh			1973	body (3D)
49819	ETE	M. Carrano	Reptilia	yes	Testudines	yes			genus	Dracochelys			no	n. gen.	Dracochelys			n. sp.	bicuspis	136765		Amphichelydia				indet.	57301	R. Benson	R. Benson		493237	1	specimens	41942	2012-06-15 20:17:00	2012-06-15 20:17:00	M. Carrano	M. Carrano	R. Benson	13381	2005-04-27 08:28:00	2012-06-15 18:36:00			E. S. Gaffney	X. Ye		1992	body (3D)
50082	ETE	M. Carrano	Reptilia	yes	Testudines	yes	Nanhsiungchelyidae	no	family	Nanhsiungchelyidae	no	no			Basilemys				sp.	37655								M. Carrano	M. Carrano		496306			13456	2005-05-06 06:48:00	2005-05-06 23:48:00							freshwater	aquatic	O. P. Hay			1902	body (3D)
50310	ETE	M. Carrano	Reptilia	yes	Testudines	yes	Sinemydidae		family	Sinemydidae		no		cf.	Sinemys				sp.	37759								M. Carrano	M. Carrano	R. Benson	516630			14077	2005-08-03 13:06:00	2011-09-21 23:35:00									Wiman			1930	body (3D)
50310	ETE	M. Carrano	Reptilia	yes	Chelonia	yes			order	Chelonia	yes	no			Scutemys				sp.	37755								M. Carrano	M. Carrano	R. Benson	516637			14077	2005-08-03 13:08:00	2011-09-21 23:35:00									Wiman			1930	not a trace
50468	ETE	M. Carrano	Reptilia	yes	Testudines	yes	Sinemydidae		family	Sinemydidae		no			Manchurochelys				sp.	37758								M. Carrano	M. Carrano		498851			13533	2005-05-16 07:39:00	2005-05-17 00:39:00									R. Endo	R. Shikama		1942	body (3D)
50469	ETE	M. Carrano	Reptilia	yes	Testudines	yes	Sinemydidae		family	Sinemydidae		no			Manchurochelys				sp.	37758								M. Carrano	M. Carrano	M. Carrano	498854			13533	2005-05-16 07:41:00	2009-09-16 13:17:00									R. Endo	R. Shikama		1942	body (3D)
50479	ETE	M. Carrano	Reptilia	yes					genus	Naomichelys	no	no	no		Naomichelys				speciosa	65856								M. Carrano	M. Carrano	M. Carrano	498880	1	specimens	13525	2005-05-16 10:26:00	2011-11-22 07:12:00									O. P. Hay			1908	body (3D)
50486	ETE	M. Carrano	Reptilia	yes	Testudines	yes	Pleurosternidae	no	genus	Glyptops	no	no	no	?	Glyptops				pervicax	65859								M. Carrano	M. Carrano	M. Carrano	498892	9	specimens	13525	2005-05-16 10:52:00	2011-11-22 07:39:00							freshwater	amphibious	O. P. Hay			1908	body (3D)
50493	ETE	M. Carrano	Reptilia	yes	Testudines	yes	Pleurosternidae	no	genus	Glyptops	no	no	no	?	Glyptops				pervicax	65859								M. Carrano	M. Carrano	M. Carrano	498903	51	specimens	13525	2005-05-16 13:13:00	2011-11-22 07:32:00							freshwater	amphibious	O. P. Hay			1908	body (3D)
50494	ETE	M. Carrano	Reptilia	yes	Testudines	yes	Pleurosternidae	no	family	Pleurosternidae	no	no		?	Glyptops				sp.	37625								M. Carrano	M. Carrano	M. Carrano	498906	1	specimens	13525	2005-05-16 13:16:00	2011-11-22 07:32:00							freshwater	amphibious	O. C. Marsh			1890	not a trace
50495	ETE	M. Carrano	Reptilia	yes	Testudines	yes	Pleurosternidae	no	genus	Glyptops	no	no	no	?	Glyptops				pervicax	65859								M. Carrano	M. Carrano	M. Carrano	498907	2	specimens	13525	2005-05-16 13:17:00	2011-11-22 07:33:00							freshwater	amphibious	O. P. Hay			1908	body (3D)
50498	ETE	M. Carrano	Reptilia	yes					genus	Naomichelys	no	no	no		Naomichelys				speciosa	65856								M. Carrano	M. Carrano	M. Carrano	498917	10	specimens	13525	2005-05-16 13:28:00	2011-11-22 07:30:00									O. P. Hay			1908	body (3D)
50696	ETE	M. Carrano	Reptilia	yes	Testudines	yes	Trionychidae	yes	unranked clade	Trionychinae		yes			Trionyx				sp.	37682								M. Carrano	M. Carrano		997941	1	specimens	38581	2011-11-22 07:00:00	2011-11-22 07:00:00							brackish,freshwater	aquatic	Forskal			1775	body (3D)
50697	ETE	M. Carrano	Reptilia	yes					genus	Naomichelys	no	no	no		Naomichelys				speciosa	65856								M. Carrano	M. Carrano	M. Carrano	499657	40	specimens	13525	2005-05-19 08:20:00	2011-11-22 07:35:00									O. P. Hay			1908	body (3D)
50700	ETE	M. Carrano	Reptilia	yes					genus	Naomichelys	no	no	no		Naomichelys				speciosa	65856								M. Carrano	M. Carrano	M. Carrano	499678	1	specimens	13525	2005-05-19 08:24:00	2011-11-22 07:06:00									O. P. Hay			1908	body (3D)
50716	ETE	M. Carrano	Reptilia	yes					genus	Naomichelys	no	no	no	n. gen.	Naomichelys			n. sp.	speciosa	65856								M. Carrano	M. Carrano	R. Benson	499729	1	specimens	14442	2005-05-19 08:47:00	2012-07-14 01:40:00									O. P. Hay			1908	body (3D)
50727	ETE	M. Carrano	Reptilia	yes	Testudines	yes			genus	Hangaiemys	no	no	no		Hangaiemys			n. sp.	kansuensis	105425		Osteopygis			n. sp.	kansuensis	65897	M. Carrano	M. Carrano	J. Tennant	499881			13553	2005-05-19 13:03:00	2014-01-22 02:42:00									B. Bohlin			1953	body (3D)
50727	ETE	M. Carrano	Reptilia	yes	Testudines	yes			genus	Hangaiemys	no	no	no		Hangaiemys			n. sp.	latilimbata	105426		Osteopygis			n. sp.	latilimbata	65898	M. Carrano	M. Carrano	J. Tennant	499882			13553	2005-05-19 13:03:00	2014-01-22 02:42:00									B. Bohlin			1953	not a trace
50727	ETE	M. Carrano	Reptilia	yes	Testudines	yes			genus	Hangaiemys	no	no	no		Hangaiemys			n. sp.	acutus	105427		Osteopygis			n. sp.	acutus	65899	M. Carrano	M. Carrano	J. Tennant	499883			13553	2005-05-19 13:03:00	2014-01-22 02:42:00									B. Bohlin			1953	not a trace
50727	ETE	M. Carrano	Reptilia	yes	Testudines	yes			genus	Hangaiemys	no	no	no		Hangaiemys			aff.	kansuensis	105425		Osteopygis			aff.	kansuensis	65897	M. Carrano	M. Carrano	J. Tennant	499884	1	specimens	13553	2005-05-19 13:03:00	2014-01-22 02:42:00									B. Bohlin			1953	body (3D)
50727	ETE	M. Carrano	Reptilia	yes	Testudines	yes			genus	Hangaiemys	no	no	no		Hangaiemys			aff.	latilimbata	105426		Osteopygis			aff.	latilimbata	65898	M. Carrano	M. Carrano	J. Tennant	499885	2	specimens	13553	2005-05-19 13:03:00	2014-01-22 02:42:00									B. Bohlin			1953	not a trace
50727	ETE	M. Carrano	Reptilia	yes	Testudines	yes	Dermatemydidae	yes	genus	Tsaotanemys	no	no	no	n. gen.	Tsaotanemys			n. sp.	rugosa	238693	n. gen.	Tsaotanemys			n. sp.	rugosus	57304	M. Carrano	M. Carrano	J. Tennant	499887			13553	2005-05-19 13:03:00	2014-01-22 02:42:00							brackish,freshwater	aquatic	B. Bohlin			1953	not a trace
50727	ETE	M. Carrano	Reptilia	yes	Testudines	yes	Dermatemydidae	yes	genus	Tsaotanemys	no	no	no		Tsaotanemys			n. sp.	compressus	65902								M. Carrano	M. Carrano	J. Tennant	499888			13553	2005-05-19 13:03:00	2014-01-22 02:42:00							brackish,freshwater	aquatic	B. Bohlin			1953	not a trace
50727	ETE	M. Carrano	Reptilia	yes	Testudines	yes	Dermatemydidae	yes	genus	Tsaotanemys	no	no	no		Tsaotanemys			n. sp.	parvulus	65903								M. Carrano	M. Carrano	J. Tennant	499889			13553	2005-05-19 13:03:00	2014-01-22 02:42:00							brackish,freshwater	aquatic	B. Bohlin			1953	not a trace
50727	ETE	M. Carrano	Reptilia	yes	Testudines	yes	Dermatemydidae	yes	genus	Tsaotanemys	no	no	no		Tsaotanemys			n. sp.	undulatus	65904								M. Carrano	M. Carrano	J. Tennant	499890			13553	2005-05-19 13:03:00	2014-01-22 02:42:00							brackish,freshwater	aquatic	B. Bohlin			1953	not a trace
50727	ETE	M. Carrano	Reptilia	yes	Testudines	yes	Dermatemydidae	yes	family	Dermatemydidae	yes	no			Tsaotanemys				sp.	37665								M. Carrano	M. Carrano	J. Tennant	499891			13553	2005-05-19 13:03:00	2014-01-22 02:42:00							brackish,freshwater	aquatic	B. Bohlin			1953	not a trace
50728	ETE	M. Carrano	Reptilia	yes	Chelonia	yes			genus	Yumenemys			no	n. gen.	Yumenemys			n. sp.	inflatus	65906								M. Carrano	M. Carrano		499898	1	individuals	13553	2005-05-19 13:28:00	2005-05-20 06:28:00									B. Bohlin			1953	not a trace
50731	ETE	M. Carrano	Reptilia	yes	Testudines	yes	Thalassemydidae	yes	family	Thalassemydidae	yes	no		?	Osteopygis				sp.	36358								M. Carrano	M. Carrano	M. Carrano	499906	1	specimens	13553	2005-05-19 14:11:00	2005-05-20 07:12:00							freshwater	aquatic	E. D. Cope			1868	body (3D)
50825	ETE	M. Carrano	Reptilia	yes	Testudines	yes	Trionychidae	yes	tribe	Trionychini		no			Aspideretoides				sp.	67335								M. Carrano	M. Carrano		500522	1	specimens	13582	2005-05-23 14:18:00	2005-05-24 07:18:00							brackish,freshwater	aquatic	Gardner	Russell	Brinkman	1995	not a trace
50827	ETE	M. Carrano	Reptilia	yes	Testudines	yes	Trionychidae	yes	genus	Axestemys			no		Axestemys				splendida	264151		Aspideretoides				splendidus	259498	M. Carrano	M. Carrano		501214	1	specimens	13582	2005-05-23 14:23:00	2005-05-24 07:23:00							brackish,freshwater	aquatic	O. P. Hay			1908	body (3D)
50907	ETE	M. Carrano	Reptilia	yes	Testudines	yes	Nanhsiungchelyidae	no	family	Nanhsiungchelyidae	no	no			Basilemys				sp.	37655								M. Carrano	M. Carrano		501565			1487	2005-05-24 07:41:00	2005-05-25 00:41:00							freshwater	aquatic	O. P. Hay			1902	body (3D)
51664	ETE	M. Carrano	Reptilia	yes	Testudines	yes			subfamily	Podocnemidinae		yes		?	Podocnemis				sp.	37599								M. Carrano	M. Carrano		508554			13712	2005-06-09 10:09:00	2005-06-10 03:09:00							freshwater	aquatic	Wagler			1830	not a trace
51894	ETE	M. Carrano	Reptilia	yes					unranked clade	Testudinata	yes	no			Kayentachelys				sp.	67321								M. Carrano	M. Carrano		513171	2	specimens	12373	2005-06-30 07:51:00	2005-07-01 00:51:00									E. S. Gaffney	J. H. Hutchison	F. A. Jenkins, Jr., L. J. Meeker	1987	body (3D)
51972	ETE	M. Carrano	Reptilia	yes					genus	Mongolochelys	no	no	no	n. gen.	Mongolochelys			n. sp.	efremovi	238120								R. Benson	R. Benson		1093596			44039	2012-12-19 01:29:00	2012-12-19 01:29:00									L. I. Khosatzky			1997	body (3D)
51972	ETE	M. Carrano	Reptilia	yes	Testudines	yes	Trionychidae	yes	genus	Nemegtemys			no	n. gen.	Nemegtemys			n. sp.	conflata	289010								P. Mannion	J. Tennant		1194547	1	specimens	50209	2014-02-19 06:06:00	2014-02-19 23:06:00							brackish,freshwater	aquatic	I. G. Danilov	R. Hirayama	V. B. Sukhanov, S. Suzuki, M. Watabe, N. S. Vitek	2014	body (3D)
52045	ETE	M. Carrano	Reptilia	yes					unranked clade	Testudinata	yes	no			Naomichelys				sp.	63172								M. Carrano	M. Carrano		997928	1	specimens	38581	2011-11-22 04:23:00	2011-11-22 04:23:00									O. P. Hay			1908	body (3D)
52052	ETE	M. Carrano	Reptilia	yes	Testudines	yes	Baenidae	no	genus	Denazinemys	no	no	no		Denazinemys				nodosa	112785		Baena				nodosa	67896	M. Carrano	K. Maguire		513673			13834	2005-07-15 12:22:00	2005-07-16 05:22:00									C. W. Gilmore			1916	body (3D)
52052	ETE	M. Carrano	Reptilia	yes	Testudines	yes	Adocidae		family	Adocidae		no			Adocus				sp.	37652								M. Carrano	K. Maguire		513675			13834	2005-07-15 12:27:00	2005-07-16 05:27:00							freshwater	aquatic	E. D. Cope			1868	body (3D)
52052	ETE	M. Carrano	Reptilia	yes	Testudines	yes	Baenidae	no	genus	Neurankylus	no	no	no		Neurankylus				baueri	82832		Neurankylus				eximius	67761	D. Nicholson	D. Nicholson		513674			50161	2014-03-04 09:05:00	2014-03-05 02:05:00	M. Carrano	K. Maguire		13834	2005-07-15 12:27:00	2005-07-16 05:27:00			C. W. Gilmore			1916	body (3D)
52084	ETE	M. Carrano	Reptilia	yes	Testudines	yes	Protostegidae		family	Protostegidae		no			Archelon				ischryos	36327								M. Carrano	K. Maguire	M. Carrano	513893	1	specimens	46254	2005-07-20 13:19:00	2013-04-12 03:30:00							freshwater	aquatic					not a trace
52249	ETE	M. Carrano	Reptilia	yes	Testudines	yes	Baenidae	no	family	Baenidae	no	no			Boremys				sp.	37638								M. Carrano	K. Maguire		516314	2	specimens	13943	2005-08-02 12:18:00	2005-08-03 05:18:00									L. M. Lambe			1906	not a trace
52346	ETE	M. Carrano	Reptilia	yes	Testudines	yes	Adocidae		family	Adocidae		no			Shachemys				sp.	197947								M. Carrano	M. Carrano		830975			30932	2009-10-20 13:14:00	2009-10-21 07:14:00							freshwater	aquatic	Kuznetsov			1976	body (3D)
52504	ETE	M. Carrano	Reptilia	yes	Testudines	yes	Thalassemydidae	yes	genus	Osteopygis	no	no	no		Osteopygis				sopitus	241950		Chelone				sopita	231896	R. Benson	R. Benson	R. Benson	1049664	1	specimens	14123	2012-06-22 19:13:00	2012-06-22 19:27:00							freshwater	aquatic	J. Leidy			1865	body (3D)
52504	ETE	M. Carrano	Reptilia	yes	Testudines	yes	Adocidae		genus	Adocus	no	no	no		Adocus			n. sp.	beatus	173225		Emys			n. sp.	beatus	96497	R. Benson	R. Benson		1049668	1	specimens	14123	2012-06-22 19:27:00	2012-06-22 19:27:00							freshwater	aquatic	J. Leidy			1865	body (3D)
52568	ETE	M. Carrano	Reptilia	yes	Chelonia	yes			genus	Protemys			no	n. gen.	Protemys			n. sp.	serrata	253053								R. Benson	R. Benson		1092517	1	specimens	14140	2012-12-17 02:30:00	2012-12-17 02:30:00									R. Owen			1851	body (3D)
52683	ETE	M. Carrano	Reptilia	yes	Testudines	yes	Baenidae	no	unranked clade	Baenodda					Baena			n. sp.	marshi	203000								R. Benson	R. Benson		1046099	1	specimens	704	2012-06-11 19:13:00	2012-06-11 19:13:00									Hay			1904	body (3D)
52874	ETE	M. Carrano	Reptilia	yes	Testudines	yes	Baenidae	no	genus	Denazinemys	no	no	no		Denazinemys			n. sp.	nodosa	112785		Baena			n. sp.	nodosa	67896	M. Carrano	M. Carrano	R. Benson	591649	1	individuals	18036	2006-07-21 08:17:00	2012-06-11 19:23:00									C. W. Gilmore			1916	body (3D)
52888	ETE	M. Carrano	Reptilia	yes	Testudines	yes			genus	Ordosemys			no		Ordosemys				liaoxiensis	197700								R. Benson	R. Benson	R. Benson	989224			37808	2011-10-19 20:08:00	2011-10-19 20:09:00									Ji			1995	body (3D)
52895	ETE	M. Carrano	Reptilia	yes					unranked clade	Testudinata	yes	no			Naomichelys				sp.	63172								M. Carrano	M. Carrano		519868	1	individuals	14257	2005-08-25 15:23:00	2005-08-26 08:23:00									O. P. Hay			1908	body (3D)
52916	ETE	M. Carrano	Reptilia	yes	Testudines	yes			unranked clade	Testudines		no			Siamochelys				sp.	253354								M. Carrano	M. Carrano	J. Tennant	519949			14282	2005-08-26 12:15:00	2013-03-29 00:13:00									H. Tong	E. Buffetaut	V. Suteethorn	2002	body (3D)
52927	Fossilworks	J. Alroy	Reptilia	yes	Testudines	yes	Baenidae	no	genus	Plesiobaena	no	no	no		Plesiobaena				antiqua	67312								J. Alroy	J. Alroy		519989			14291	2005-08-26 15:39:00	2005-08-27 08:39:00									L. M. Lambe			1902	body (3D)
52961	ETE	M. Carrano	Reptilia	yes					genus	Heckerochelys			no	n. gen.	Heckerochelys			n. sp.	romani	253273		Testudinata				indet.	37582	R. Benson	R. Benson		520100	150	individuals	44010	2012-12-18 07:14:00	2012-12-18 07:14:00	M. Carrano	M. Carrano	J. Tennant	14308	2005-08-29 14:31:00	2013-02-05 01:10:00			V. B. Sukhanov			2006	body (3D)
52986	ETE	M. Carrano	Reptilia	yes					genus	Helcura			no		Helcura				littoralis	156016		Helcura				caudata	156017	M. Carrano	M. Carrano		829847			29531	2009-10-02 08:06:00	2009-10-03 01:06:00									E. Hitchcock			1858	trace
52986	ETE	M. Carrano	Reptilia	yes					genus	Helcura			no		Helcura			n. sp.	surgens	156018								M. Carrano	M. Carrano		829848	1	specimens	29531	2009-10-02 08:06:00	2009-10-03 01:06:00									E. Hitchcock			1858	trace
52986	ETE	M. Carrano	Reptilia	yes					genus	Helcura			no		Helcura				anguinea	156015								M. Carrano	M. Carrano		829849			29531	2009-10-02 08:06:00	2009-10-03 01:06:00									E. Hitchcock			1858	trace
52987	ETE	M. Carrano	Reptilia	yes					genus	Helcura			no		Helcura				littoralis	156016		Helcura				caudata	156017	M. Carrano	M. Carrano		830180	2	specimens	30862	2009-10-07 07:24:00	2009-10-08 01:24:00									E. Hitchcock			1858	trace
52994	ETE	M. Carrano	Reptilia	yes					genus	Ancyropus			no		Ancyropus			?	heteroclitus	156085								M. Carrano	M. Carrano	M. Carrano	520205	1	specimens	30862	2005-08-30 12:14:00	2009-10-07 05:34:00									E. Hitchcock			1841	trace
52996	ETE	M. Carrano	Reptilia	yes					genus	Amblypus			no	n. gen.	Amblypus			n. sp.	dextratus	156013								M. Carrano	M. Carrano	M. Carrano	520266			15230	2005-08-30 12:47:00	2009-10-16 03:51:00									E. Hitchcock			1858	trace
52996	ETE	M. Carrano	Reptilia	yes					genus	Helcura			no		Helcura				anguinea	156015								M. Carrano	M. Carrano	M. Carrano	520268	19	specimens	29531	2005-08-30 12:47:00	2009-10-07 06:29:00									E. Hitchcock			1858	trace
52996	ETE	M. Carrano	Reptilia	yes					genus	Helcura			no		Helcura			n. sp.	littoralis	156016								M. Carrano	M. Carrano	M. Carrano	520269			15230	2005-08-30 12:47:00	2009-10-16 03:54:00									E. Hitchcock			1848	trace
52996	ETE	M. Carrano	Reptilia	yes					genus	Helcura			no		Helcura			n. sp.	surgens	156018								M. Carrano	M. Carrano	M. Carrano	520270			14628	2005-08-30 12:47:00	2009-10-02 02:10:00									E. Hitchcock			1858	trace
52996	ETE	M. Carrano	Reptilia	yes					genus	Ancyropus			no		Ancyropus				heteroclitus	156085								M. Carrano	M. Carrano		830083	1	specimens	30862	2009-10-06 12:29:00	2009-10-07 06:29:00									E. Hitchcock			1841	trace
52998	ETE	M. Carrano	Reptilia	yes					genus	Helcura			no		Helcura			n. sp.	littoralis	156016		Helcura			n. sp.	caudata	156017	M. Carrano	M. Carrano		829869	3	specimens	29531	2009-10-02 08:25:00	2009-10-03 01:25:00									E. Hitchcock			1858	trace
53000	ETE	M. Carrano	Reptilia	yes					genus	Ancyropus			no	n. gen.	Ancyropus			n. sp.	heteroclitus	156085								M. Carrano	M. Carrano		829896	10	specimens	29531	2009-10-02 10:45:00	2009-10-03 03:45:00									E. Hitchcock			1841	trace
53023	ETE	M. Carrano	Reptilia	yes					genus	Ancyropus			no		Ancyropus			n. sp.	heteroclitus	156085		Sauroidichnites			n. sp.	heteroclitus	156008	M. Carrano	M. Carrano	M. Carrano	520406	10	specimens	30862	2005-09-01 12:07:00	2009-10-08 01:13:00									E. Hitchcock			1841	trace
53036	ETE	M. Carrano	Reptilia	yes	Testudines	yes			genus	Solnhofia	no	no	no		Solnhofia				parsonsi	253386								P. Mannion	J. Tennant		1135793			46818	2013-05-15 04:25:00	2013-05-15 04:25:00									E. S. Gaffney			1975	body (3D)
53132	ETE	M. Carrano	Reptilia	yes	Testudines	yes	Trionychidae	yes	family	Trionychidae	yes				Aspideretes			n. sp.	jaxarticus	70214								M. Carrano	K. Maguire	R. Benson	557956			15559	2006-01-05 13:46:00	2012-05-23 19:16:00							brackish,freshwater	aquatic	A. N. Riabinin			1938	not a trace
53132	ETE	M. Carrano	Reptilia	yes	Testudines	yes	Trionychidae	yes	subfamily	Trionychinae					Trionyx			n. sp.	zakhidovi	205691								R. Benson	R. Benson	R. Benson	1042320	1	specimens	38528	2012-05-23 19:28:00	2012-05-23 19:35:00							brackish,freshwater	aquatic	Khosatzky			1966	body (3D)
53132	ETE	M. Carrano	Reptilia	yes	Testudines	yes	Trionychidae	yes	genus	Trionyx	yes	yes	no		Trionyx				kansaiensis	205690								R. Benson	R. Benson		1042322	6	specimens	41745	2012-05-23 19:48:00	2012-05-23 19:48:00							brackish,freshwater	aquatic	N. S. Vitek	I. G. Danilov		2010	body (3D)
53132	ETE	M. Carrano	Reptilia	yes	Testudines	yes	Trionychidae	yes	genus	Trionyx	yes	yes	no	"	Trionyx				kansaiensis	205690	?	Plastomenus			n. sp.	jaxarticus	70213	R. Benson	R. Benson		557955			41745	2012-05-23 19:47:00	2012-05-23 19:47:00	M. Carrano	K. Maguire	R. Benson	15559	2006-01-05 13:46:00	2012-05-23 19:51:00	brackish,freshwater	aquatic	N. S. Vitek	I. G. Danilov		2010	not a trace
53132	ETE	M. Carrano	Reptilia	yes	Testudines	yes	Trionychidae	yes	genus	Trionyx	yes	yes	no	"	Trionyx				kansaiensis	205690	cf.	Paraplastomenus				sp.	235903	R. Benson	R. Benson		1042321	1	specimens	41745	2012-05-23 19:46:00	2012-05-23 19:46:00	R. Benson	R. Benson	R. Benson	39261	2012-05-23 19:35:00	2012-05-23 19:51:00	brackish,freshwater	aquatic	N. S. Vitek	I. G. Danilov		2010	body (3D)
53134	ETE	M. Carrano	Reptilia	yes	Testudines	yes	Trionychidae	yes	genus	Trionyx	yes	yes	no		Trionyx				kansaiensis	205690								P. Mannion	P. Mannion		996668			38528	2011-11-16 17:08:00	2011-11-16 17:08:00							brackish,freshwater	aquatic	N. S. Vitek	I. G. Danilov		2010	body (3D)
53134	ETE	M. Carrano	Reptilia	yes	Testudines	yes	Trionychidae	yes	genus	Paleotrionyx			no		Paleotrionyx			n. sp.	riabinini	205692								P. Mannion	P. Mannion		996669			38528	2011-11-16 17:08:00	2011-11-16 17:08:00							brackish,freshwater	aquatic	Kuznetsov	Chkhikvadze		1987	body (3D)
53134	ETE	M. Carrano	Reptilia	yes	Testudines	yes	Trionychidae	yes	genus	Aspideretoides	no	no	no		Aspideretoides				riabinini	205689		Trionychidae			n. sp.	indet.	37674	P. Mannion	P. Mannion		520785			38528	2011-11-16 17:05:00	2011-11-16 17:05:00	M. Carrano	M. Carrano	P. Mannion	14370	2005-09-06 12:02:00	2011-11-16 17:08:00	brackish,freshwater	aquatic					not a trace
53517	ETE	M. Carrano	Reptilia	yes	Testudines	yes	Trionychidae	yes	genus	Aspideretoides	no	no	no		Aspideretoides				robustus	288986								D. Nicholson	D. Nicholson		1195445			50161	2014-02-26 08:27:00	2014-02-27 01:27:00							brackish,freshwater	aquatic	C. W. Gilmore			1919	body (3D)
53890	ETE	M. Carrano	Reptilia	yes	Testudines	yes	Plesiochelyidae	no	family	Plesiochelyidae	no	no			Tropidemys				sp.	37701								P. Mannion	J. Tennant		1134920			46755	2013-05-10 19:01:00	2013-05-10 19:01:00									RŸtimeyer			1873	body (3D)
53893	ETE	M. Carrano	Reptilia	yes	Testudines	yes	Adocidae		genus	Shachemys	no	no	no	n. gen.	Shachemys			n. sp.	baibolatica	202903								M. Carrano	M. Carrano	M. Carrano	973632			37404	2011-09-03 05:43:00	2011-10-12 07:55:00							freshwater	aquatic	Kuznetsov			1976	body (3D)
53893	ETE	M. Carrano	Reptilia	yes	Testudines	yes	Adocidae		genus	Adocus	no	no	no		Adocus				bostobensis	235795		Adocus				foveatus	235774	R. Benson	R. Benson		973636	5	specimens	41724	2012-05-22 21:05:00	2012-05-22 21:05:00	M. Carrano	M. Carrano	R. Benson	37404	2011-09-03 05:43:00	2012-08-23 17:52:00	freshwater	aquatic	E. V. Syromyatnikova	I. G. Danilov		2009	body (3D)
53899	ETE	M. Carrano	Reptilia	yes	Testudines	yes	Baenidae	no	genus	Denazinemys	no	no	no		Denazinemys				nodosa	112785								M. Carrano	M. Carrano		715753	1	specimens	25978	2007-12-03 08:52:00	2007-12-04 03:52:00									C. W. Gilmore			1916	body (3D)
53918	ETE	M. Carrano	Reptilia	yes	Testudines	yes	Solemydidae		family	Solemydidae		no			Solemys				sp.	56006	cf.	Solemys				sp.	56006	M. Carrano	M. Carrano		528115			14529	2006-06-05 10:46:00	2006-06-06 03:46:00	M. Carrano	K. Maguire	J. Tennant	17659	2005-09-16 11:19:00	2013-05-04 02:11:00			de Lapparent de Broin	Murelaga		1996	body (3D)
53918	ETE	M. Carrano	Reptilia	yes	Testudines	yes	Bothremydidae	yes	subtribe	Foxemydina		no			Polysternon				sp.	37600	cf.	Polysternon				sp.	37600	M. Carrano	M. Carrano		528116			14529	2006-06-05 10:47:00	2006-06-06 03:47:00	M. Carrano	K. Maguire	J. Tennant	17659	2005-09-16 11:19:00	2013-05-04 02:11:00	freshwater	amphibious	Portis			1882	not a trace
53918	ETE	M. Carrano	Reptilia	yes	Testudines	yes	Dortokidae	no	family	Dortokidae	no	no			Dortoka				sp.	67641	cf.	Dortoka				sp.	67641	M. Carrano	M. Carrano		528117			14529	2006-06-05 10:46:00	2006-06-06 03:46:00	M. Carrano	K. Maguire	J. Tennant	17659	2005-09-16 11:19:00	2013-05-04 02:11:00			F. de Lapparent de Broin	X. Murelaga		1999	body (3D)
53967	ETE	M. Carrano	Reptilia	yes	Testudines	yes	Plesiochelyidae	no	family	Plesiochelyidae	no	no			Plesiochelys				sp.	36361								M. Carrano	M. Carrano	M. Carrano	1072826	4	specimens	42894	2012-09-08 02:08:00	2013-05-02 08:03:00									RŸtimeyer			1873	body (3D)
53967	ETE	M. Carrano	Reptilia	yes	Testudines	yes	Plesiochelyidae	no	family	Plesiochelyidae	no	no			Tropidemys				sp.	37701								M. Carrano	M. Carrano	M. Carrano	1072827	2	specimens	42894	2012-09-08 02:08:00	2013-05-02 08:03:00									RŸtimeyer			1873	body (3D)
53967	ETE	M. Carrano	Reptilia	yes	Testudines	yes	Pleurosternidae	no	family	Pleurosternidae	no	no			Pleurosternon				bullochi	37765		Pleurosternum				bullochi	172864	M. Carrano	M. Carrano		1135957			46850	2013-05-17 02:05:00	2013-05-17 02:05:00													body (3D)
53981	ETE	M. Carrano	Reptilia	yes	Testudines	yes	Baenidae	no	genus	Boremys	no	no	no		Boremys				grandis	67897								J. Alroy	J. Alroy		901256	1	specimens	14580	2010-12-11 09:14:00	2010-12-11 09:14:00									C. W. Gilmore			1935	body (3D)
53982	ETE	M. Carrano	Reptilia	yes	Testudines	yes	Adocidae		genus	Adocus	no	no	no		Adocus				bossi	82836								J. Alroy	J. Alroy		901270			14580	2010-12-11 09:57:00	2010-12-11 09:57:00							freshwater	aquatic	C. W. Gilmore			1919	body (3D)
54101	ETE	M. Carrano	Reptilia	yes	Testudines	yes	Adocidae		family	Adocidae		no			Adocus				sp.	37652								D. Nicholson	D. Nicholson		1194557			50161	2014-02-19 06:28:00	2014-02-19 23:28:00							freshwater	aquatic	E. D. Cope			1868	body (3D)
54105	ETE	M. Carrano	Reptilia	yes	Testudines	yes	Nanhsiungchelyidae	no	family	Nanhsiungchelyidae	no	no			Basilemys				sp.	37655								M. Carrano	M. Carrano	M. Carrano	529531	1	specimens	14627	2005-09-22 20:31:00	2011-08-04 07:53:00							freshwater	aquatic	O. P. Hay			1902	body (3D)
55246	ETE	M. Carrano	Reptilia	yes					unranked clade	Testudinata	yes	no		cf.	Naomichelys				sp.	63172								M. Carrano	M. Carrano		533973			14710	2005-10-03 06:51:00	2005-10-03 23:51:00									O. P. Hay			1908	body (3D)
55252	ETE	M. Carrano	Reptilia	yes	Testudines	yes			unranked clade	Testudines		no			Hangaiemys				sp.	37752		Chelonia				sp.	0	R. Benson	R. Benson	R. Benson	1042014	8	specimens	41670	2012-06-27 18:10:00	2012-06-27 18:13:00	R. Benson	R. Benson	R. Benson	42154	2012-05-21 20:28:00	2012-06-27 18:13:00			V. B. Sukhanov	P. Narmandakh		1974	body (3D)
55257	ETE	M. Carrano	Reptilia	yes	Testudines	yes	Lindholmemydidae	no	genus	Mongolemys	no	no	no		Mongolemys				elegans	57303								P. Mannion	P. Mannion		1099199			44531	2013-01-29 23:03:00	2013-01-29 23:03:00									L. I. Khosatzky	M. Mlynarski		1971	body (3D)
55257	ETE	M. Carrano	Reptilia	yes					genus	Mongolochelys	no	no	no		Mongolochelys				efremovi	238120		Mongolochelys				sp.	238118	R. Benson	R. Benson		1042057			44038	2012-12-19 01:38:00	2012-12-19 01:38:00	R. Benson	R. Benson	P. Mannion	42291	2012-05-21 22:45:00	2013-01-29 23:03:00			L. I. Khosatzky			1997	body (3D)
55257	ETE	M. Carrano	Reptilia	yes	Testudines	yes	Lindholmemydidae	no	family	Lindholmemydidae	no	no			Mongolemys				sp.	37660		Chelonia				sp.	99806	R. Benson	R. Benson	R. Benson	1042058			41670	2012-07-13 21:45:00	2012-07-13 21:45:00	R. Benson	R. Benson	P. Mannion	42291	2012-05-21 22:45:00	2013-01-29 23:03:00			L. I. Khosatzky	M. Mlynarski		1971	not a trace
55258	ETE	M. Carrano	Reptilia	yes	Testudines	yes	Lindholmemydidae	no	family	Lindholmemydidae	no	no			Mongolemys				sp.	37660								R. Benson	R. Benson	R. Benson	1042061			41670	2012-05-21 22:50:00	2012-05-21 22:52:00									L. I. Khosatzky	M. Mlynarski		1971	body (3D)
55258	ETE	M. Carrano	Reptilia	yes	Testudines	yes	Lindholmemydidae	no	family	Lindholmemydidae	no	no			Gravemys				sp.	217277								R. Benson	R. Benson	R. Benson	1042062			41670	2012-05-21 22:50:00	2012-05-22 00:49:00									Sukhanov	Narmandakh		1983	body (3D)
55258	ETE	M. Carrano	Reptilia	yes					genus	Mongolochelys	no	no	no		Mongolochelys				efremovi	238120		Mongolochelys				sp.	238118	R. Benson	R. Benson		1042063			44038	2012-12-19 01:44:00	2012-12-19 01:44:00	R. Benson	R. Benson	R. Benson	41670	2012-05-21 22:50:00	2012-05-22 00:49:00			L. I. Khosatzky			1997	body (3D)
55269	ETE	M. Carrano	Reptilia	yes	Testudines	yes			genus	Sokatra			no		Sokatra				antitra	211899								P. Mannion	P. Mannion	M. Carrano	1006366	1	specimens	39063	2012-01-02 21:01:00	2013-01-26 07:56:00							freshwater	amphibious	E. S. Gaffney	D. W. Krause		2011	body (3D)
55329	ETE	M. Carrano	Reptilia	yes	Testudines	yes	Pleurosternidae	no	family	Pleurosternidae	no	no			Glyptops				sp.	37625								M. Carrano	M. Carrano	R. Butler	534761			14818	2005-10-10 10:38:00	2009-10-30 20:03:00							freshwater	amphibious	O. C. Marsh			1890	not a trace
55389	ETE	M. Carrano	Reptilia	yes	Testudines	yes	Adocidae		family	Adocidae		no			Adocus			informal	sp. 3	37652								M. Carrano	M. Carrano		973786	1	specimens	37404	2011-09-03 07:02:00	2011-09-03 07:02:00							freshwater	aquatic	E. D. Cope			1868	body (3D)
55445	ETE	M. Carrano	Reptilia	yes	Testudines	yes	Chelidae	yes	genus	Linderochelys			no	n. gen.	Linderochelys			n. sp.	rinconensis	110737								M. Carrano	M. Carrano	M. Carrano	536066	1	specimens	14938	2005-10-25 06:35:00	2007-11-06 05:40:00							freshwater	amphibious	M. S. de la Fuente	J. O. Calvo	B. J. Gonz‡lez Riga	2007	not a trace
55483	ETE	M. Carrano	Reptilia	yes	Testudines	yes	Pleurosternidae	no	family	Pleurosternidae	no	no			Glyptops				sp.	37625								M. Carrano	M. Carrano		541889	1	individuals	15179	2005-11-22 14:04:00	2005-11-23 09:04:00							freshwater	amphibious	O. C. Marsh			1890	not a trace
55758	ETE	M. Carrano	Reptilia	yes	Testudines	yes	Trionychidae	yes	genus	Gobiapalone	no	no	no		Gobiapalone				orlovi	289012								P. Mannion	J. Tennant		1194553			50209	2014-02-19 06:19:00	2014-02-19 23:19:00							brackish,freshwater	aquatic	I. G. Danilov	R. Hirayama	V. B. Sukhanov, S. Suzuki, M. Watabe, N. S. Vitek	2014	body (3D)
55882	ETE	M. Carrano	Reptilia	yes	Testudines	yes	Nanhsiungchelyidae	no	family	Nanhsiungchelyidae	no	no			Basilemys				sp.	37655								M. Carrano	K. Maguire	K. Maguire	538356	1	specimens	15088	2005-11-07 14:21:00	2005-11-08 09:28:00							freshwater	aquatic	O. P. Hay			1902	body (3D)
55883	ETE	M. Carrano	Reptilia	yes	Testudines	yes	Nanhsiungchelyidae	no	family	Nanhsiungchelyidae	no	no			Basilemys				sp.	37655								M. Carrano	K. Maguire		538359	1	specimens	15088	2005-11-07 14:34:00	2005-11-08 09:34:00							freshwater	aquatic	O. P. Hay			1902	body (3D)
56026	ETE	M. Carrano	Reptilia	yes	Chelonia	yes			genus	Episcopopus			no	n. gen.	Episcopopus			n. sp.	ventrosus	133371		Tetrapoda				indet.	53190	M. Carrano	M. Carrano		538696	1	individuals	28154	2008-09-16 17:29:00	2008-09-17 10:29:00	M. Carrano	M. Carrano	M. Carrano	15109	2005-11-10 11:15:00	2013-08-21 07:45:00			P. Ellenberger			1970	body (3D)
56165	ETE	M. Carrano	Reptilia	yes	Testudines	yes	Pleurosternidae	no	family	Pleurosternidae	no	no			Glyptops				sp.	37625								P. Mannion	P. Mannion	P. Mannion	1094585			44147	2013-01-04 02:31:00	2013-01-04 02:38:00							freshwater	amphibious	O. C. Marsh			1890	not a trace
56165	ETE	M. Carrano	Reptilia	yes	Testudines	yes	Pleurosternidae	no	family	Pleurosternidae	no	no			Dinochelys				sp.	37751								P. Mannion	P. Mannion	P. Mannion	1094586			44147	2013-01-04 02:31:00	2013-01-04 02:38:00									E. S. Gaffney			1979	body (3D)
56167	ETE	M. Carrano	Reptilia	yes	Testudines	yes	Pleurosternidae	no	genus	Glyptops	no	no	no		Glyptops				plicatulus	65858								M. Carrano	M. Carrano	M. Carrano	539308			15143	2005-11-14 13:46:00	2005-11-15 08:48:00							freshwater	amphibious	E. D. Cope			1877	body (3D)
56167	ETE	M. Carrano	Reptilia	yes	Testudines	yes	Pleurosternidae	no	genus	Dinochelys	no	no	no		Dinochelys				whitei	253384								M. Carrano	M. Carrano	M. Carrano	539309			15143	2005-11-14 13:46:00	2005-11-15 08:48:00									E. S. Gaffney			1979	body (3D)
56625	ETE	M. Carrano	Reptilia	yes	Testudines	yes	Bothremydidae	yes	genus	Chedighaii	no	no	no	n. gen.	Chedighaii			n. sp.	hutchisoni	131493								M. Uhen	M. Uhen	R. Benson	776553			27976	2008-08-17 12:28:00	2012-06-28 23:52:00							freshwater	amphibious	E. S. Gaffney	H. Tong	P. A. Meylan	2006	body (3D)
56654	ETE	M. Carrano	Reptilia	yes	Testudines	yes	Pleurosternidae	no	family	Pleurosternidae	no	no			Glyptops				sp.	37625								M. Carrano	M. Carrano	M. Carrano	541416			15179	2005-11-21 14:40:00	2006-02-25 05:32:00							freshwater	amphibious	O. C. Marsh			1890	not a trace
56654	ETE	M. Carrano	Reptilia	yes	Testudines	yes	Pleurosternidae	no	family	Pleurosternidae	no	no			Dinochelys				sp.	37751								M. Carrano	M. Carrano	M. Carrano	541417			15179	2005-11-21 14:40:00	2006-02-25 05:32:00									E. S. Gaffney			1979	body (3D)
57159	ETE	M. Carrano	Reptilia	yes	Testudines	yes	Trionychidae	yes	genus	Hummelichelys			no		Hummelichelys				beecheri	238431		Aspideretes				beecheri	69094	M. Carrano	K. Maguire	R. Benson	545963			803	2005-12-07 09:46:00	2012-08-02 23:00:00							brackish,freshwater	aquatic	O. P. Hay			1904	body (3D)
57159	ETE	M. Carrano	Reptilia	yes	Testudines	yes	Trionychidae	yes	subfamily	Plastomeninae	no	no			Helopanoplia				sp.	67666								R. Benson	R. Benson		1066779			42536	2012-08-02 23:00:00	2012-08-02 23:00:00							brackish,freshwater	aquatic	O. P. Hay			1908	not a trace
57682	ETE	M. Carrano	Reptilia	yes	Testudines	yes			genus	Platychelys	no	no	no		Platychelys			n. sp.	oberndorferi	131562								R. Benson	R. Benson		1094373	2	specimens	44123	2013-01-02 20:23:00	2013-01-02 20:23:00							freshwater	amphibious	A. v. Wagner			1853	body (3D)
57682	ETE	M. Carrano	Reptilia	yes	Testudines	yes	Thalassemydidae	yes	genus	Idiochelys			no		Idiochelys			n. sp.	fitzingeri	235485								R. Benson	R. Benson		1094374			44123	2013-01-02 20:35:00	2013-01-02 20:35:00							freshwater	aquatic	Meyer			1843	body (3D)
57682	ETE	M. Carrano	Reptilia	yes	Testudines	yes	Thalassemydidae	yes	genus	Idiochelys			no		Idiochelys			n. sp.	fitzingeri	235485		Idiochelys			n. sp.	wagneri	254021	R. Benson	R. Benson		1094375			44123	2013-01-02 20:35:00	2013-01-02 20:35:00							freshwater	aquatic	Meyer			1846	body (3D)
57682	ETE	M. Carrano	Reptilia	yes	Testudines	yes			unranked clade	Testudines		no			Palaeomedusa				crassipes	253601		Eurysternum				crassipes	253600	P. Mannion	J. Tennant		1093715			46818	2013-05-15 03:58:00	2013-05-15 03:58:00	R. Benson	R. Benson		26303	2012-12-19 21:35:00	2012-12-19 21:35:00							body (3D)
57896	ETE	M. Carrano	Reptilia	yes	Testudines	yes	Pleurosternidae	no	family	Pleurosternidae	no	no			Glyptops				sp.	37625								M. Carrano	K. Maguire	M. Carrano	557965	1	individuals	15179	2006-01-05 14:09:00	2013-04-12 06:44:00							freshwater	amphibious	O. C. Marsh			1890	not a trace
57913	ETE	M. Carrano	Reptilia	yes	Testudines	yes	Pleurosternidae	no	genus	Glyptops	no	no	no		Glyptops				plicatulus	65858								M. Carrano	K. Maguire	J. Tennant	557998			15567	2006-01-06 09:53:00	2012-12-12 02:08:00							freshwater	amphibious	E. D. Cope			1877	body (3D)
57918	ETE	M. Carrano	Reptilia	yes	Testudines	yes	Adocidae		family	Adocidae		no			Adocus				sp.	37652								M. Carrano	K. Maguire	M. Carrano	558153			15576	2006-01-06 13:59:00	2011-03-08 07:41:00							freshwater	aquatic	E. D. Cope			1868	body (3D)
57918	ETE	M. Carrano	Reptilia	yes	Testudines	yes	Trionychidae	yes	genus	Trionyx	yes	yes	no		Trionyx				halophilus	110990								M. Carrano	K. Maguire	M. Carrano	558155	3	specimens	23845	2006-01-06 13:59:00	2011-03-08 07:41:00							brackish,freshwater	aquatic	E. D. Cope			1869	body (3D)
57918	ETE	M. Carrano	Reptilia	yes	Testudines	yes			unranked clade	Pelomedusoides					Taphrosphys			n. sp.	dares	110989								M. Carrano	K. Maguire	R. Benson	558156	1	specimens	35425	2006-01-06 13:59:00	2012-07-14 01:49:00							freshwater	amphibious	O. P. Hay			1908	body (3D)
57918	ETE	M. Carrano	Reptilia	yes	Testudines	yes	Bothremydidae	yes	genus	Chedighaii	no	no	no		Chedighaii				barberi	131494	?	Baena				sp.	37628	M. Carrano	M. Carrano	M. Carrano	558154			15576	2011-03-08 07:59:00	2011-03-08 08:01:00	M. Carrano	K. Maguire	M. Carrano	35425	2006-01-06 13:59:00	2013-04-10 07:32:00	freshwater	aquatic					body (3D)
58157	ETE	M. Carrano	Reptilia	yes	Testudines	yes	Nanhsiungchelyidae	no	genus	Basilemys	no	no	no		Basilemys			n. sp.	variolosa	241956		Compsemys			n. sp.	ogmius	70367	M. Carrano	K. Maguire	J. Tennant	559618			15647	2006-01-25 12:34:00	2013-05-11 00:15:00							freshwater	aquatic	E. D. Cope			1875	body (3D)
58157	ETE	M. Carrano	Reptilia	yes	Testudines	yes	Trionychidae	yes	genus	Aspideretes	yes	yes	no		Aspideretes			n. sp.	coalescens	243445		Plastomenus			n. sp.	coalescens	243444	M. Carrano	K. Maguire	J. Tennant	559619			15647	2006-01-25 12:34:00	2013-05-11 00:15:00							freshwater	aquatic	Cope			1875	body (3D)
58157	ETE	M. Carrano	Reptilia	yes	Testudines	yes	Trionychidae	yes	genus	Plastomenus	no	no	no		Plastomenus			n. sp.	costatus	70368								M. Carrano	K. Maguire	J. Tennant	559620			15647	2006-01-25 12:34:00	2013-05-11 00:15:00							freshwater	aquatic	E. D. Cope			1875	body (3D)
58157	ETE	M. Carrano	Reptilia	yes	Testudines	yes	Compsemydidae		genus	Compsemys	no	no	no		Compsemys			?	victa	63644								M. Carrano	M. Carrano	J. Tennant	559801			15647	2006-01-27 14:41:00	2013-05-11 00:15:00									J. Leidy			1856	body (3D)
58167	ETE	M. Carrano	Reptilia	yes	Testudines	yes	Trionychidae	yes	genus	Khunnuchelys	no	no	no		Khunnuchelys			n. sp.	kizylkumensis	92236								M. Carrano	M. Carrano	M. Carrano	635577	1	individuals	19683	2007-01-18 12:04:00	2009-07-08 06:45:00							brackish,freshwater	aquatic	D. B. Brinkman	L. A. Nessov	J.-H. Peng	1994	body (3D)
58168	ETE	M. Carrano	Reptilia	yes	Testudines	yes	Trionychidae	yes	genus	Khunnuchelys	no	no	no		Khunnuchelys				kizylkumensis	92236								M. Carrano	M. Carrano	M. Carrano	635576	2	individuals	19683	2007-01-18 12:03:00	2009-07-08 06:43:00							brackish,freshwater	aquatic	D. B. Brinkman	L. A. Nessov	J.-H. Peng	1994	body (3D)
58196	ETE	M. Carrano	Reptilia	yes	Testudines	yes			genus	Kirgizemys	no	no	no		Kirgizemys			n. sp.	dmitrievi	235669		Testudines				indet.	56475	M. Carrano	M. Carrano	J. Tennant	587375			27068	2008-04-21 13:50:00	2013-03-26 23:03:00	M. Carrano	M. Carrano	J. Tennant	17882	2006-07-06 15:03:00	2013-03-26 23:03:00	freshwater	aquatic	Nessov	Khozatskii		1981	not a trace
58199	ETE	M. Carrano	Reptilia	yes	Testudines	yes			unranked clade	Durocryptodira		no			Kirgizemys				sp.	105421								M. Carrano	M. Carrano	R. Butler	588021			17903	2006-07-07 13:41:00	2009-11-10 18:42:00							freshwater	aquatic	L. I. Nessov	L. A. Khozatsky		1973	body (3D)
58208	ETE	M. Carrano	Reptilia	yes	Testudines	yes			unranked clade	Durocryptodira		no		cf.	Kirgizemys				sp.	105421								R. Benson	R. Benson		1042674			41769	2012-05-24 22:59:00	2012-05-24 22:59:00							freshwater	aquatic	L. I. Nessov	L. A. Khozatsky		1973	body (3D)
58208	ETE	M. Carrano	Reptilia	yes	Testudines	yes			genus	Oxemys			no		Oxemys				gutta	236083								R. Benson	R. Benson		1042675			41769	2012-05-24 22:59:00	2012-05-24 22:59:00							freshwater	aquatic	Nessov			1977	body (3D)
58208	ETE	M. Carrano	Reptilia	yes	Testudines	yes	Adocidae		genus	Adocus	no	no	no		Adocus				kizylkumensis	235772								R. Benson	R. Benson		1042676			41769	2012-05-24 22:59:00	2012-05-24 22:59:00							freshwater	aquatic	Nesov			1981	body (3D)
58208	ETE	M. Carrano	Reptilia	yes	Testudines	yes	Nanhsiungchelyidae	no	family	Nanhsiungchelyidae	no	no			Basilemys				sp.	37655								R. Benson	R. Benson		1042677			41769	2012-05-24 22:59:00	2012-05-24 22:59:00							freshwater	aquatic	O. P. Hay			1902	body (3D)
58208	ETE	M. Carrano	Reptilia	yes	Testudines	yes	Lindholmemydidae	no	genus	Khodzhakulemys			no		Khodzhakulemys			cf.	occidentalis	253655		Mongolemys			cf.	occidentalis	236084	R. Benson	R. Benson		1042678			41769	2012-05-24 22:59:00	2012-05-24 22:59:00									Nessov			1984	body (3D)
58208	ETE	M. Carrano	Reptilia	yes	Testudines	yes	Carettochelyidae		family	Carettochelyidae		no			Kizylkumemys				sp.	67334								R. Benson	R. Benson		1042679			41769	2012-05-24 22:59:00	2012-05-24 22:59:00							freshwater	aquatic	L. A. Nessov			1977	not a trace
58208	ETE	M. Carrano	Reptilia	yes	Testudines	yes	Lindholmemydidae	no	genus	Khodzhakulemys			no		Khodzhakulemys				occidentalis	253655								R. Benson	R. Benson		1093722			44060	2012-12-19 23:40:00	2012-12-19 23:40:00									Nessov			1984	body (3D)
58465	ETE	M. Carrano	Reptilia	yes	Testudines	yes	Adocidae		family	Adocidae		no		cf.	Adocus				sp.	37652								M. Carrano	M. Carrano		973736			37404	2011-09-03 06:28:00	2011-09-03 06:28:00							freshwater	aquatic	E. D. Cope			1868	body (3D)
58466	ETE	M. Carrano	Reptilia	yes	Testudines	yes	Adocidae		genus	Adocus	no	no	no		Adocus			n. sp.	kizylkumensis	235772								M. Carrano	M. Carrano	R. Benson	973742	6	specimens	37404	2011-09-03 06:35:00	2012-05-22 21:09:00							freshwater	aquatic	Nesov			1981	body (3D)
58466	ETE	M. Carrano	Reptilia	yes	Testudines	yes	Trionychidae	yes	genus	Trionyx	yes	yes	no		Trionyx			cf.	kyrgyzensis	205693								P. Mannion	J. Tennant		1195828			50301	2014-03-04 10:00:00	2014-03-05 03:00:00							brackish,freshwater	aquatic	L. A. Nessov			1995	body (3D)
58466	ETE	M. Carrano	Reptilia	yes	Testudines	yes	Trionychidae	yes	genus	Trionyx	yes	yes	no		Trionyx				dissolutus	289460								P. Mannion	J. Tennant		1195831			50301	2014-03-04 10:07:00	2014-03-05 03:07:00							brackish,freshwater	aquatic	N. S. Vitek	I. G. Danilov		2014	body (3D)
58471	ETE	M. Carrano	Reptilia	yes	Testudines	yes	Adocidae		genus	Ferganemys	no	no	no		Ferganemys				itemirensis	235781								R. Benson	R. Benson		1042682			41769	2012-05-24 23:06:00	2012-05-24 23:06:00							freshwater	aquatic	Nesov			1981	body (3D)
58471	ETE	M. Carrano	Reptilia	yes	Testudines	yes	Trionychidae	yes	genus	Trionyx	yes	yes	no		Trionyx			n. sp.	dissolutus	289460								P. Mannion	J. Tennant	J. Tennant	1195830			50301	2014-03-04 10:06:00	2014-03-05 03:06:00							brackish,freshwater	aquatic	N. S. Vitek	I. G. Danilov		2014	body (3D)
58471	ETE	M. Carrano	Reptilia	yes	Testudines	yes	Thalassemydidae	yes	genus	Thalassemys			no		Thalassemys				carva	268066	?	Thalassemydidae				sp.	65907	P. Mannion	J. Tennant		1042680			50301	2014-03-04 10:17:00	2014-03-05 03:17:00	R. Benson	R. Benson	J. Tennant	41769	2012-05-24 23:06:00	2014-03-05 03:16:00	freshwater	aquatic					not a trace
58471	ETE	M. Carrano	Reptilia	yes	Testudines	yes	Macrobaenidae	no	genus	Anatolemys	no	no	no		Anatolemys				oxensis	235673		Anatolemys				sp.	105424	P. Mannion	J. Tennant		1042681			50301	2014-03-04 10:17:00	2014-03-05 03:17:00	R. Benson	R. Benson		41769	2012-05-24 23:06:00	2012-05-24 23:06:00			Khozatskii	Nessov		1977	body (3D)
58471	ETE	M. Carrano	Reptilia	yes	Testudines	yes	Carettochelyidae		genus	Kizylkumemys	no	no	no		Kizylkumemys				schultzi	236085		Kizylkumemys				sp.	67334	P. Mannion	J. Tennant		1042683			50301	2014-03-04 10:17:00	2014-03-05 03:17:00	R. Benson	R. Benson		41769	2012-05-24 23:06:00	2012-05-24 23:06:00	freshwater	aquatic	Nessov			1977	not a trace
58471	ETE	M. Carrano	Reptilia	yes	Testudines	yes	Trionychidae	yes	genus	Trionyx	yes	yes	no		Trionyx			cf.	kyrgyzensis	205693		Trionyx				sp.	37682	P. Mannion	J. Tennant		1042684			50301	2014-03-04 10:03:00	2014-03-05 03:03:00	R. Benson	R. Benson	J. Tennant	41769	2012-05-24 23:06:00	2014-03-05 03:16:00	brackish,freshwater	aquatic	L. A. Nessov			1995	body (3D)
58476	ETE	M. Carrano	Reptilia	yes	Testudines	yes	Adocidae		family	Adocidae		no		cf.	Ferganemys				sp.	235660								M. Carrano	M. Carrano		973740			37404	2011-09-03 06:32:00	2011-09-03 06:32:00							freshwater	aquatic	Nessov	Yulinen		1977	body (3D)
58483	ETE	M. Carrano	Reptilia	yes	Testudines	yes	Trionychidae	yes	genus	Dogania			no		Dogania				maortuensis	268028								P. Mannion	J. Tennant		1135620			46810	2013-05-14 23:08:00	2013-05-14 23:08:00							brackish,freshwater	aquatic	Yeh			1965	body (3D)
58490	ETE	M. Carrano	Reptilia	yes	Testudines	yes	Adocidae		genus	Adocus	no	no	no		Adocus				kizylkumensis	235772								M. Carrano	M. Carrano		973746			37404	2011-09-03 06:39:00	2011-09-03 06:39:00							freshwater	aquatic	Nesov			1981	body (3D)
58490	ETE	M. Carrano	Reptilia	yes	Testudines	yes	Adocidae		genus	Ferganemys	no	no	no	"	Ferganemys				itemirensis	235781								M. Carrano	M. Carrano	R. Benson	973747	250	specimens	37404	2011-09-03 06:39:00	2012-05-25 00:38:00							freshwater	aquatic	Nesov			1981	body (3D)
58490	ETE	M. Carrano	Reptilia	yes	Testudines	yes	Trionychidae	yes	unranked clade	Trionychinae		yes			Trionyx			informal	species 3	37682								R. Benson	R. Benson		1042691			41769	2012-05-24 23:47:00	2012-05-24 23:47:00							brackish,freshwater	aquatic	Forskal			1775	body (3D)
58490	ETE	M. Carrano	Reptilia	yes	Testudines	yes	Lindholmemydidae	no	genus	Khodzhakulemys			no		Khodzhakulemys				occidentalis	253655		Mongolemys				occidentalis	236084	R. Benson	R. Benson		1042692			41769	2012-05-24 23:47:00	2012-05-24 23:47:00									Nessov			1984	body (3D)
58490	ETE	M. Carrano	Reptilia	yes	Testudines	yes	Carettochelyidae		genus	Kizylkumemys	no	no	no		Kizylkumemys				schultzi	236085								R. Benson	R. Benson	R. Benson	1042693			41769	2012-05-24 23:47:00	2012-05-25 00:55:00							freshwater	aquatic	Nessov			1977	body (3D)
58490	ETE	M. Carrano	Reptilia	yes	Testudines	yes	Macrobaenidae	no	genus	Anatolemys	no	no	no		Anatolemys				oxensis	235673								R. Benson	R. Benson	R. Benson	1042694			41769	2012-05-24 23:47:00	2012-05-25 00:55:00									Khozatskii	Nessov		1977	body (3D)
58490	ETE	M. Carrano	Reptilia	yes	Testudines	yes			unranked clade	Durocryptodira		no		cf.	Kirgizemys				sp.	105421								R. Benson	R. Benson		1042695			41769	2012-05-24 23:47:00	2012-05-24 23:47:00							freshwater	aquatic	L. I. Nessov	L. A. Khozatsky		1973	body (3D)
58490	ETE	M. Carrano	Reptilia	yes	Testudines	yes	Trionychidae	yes	genus	Trionyx	yes	yes	no		Trionyx				dissolutus	289460								P. Mannion	J. Tennant		1195832			50301	2014-03-04 10:08:00	2014-03-05 03:08:00							brackish,freshwater	aquatic	N. S. Vitek	I. G. Danilov		2014	body (3D)
58490	ETE	M. Carrano	Reptilia	yes	Testudines	yes	Trionychidae	yes	genus	Trionyx	yes	yes	no		Trionyx			cf.	kyrgyzensis	205693		Trionyx			informal	species 1	37682	P. Mannion	J. Tennant		1042690			50301	2014-03-04 10:01:00	2014-03-05 03:01:00	R. Benson	R. Benson	J. Tennant	41769	2012-05-24 23:47:00	2014-03-05 03:08:00	brackish,freshwater	aquatic	L. A. Nessov			1995	body (3D)
58491	ETE	M. Carrano	Reptilia	yes	Testudines	yes	Adocidae		genus	Adocus	no	no	no		Adocus			cf.	foveatus	235774								M. Carrano	M. Carrano		973753			37404	2011-09-03 06:48:00	2011-09-03 06:48:00							freshwater	aquatic	Nesov	Khozarskii		1977	body (3D)
58491	ETE	M. Carrano	Reptilia	yes	Testudines	yes	Adocidae		genus	Shachemys	no	no	no		Shachemys				baibolatica	202903								M. Carrano	M. Carrano		973754	1	specimens	37404	2011-09-03 06:48:00	2011-09-03 06:48:00							freshwater	aquatic	Kuznetsov			1976	body (3D)
58507	ETE	M. Carrano	Reptilia	yes	Testudines	yes	Pleurosternidae	no	genus	Glyptops	no	no	no		Glyptops				plicatulus	65858		Chelonia				indet.	36325	M. Carrano	M. Carrano		560963	4	individuals	23484	2007-03-12 14:04:00	2007-03-13 08:04:00	M. Carrano	M. Carrano	M. Carrano	15179	2006-02-10 06:51:00	2006-02-11 01:52:00	freshwater	amphibious	E. D. Cope			1877	not a trace
58521	ETE	M. Carrano	Reptilia	yes	Testudines	yes	Solemydidae		family	Solemydidae		no			Solemys				sp.	56006								M. Carrano	M. Carrano		850785	1	individuals	32185	2010-03-01 08:28:00	2010-03-02 03:28:00									de Lapparent de Broin	Murelaga		1996	body (3D)
58591	ETE	M. Carrano	Reptilia	yes	Testudines	yes	Adocidae		genus	Shachemys	no	no	no		Shachemys				ancestralis	197948								M. Carrano	M. Carrano		973787	20	specimens	37404	2011-09-03 07:04:00	2011-09-03 07:04:00							freshwater	aquatic	Nessov			1984	body (3D)
58601	ETE	M. Carrano	Reptilia	yes	Testudines	yes	Adocidae		family	Adocidae		no		?	Adocus				sp.	37652								M. Carrano	M. Carrano		973783			37404	2011-09-03 07:01:00	2011-09-03 07:01:00							freshwater	aquatic	E. D. Cope			1868	body (3D)
58601	ETE	M. Carrano	Reptilia	yes	Testudines	yes	Adocidae		family	Adocidae		no			Shachemys				sp.	197947								M. Carrano	M. Carrano		973784	1	specimens	37404	2011-09-03 07:01:00	2011-09-03 07:01:00							freshwater	aquatic	Kuznetsov			1976	body (3D)
58604	PaleoDB	L. Villier	Reptilia	yes	Testudines	yes			genus	Solnhofia	no	no	no		Solnhofia				parsonsi	253386								P. Mannion	J. Tennant		1135790			46818	2013-05-15 04:21:00	2013-05-15 04:21:00									E. S. Gaffney			1975	body (3D)
58615	ETE	M. Carrano	Reptilia	yes	Testudines	yes	Adocidae		family	Adocidae		no			Shachemys				sp.	197947								M. Carrano	M. Carrano		973785	3	specimens	37404	2011-09-03 07:02:00	2011-09-03 07:02:00							freshwater	aquatic	Kuznetsov			1976	body (3D)
58696	ETE	M. Carrano	Reptilia	yes	Testudines	yes	Adocidae		family	Adocidae		no			Shachemys				sp.	197947								M. Carrano	M. Carrano		973749			37404	2011-09-03 06:41:00	2011-09-03 06:41:00							freshwater	aquatic	Kuznetsov			1976	body (3D)
58700	ETE	M. Carrano	Reptilia	yes	Testudines	yes	Adocidae		family	Adocidae		no			Shachemys				sp.	197947								M. Carrano	M. Carrano		973790			37404	2011-09-03 07:07:00	2011-09-03 07:07:00							freshwater	aquatic	Kuznetsov			1976	body (3D)
58701	ETE	M. Carrano	Reptilia	yes	Testudines	yes	Adocidae		genus	Adocus	no	no	no		Adocus			n. sp.	foveatus	235774								M. Carrano	M. Carrano	R. Benson	973713	13	specimens	37404	2011-09-03 06:23:00	2012-05-22 21:03:00							freshwater	aquatic	Nesov	Khozarskii		1977	body (3D)
58701	ETE	M. Carrano	Reptilia	yes	Testudines	yes	Adocidae		genus	Shachemys	no	no	no		Shachemys				baibolatica	202903								M. Carrano	M. Carrano		973714	500	specimens	37404	2011-09-03 06:23:00	2011-09-03 06:23:00							freshwater	aquatic	Kuznetsov			1976	body (3D)
58701	ETE	M. Carrano	Reptilia	yes	Testudines	yes	Trionychidae	yes	genus	Aspideretoides	no	no	no		Aspideretoides				riabinini	205689		Trionyx				riabinini	205688	P. Mannion	P. Mannion		996663			38528	2011-11-16 16:59:00	2011-11-16 16:59:00							brackish,freshwater	aquatic	Kuznetsov	Chkhikvadze		1987	body (3D)
58701	ETE	M. Carrano	Reptilia	yes	Testudines	yes	Trionychidae	yes	genus	Trionyx	yes	yes	no		Trionyx			n. sp.	kansaiensis	205690								P. Mannion	P. Mannion		996664			38528	2011-11-16 16:59:00	2011-11-16 16:59:00							brackish,freshwater	aquatic	N. S. Vitek	I. G. Danilov		2010	body (3D)
58701	ETE	M. Carrano	Reptilia	yes	Testudines	yes	Dermatemydidae	yes	genus	Lindholmemys	no	no	no		Lindholmemys				gravis	236087								P. Mannion	J. Tennant		1195849			50301	2014-03-04 10:18:00	2014-03-05 03:18:00							brackish,freshwater	aquatic	Nessov	Khozatsky		1980	body (3D)
58701	ETE	M. Carrano	Reptilia	yes	Testudines	yes	Macrobaenidae	no	genus	Anatolemys	no	no	no		Anatolemys				maximus	235672								P. Mannion	J. Tennant		1195850			50301	2014-03-04 10:18:00	2014-03-05 03:18:00									Khozatskii	Nessov		1979	body (3D)
58701	ETE	M. Carrano	Reptilia	yes	Testudines	yes	Trionychidae	yes	genus	Aspideretoides	no	no	no		Aspideretoides				riabinini	205689								P. Mannion	J. Tennant		1195851			50301	2014-03-04 10:18:00	2014-03-05 03:18:00							brackish,freshwater	aquatic	Kuznetsov	Chkhikvadze		1987	body (3D)
58704	ETE	M. Carrano	Reptilia	yes	Testudines	yes	Adocidae		genus	Adocus	no	no	no		Adocus				foveatus	235774								M. Carrano	M. Carrano		973755			37404	2011-09-03 06:49:00	2011-09-03 06:49:00							freshwater	aquatic	Nesov	Khozarskii		1977	body (3D)
58704	ETE	M. Carrano	Reptilia	yes	Testudines	yes	Adocidae		genus	Shachemys	no	no	no		Shachemys				baibolatica	202903								M. Carrano	M. Carrano		973756			37404	2011-09-03 06:49:00	2011-09-03 06:49:00							freshwater	aquatic	Kuznetsov			1976	body (3D)
58705	ETE	M. Carrano	Reptilia	yes	Testudines	yes	Adocidae		genus	Adocus	no	no	no		Adocus			cf.	foveatus	235774								M. Carrano	M. Carrano		973791			37404	2011-09-03 07:08:00	2011-09-03 07:08:00							freshwater	aquatic	Nesov	Khozarskii		1977	body (3D)
58705	ETE	M. Carrano	Reptilia	yes	Testudines	yes	Adocidae		genus	Shachemys	no	no	no		Shachemys				baibolatica	202903								M. Carrano	M. Carrano		973792			37404	2011-09-03 07:08:00	2011-09-03 07:08:00							freshwater	aquatic	Kuznetsov			1976	body (3D)
58707	ETE	M. Carrano	Reptilia	yes	Testudines	yes	Adocidae		family	Adocidae		no			Shachemys				sp.	197947								M. Carrano	M. Carrano		973647			37404	2011-09-03 05:49:00	2011-09-03 05:49:00							freshwater	aquatic	Kuznetsov			1976	body (3D)
58708	ETE	M. Carrano	Reptilia	yes	Testudines	yes	Adocidae		family	Adocidae		no			Adocus				sp.	37652								M. Carrano	M. Carrano		973761			37404	2011-09-03 06:54:00	2011-09-03 06:54:00							freshwater	aquatic	E. D. Cope			1868	body (3D)
58708	ETE	M. Carrano	Reptilia	yes	Testudines	yes	Adocidae		family	Adocidae		no			Shachemys				sp.	197947								M. Carrano	M. Carrano		973762			37404	2011-09-03 06:54:00	2011-09-03 06:54:00							freshwater	aquatic	Kuznetsov			1976	body (3D)
58709	ETE	M. Carrano	Reptilia	yes	Testudines	yes	Adocidae		family	Adocidae		no			Shachemys			informal	sp. 2	197947								M. Carrano	M. Carrano	M. Carrano	973763			37404	2011-09-03 06:54:00	2011-09-03 06:55:00							freshwater	aquatic	Kuznetsov			1976	body (3D)
58714	ETE	M. Carrano	Reptilia	yes	Testudines	yes	Adocidae		family	Adocidae		no			Shachemys				sp.	197947								M. Carrano	M. Carrano		973630			37404	2011-09-03 05:39:00	2011-09-03 05:39:00							freshwater	aquatic	Kuznetsov			1976	body (3D)
58717	ETE	M. Carrano	Reptilia	yes	Testudines	yes	Adocidae		family	Adocidae		no			Shachemys				sp.	197947								M. Carrano	M. Carrano		973741			37404	2011-09-03 06:33:00	2011-09-03 06:33:00							freshwater	aquatic	Kuznetsov			1976	body (3D)
58719	ETE	M. Carrano	Reptilia	yes	Testudines	yes	Adocidae		family	Adocidae		no			Shachemys				sp.	197947								M. Carrano	M. Carrano		973752			37404	2011-09-03 06:46:00	2011-09-03 06:46:00							freshwater	aquatic	Kuznetsov			1976	body (3D)
58719	ETE	M. Carrano	Reptilia	yes	Testudines	yes	Dermatemydidae	yes	subfamily	Lindholmemydinae		no			Lindholmemys				sp.	37659								P. Mannion	J. Tennant		1195854			50301	2014-03-04 10:20:00	2014-03-05 03:20:00							brackish,freshwater	aquatic	Riabinin			1935	body (3D)
58719	ETE	M. Carrano	Reptilia	yes	Testudines	yes	Trionychidae	yes	genus	Trionyx	yes	yes	no		Trionyx				kansaiensis	205690								P. Mannion	J. Tennant		1195855			50301	2014-03-04 10:20:00	2014-03-05 03:20:00							brackish,freshwater	aquatic	N. S. Vitek	I. G. Danilov		2010	body (3D)
58720	ETE	M. Carrano	Reptilia	yes	Testudines	yes	Adocidae		family	Adocidae		no			Adocus				sp.	37652								M. Carrano	M. Carrano		973788			37404	2011-09-03 07:06:00	2011-09-03 07:06:00							freshwater	aquatic	E. D. Cope			1868	body (3D)
58756	ETE	M. Carrano	Reptilia	yes	Testudines	yes	Trionychidae	yes	genus	Khunnuchelys	no	no	no		Khunnuchelys				lophorhothon	287375								R. Benson	R. Benson		1190756	1	specimens	49802	2014-01-13 03:45:00	2014-01-13 20:45:00							brackish,freshwater	aquatic	I. G. Danilov	N. S. Vitek	A. O Averianov, V. N. Glinskiy	2014	body (3D)
58763	ETE	M. Carrano	Reptilia	yes	Testudines	yes	Plesiochelyidae	no	family	Plesiochelyidae	no	no			Plesiochelys				sp.	36361								P. Mannion	J. Tennant		1134921			46755	2013-05-10 19:05:00	2013-05-10 19:05:00									RŸtimeyer			1873	body (3D)
58974	ETE	M. Carrano	Reptilia	yes	Testudines	yes	Xinjiangchelyidae	no	genus	Xinjiangchelys	no	no	no		Xinjiangchelys				radiplicatus	253269		Plesiochelys				radiplicatus	243384	P. Mannion	J. Tennant		1129625			44009	2013-04-23 03:28:00	2013-04-23 03:28:00									C. -C. Young	M. -C. Chow		1953	body (3D)
59175	ETE	M. Carrano	Reptilia	yes	Testudines	yes			genus	Solnhofia	no	no	no		Solnhofia				parsonsi	253386								M. Carrano	M. Carrano	R. Benson	753176	1	individuals	44043	2008-05-01 13:53:00	2012-12-19 03:14:00									E. S. Gaffney			1975	body (3D)
59175	ETE	M. Carrano	Reptilia	yes	Testudines	yes	Eurysternidae	yes	genus	Eurysternum	yes	yes	no		Eurysternum				wagleri	254030								P. Mannion	J. Tennant		1135784			46818	2013-05-15 04:07:00	2013-05-15 04:07:00									Meyer			1839	body (3D)
59351	ETE	M. Carrano	Reptilia	yes	Chelonia	yes			unranked clade	Chelonia	yes	no			Chelonichnium			n. sp.	cerinense	178999								M. Carrano	M. Carrano		566797			17000	2006-03-27 10:59:00	2006-03-28 05:59:00													trace
59357	ETE	M. Carrano	Reptilia	yes					unranked clade	Testudinata	yes			n. gen.	Protochelys				stricklandi	235543								R. Benson	R. Benson		1042007	10	specimens	41531	2012-05-21 02:36:00	2012-05-21 02:36:00									Phillips			1871	body (3D)
59357	ETE	M. Carrano	Reptilia	yes					unranked clade	Testudinata	yes				Protochelys			n. sp.	blakii	253426								R. Benson	R. Benson		1093622			44047	2012-12-19 03:42:00	2012-12-19 03:42:00									Mackie			1863	body (3D)
59373	ETE	M. Carrano	Reptilia	yes	Testudines	yes	Nanhsiungchelyidae	no	family	Nanhsiungchelyidae	no	no			Basilemys				sp.	37655								M. Carrano	M. Carrano		584117	1	specimens	17718	2006-06-12 10:42:00	2006-06-13 03:42:00							freshwater	aquatic	O. P. Hay			1902	body (3D)
59384	ETE	M. Carrano	Reptilia	yes	Testudines	yes	Adocidae		family	Adocidae		no			Adocus				sp.	37652								M. Carrano	M. Carrano		973678			37404	2011-09-03 06:05:00	2011-09-03 06:05:00							freshwater	aquatic	E. D. Cope			1868	body (3D)
59687	ETE	M. Carrano	Reptilia	yes	Testudines	yes	Dortokidae	no	family	Dortokidae	no	no			Dortoka				sp.	67641								P. Mannion	P. Mannion		1095257			44196	2013-01-08 01:11:00	2013-01-08 01:11:00									F. de Lapparent de Broin	X. Murelaga		1999	body (3D)
59694	ETE	M. Carrano	Reptilia	yes	Testudines	yes	Trionychidae	yes	genus	Trionyx	yes	yes	no		Trionyx			cf.	kyrgyzensis	205693								P. Mannion	J. Tennant		1195829			50301	2014-03-04 10:02:00	2014-03-05 03:02:00							brackish,freshwater	aquatic	L. A. Nessov			1995	body (3D)
59694	ETE	M. Carrano	Reptilia	yes	Testudines	yes	Trionychidae	yes	genus	Trionyx	yes	yes	no		Trionyx				dissolutus	289460								P. Mannion	J. Tennant		1195833			50301	2014-03-04 10:08:00	2014-03-05 03:08:00							brackish,freshwater	aquatic	N. S. Vitek	I. G. Danilov		2014	body (3D)
59694	ETE	M. Carrano	Reptilia	yes	Testudines	yes	Adocidae		genus	Ferganemys	no	no	no		Ferganemys				itemirensis	235781		Adocidae				indet.	54275	P. Mannion	J. Tennant		973765			45994	2013-03-28 00:07:00	2013-03-28 00:07:00	M. Carrano	M. Carrano	J. Tennant	37404	2011-09-03 06:56:00	2014-03-05 03:09:00	freshwater	aquatic	Nesov			1981	body (3D)
59698	ETE	M. Carrano	Reptilia	yes	Testudines	yes	Dermatemydidae	yes	subfamily	Lindholmemydinae		no			Lindholmemys				sp.	37659								M. Carrano	K. Maguire	R. Benson	568517			16510	2006-04-07 13:09:00	2012-05-23 19:59:00							brackish,freshwater	aquatic	Riabinin			1935	body (3D)
59701	ETE	M. Carrano	Reptilia	yes	Testudines	yes	Adocidae		genus	Adocus	no	no	no		Adocus				bostobensis	235795								R. Benson	R. Benson		1042249	9	specimens	41724	2012-05-22 21:19:00	2012-05-22 21:19:00							freshwater	aquatic	E. V. Syromyatnikova	I. G. Danilov		2009	body (3D)
59702	ETE	M. Carrano	Reptilia	yes	Testudines	yes	Trionychidae	yes	genus	Khunnuchelys	no	no	no		Khunnuchelys			n. sp.	lophorhothon	287375	cf.	Lophorothon				sp.	0	R. Benson	R. Benson		568539			49802	2014-01-13 03:09:00	2014-01-13 20:09:00	M. Carrano	K. Maguire	R. Benson	16510	2006-04-07 14:06:00	2014-01-13 20:12:00	brackish,freshwater	aquatic	I. G. Danilov	N. S. Vitek	A. O Averianov, V. N. Glinskiy	2014	body (3D)
59727	ETE	M. Carrano	Reptilia	yes	Testudines	yes	Adocidae		genus	Adocus	no	no	no		Adocus			n. sp.	dzhurtasensis	235794		Adocus				sp.	37652	R. Benson	R. Benson		1045203	4	specimens	41724	2012-06-07 20:41:00	2012-06-07 20:41:00	R. Benson	R. Benson	R. Benson	41932	2012-06-07 20:40:00	2012-06-07 20:41:00	freshwater	aquatic	E. V. Syromyatnikova	I. G. Danilov		2009	body (3D)
59731	ETE	M. Carrano	Reptilia	yes	Testudines	yes	Adocidae		family	Adocidae		no			Shachemys				sp.	197947								M. Carrano	M. Carrano		973782			37404	2011-09-03 07:00:00	2011-09-03 07:00:00							freshwater	aquatic	Kuznetsov			1976	body (3D)
59778	ETE	M. Carrano	Reptilia	yes	Testudines	yes	Dortokidae	no	family	Dortokidae	no	no			Dortoka				sp.	67641								P. Mannion	P. Mannion		1095258			44196	2013-01-08 01:12:00	2013-01-08 01:12:00									F. de Lapparent de Broin	X. Murelaga		1999	body (3D)
59877	ETE	M. Carrano	Reptilia	yes	Testudines	yes	Bothremydidae	yes	genus	Kurmademys			no	n. gen.	Kurmademys			n. sp.	kallamedensis	131461								M. Uhen	M. Uhen	R. Benson	776540	6	individuals	41940	2008-08-17 10:02:00	2012-06-07 23:45:00							freshwater	amphibious	E. S. Gaffney	S. Chatterjee	D. K. Rudra	2001	body (3D)
59887	ETE	M. Carrano	Reptilia	yes	Testudines	yes	Bothremydidae	yes	genus	Foxemys	no	no	no		Foxemys				mechinorum	98659								R. Benson	R. Benson		1049345	1	specimens	27976	2012-06-22 01:13:00	2012-06-22 01:13:00							freshwater	amphibious	H. Tong	E. S. Gaffney	E. Buffetaut	1998	body (3D)
60002	ETE	M. Carrano	Reptilia	yes	Testudines	yes	Bothremydidae	yes	genus	Galianemys			no		Galianemys			n. sp.	emringeri	131471								M. Uhen	M. Uhen	R. Benson	776542			41944	2008-08-17 10:10:00	2012-06-08 01:14:00							freshwater	amphibious	E. S. Gaffney	H. Tong	P. A. Meylan	2002	body (3D)
60002	ETE	M. Carrano	Reptilia	yes	Testudines	yes	Bothremydidae	yes	genus	Galianemys			no	n. gen.	Galianemys			n. sp.	whitei	131472								M. Uhen	M. Uhen	R. Benson	776543	2	specimens	41944	2008-08-17 10:11:00	2012-06-08 01:08:00							freshwater	amphibious	E. S. Gaffney	H. Tong	P. A. Meylan	2002	body (3D)
60168	ETE	M. Carrano	Reptilia	yes	Testudines	yes			genus	Angolachelys			no	n. gen.	Angolachelys			n. sp.	mbaxi	197851								R. Butler	R. Butler	J. Tennant	930671			37391	2011-03-21 17:47:00	2013-03-07 22:11:00									O. Mateus	L. Jacobs	M. Polcyn, A. S. Schulp, D. Vineyard, A. B. Neto, M. T. Antunes	2009	body (3D)
61095	PaleoDB	P. Holroyd	Reptilia	yes	Testudines	yes			genus	Dracochelys			no		Dracochelys				bicuspis	136765								P. Holroyd	P. Holroyd		580571			17567	2006-05-29 18:02:00	2006-05-30 11:02:00									E. S. Gaffney	X. Ye		1992	body (3D)
61235	ETE	M. Carrano	Reptilia	yes	Testudines	yes	Solemydidae		family	Solemydidae		no		cf.	Solemys				sp.	56006								M. Carrano	M. Carrano		581936	6	specimens	17597	2006-05-31 19:22:00	2006-06-01 12:22:00									de Lapparent de Broin	Murelaga		1996	body (3D)
61324	ETE	M. Carrano	Reptilia	yes	Testudines	yes			unranked clade	Testudines					Tretosternum				punctatum	235433		Testudines				indet.	56475	M. Carrano	M. Carrano		604521			52133	2014-08-04 09:23:00	2014-08-05 00:23:00	M. Carrano	M. Carrano	M. Carrano	18600	2006-09-08 06:12:00	2014-08-05 00:26:00			R. Owen			1842	not a trace
61325	ETE	M. Carrano	Reptilia	yes	Testudines	yes	Xinjiangchelyidae	no	genus	Brodiechelys			no		Brodiechelys			n. sp.	royoi	258632		Testudines				indet.	56475	P. Mannion	J. Tennant		582763			44844	2013-02-12 07:15:00	2013-02-12 07:15:00	M. Carrano	M. Carrano	M. Carrano	17655	2006-06-05 08:54:00	2012-04-06 07:28:00			A. Perez-Garcia	J. M. Gasulla	F. Ortega	2013	not a trace
61327	ETE	M. Carrano	Reptilia	yes	Testudines	yes	Solemydidae		family	Solemydidae					Helochelydra				sp.	55586								M. Carrano	M. Carrano		1033211			41033	2012-04-06 07:34:00	2012-04-06 07:34:00									Nopesa			1928	body (3D)
61328	ETE	M. Carrano	Reptilia	yes	Testudines	yes			suborder	Pleurodira		no			Trachydermochelys				sp.	270248								M. Carrano	M. Carrano		582789	2	specimens	17661	2006-06-05 11:16:00	2006-06-06 04:16:00							freshwater	amphibious	Seeley			1869	body (3D)
61844	ETE	M. Carrano	Reptilia	yes	Testudines	yes	Compsemydidae		family	Compsemydidae		no			Compsemys				sp.	37641								M. Carrano	M. Carrano		586573			17858	2006-07-05 07:40:00	2006-07-06 00:40:00									J. Leidy			1856	body (3D)
61890	ETE	M. Carrano	Reptilia	yes					genus	Eileanchelys			no	n. gen.	Eileanchelys			n. sp.	waldmani	252659								P. Mannion	J. Tennant	J. Tennant	1091883			43896	2012-12-13 03:26:00	2012-12-13 03:30:00									J. Anquetin	P. M. Barrett	M. E. H. Jones, S. Moore-Fay, S. E. Evans	2009	body (3D)
61891	ETE	M. Carrano	Reptilia	yes	Testudines	yes	Xinjiangchelyidae	no	family	Xinjiangchelyidae	no	no			Xinjiangchelys				sp.	235641								M. Carrano	M. Carrano	M. Carrano	587351			17903	2006-07-06 14:58:00	2010-12-21 06:33:00									H. -K. Yeh			1986	body (3D)
61930	ETE	M. Carrano	Reptilia	yes	Testudines	yes	Pleurosternidae	no	family	Pleurosternidae	no	no		cf.	Tretosternon				sp.	37664	cf.	Tretosternum				sp.	131535	M. Carrano	M. Carrano	P. Mannion	587972			17901	2006-07-07 12:29:00	2013-01-04 04:38:00									R. Owen			1842	body (3D)
62293	PaleoDB	M. Uhen	Reptilia	yes	Testudines	yes	Macrobaenidae	no	genus	Changmachelys			no	n. gen.	Changmachelys			n. sp.	bohlini	259494								R. Benson	R. Benson		1106001	4	individuals	45014	2013-02-18 19:45:00	2013-02-18 19:45:00									D. B. Brinkman	C. -X. Yuan	Q. Ji, D. -Q. Ji, H. -L. You	2013	body (3D)
62317	ETE	M. Carrano	Reptilia	yes	Testudines	yes	Baenidae	no	genus	Denazinemys	no	no	no		Denazinemys				nodosa	112785								M. Carrano	M. Carrano		715752	3	specimens	25978	2007-12-03 08:50:00	2007-12-04 03:50:00									C. W. Gilmore			1916	body (3D)
62317	ETE	M. Carrano	Reptilia	yes	Testudines	yes	Trionychidae	yes	genus	Aspideretoides	no	no	no		Aspideretoides				robustus	288986								D. Nicholson	D. Nicholson		1194453			50161	2014-02-18 10:03:00	2014-02-19 03:03:00							brackish,freshwater	aquatic	C. W. Gilmore			1919	body (3D)
62317	ETE	M. Carrano	Reptilia	yes	Testudines	yes	Adocidae		family	Adocidae		no			Adocus				sp.	37652								D. Nicholson	D. Nicholson		1194454			50161	2014-02-18 10:03:00	2014-02-19 03:03:00							freshwater	aquatic	E. D. Cope			1868	body (3D)
62317	ETE	M. Carrano	Reptilia	yes	Testudines	yes	Adocidae		family	Adocidae		no		?	Adocus				sp.	37652								D. Nicholson	D. Nicholson		1194455			50161	2014-02-18 10:03:00	2014-02-19 03:03:00							freshwater	aquatic	E. D. Cope			1868	body (3D)
62317	ETE	M. Carrano	Reptilia	yes	Testudines	yes	Baenidae	no	genus	Neurankylus	no	no	no		Neurankylus				baueri	82832								D. Nicholson	D. Nicholson		1194456			50161	2014-02-18 10:03:00	2014-02-19 03:03:00									C. W. Gilmore			1916	body (3D)
62317	ETE	M. Carrano	Reptilia	yes	Testudines	yes	Baenidae	no	genus	Neurankylus	no	no	no		Neurankylus			cf.	baueri	82832								D. Nicholson	D. Nicholson		1194457			50161	2014-02-18 10:03:00	2014-02-19 03:03:00									C. W. Gilmore			1916	body (3D)
62317	ETE	M. Carrano	Reptilia	yes	Testudines	yes	Nanhsiungchelyidae	no	genus	Basilemys	no	no	no		Basilemys			cf.	gaffneyi	288973								D. Nicholson	D. Nicholson		1194459			50161	2014-02-18 10:03:00	2014-02-19 03:03:00							freshwater	aquatic	R. M. Sullivan	S. E. Jasinski	S. G. Lucas	2012	body (3D)
62317	ETE	M. Carrano	Reptilia	yes	Testudines	yes	Trionychidae	yes	genus	Aspideretoides	no	no	no		Aspideretoides			cf.	robustus	288986								D. Nicholson	D. Nicholson		1194460			50161	2014-02-18 10:03:00	2014-02-19 03:03:00							brackish,freshwater	aquatic	C. W. Gilmore			1919	body (3D)
62317	ETE	M. Carrano	Reptilia	yes	Testudines	yes	Trionychidae	yes	tribe	Trionychini		no			Aspideretoides				sp.	67335								D. Nicholson	D. Nicholson		1194461			50161	2014-02-18 10:03:00	2014-02-19 03:03:00							brackish,freshwater	aquatic	Gardner	Russell	Brinkman	1995	not a trace
62317	ETE	M. Carrano	Reptilia	yes	Testudines	yes	Trionychidae	yes	tribe	Trionychini		no		?	Aspideretoides				sp.	67335								D. Nicholson	D. Nicholson		1194462			50161	2014-02-18 10:03:00	2014-02-19 03:03:00							brackish,freshwater	aquatic	Gardner	Russell	Brinkman	1995	not a trace
62318	ETE	M. Carrano	Reptilia	yes	Testudines	yes	Baenidae	no	genus	Denazinemys	no	no	no		Denazinemys				nodosa	112785								M. Carrano	M. Carrano	M. Carrano	715751	1	individuals	25978	2007-12-03 08:49:00	2014-04-17 01:09:00									C. W. Gilmore			1916	body (3D)
62318	ETE	M. Carrano	Reptilia	yes	Testudines	yes	Adocidae		family	Adocidae		no			Adocus				sp.	37652								D. Nicholson	D. Nicholson		1194567			50161	2014-02-19 06:46:00	2014-02-19 23:46:00							freshwater	aquatic	E. D. Cope			1868	body (3D)
62318	ETE	M. Carrano	Reptilia	yes	Testudines	yes	Baenidae	no	genus	Neurankylus	no	no	no		Neurankylus				baueri	82832								D. Nicholson	D. Nicholson		1194568			50161	2014-02-19 06:46:00	2014-02-19 23:46:00									C. W. Gilmore			1916	body (3D)
62318	ETE	M. Carrano	Reptilia	yes	Testudines	yes	Baenidae	no	genus	Neurankylus	no	no	no	?	Neurankylus			cf.	baueri	82832								D. Nicholson	D. Nicholson		1194569			50161	2014-02-19 06:46:00	2014-02-19 23:46:00									C. W. Gilmore			1916	body (3D)
62481	ETE	M. Carrano	Reptilia	yes	Testudines	yes	Baenidae	no	genus	Neurankylus	no	no	no		Neurankylus			n. sp.	baueri	82832								M. Carrano	M. Carrano	M. Carrano	591646	1	individuals	18036	2006-07-21 08:15:00	2013-09-14 07:24:00									C. W. Gilmore			1916	body (3D)
62534	ETE	M. Carrano	Reptilia	yes	Testudines	yes	Compsemydidae		family	Compsemydidae		no			Compsemys				sp.	37641								M. Carrano	M. Carrano	M. Carrano	591650			18036	2006-07-21 08:19:00	2006-07-22 01:19:00									J. Leidy			1856	body (3D)
62548	ETE	M. Carrano	Reptilia	yes	Testudines	yes	Trionychidae	yes	genus	Aspideretoides	no	no	no		Aspideretoides			n. sp.	robustus	288986		Plastomenus			n. sp.	robustus	82841	D. Nicholson	D. Nicholson		1194446			18055	2014-02-18 09:26:00	2014-02-19 02:26:00							brackish,freshwater	aquatic	C. W. Gilmore			1919	not a trace
62637	ETE	M. Carrano	Reptilia	yes	Testudines	yes	Pleurosternidae	no	family	Pleurosternidae	no	no		cf.	Tretosternon				sp.	37664								M. Carrano	M. Carrano		591902			18071	2006-07-24 14:33:00	2006-07-25 07:33:00									R. Owen			1842	body (3D)
62734	PaleoDB	P. Holroyd	Reptilia	yes	Testudines	yes			genus	Nichollsemys			no	n. gen.	Nichollsemys			n. sp.	baieri	83033								P. Holroyd	P. Holroyd		592561			18093	2006-07-26 14:03:00	2006-07-27 07:03:00							freshwater	aquatic	D. Brinkman	M. Hart	H. Jamniczky, M. Colbert	2006	body (3D)
63084	ETE	M. Carrano	Reptilia	yes					unranked clade	Testudinata	yes	no		cf.	Naomichelys				sp.	63172								M. Carrano	M. Carrano		595307	2	specimens	18154	2006-08-04 07:01:00	2006-08-05 00:01:00									O. P. Hay			1908	body (3D)
64094	ETE	M. Carrano	Reptilia	yes	Testudines	yes	Nanhsiungchelyidae	no	genus	Basilemys	no	no	no		Basilemys				gaffneyi	288973								D. Nicholson	D. Nicholson		1194420			50161	2014-02-18 06:25:00	2014-02-18 23:25:00							freshwater	aquatic	R. M. Sullivan	S. E. Jasinski	S. G. Lucas	2012	body (3D)
64098	ETE	M. Carrano	Reptilia	yes	Testudines	yes	Adocidae		genus	Ferganemys	no	no	no		Ferganemys			cf.	itemirensis	235781								M. Carrano	M. Carrano		973745			37404	2011-09-03 06:36:00	2011-09-03 06:36:00							freshwater	aquatic	Nesov			1981	body (3D)
64098	ETE	M. Carrano	Reptilia	yes	Testudines	yes	Trionychidae	yes	genus	Trionyx	yes	yes	no		Trionyx			cf.	kyrgyzensis	205693								P. Mannion	J. Tennant		1195827			50301	2014-03-04 10:00:00	2014-03-05 03:00:00							brackish,freshwater	aquatic	L. A. Nessov			1995	body (3D)
64098	ETE	M. Carrano	Reptilia	yes	Testudines	yes	Trionychidae	yes	genus	Trionyx	yes	yes	no		Trionyx				dissolutus	289460								P. Mannion	J. Tennant		1195834			50301	2014-03-04 10:08:00	2014-03-05 03:08:00							brackish,freshwater	aquatic	N. S. Vitek	I. G. Danilov		2014	body (3D)
64104	ETE	M. Carrano	Reptilia	yes	Testudines	yes	Adocidae		family	Adocidae		no			Shachemys				sp.	197947								M. Carrano	M. Carrano		973702			37404	2011-09-03 06:14:00	2011-09-03 06:14:00							freshwater	aquatic	Kuznetsov			1976	body (3D)
64406	ETE	M. Carrano	Reptilia	yes	Testudines	yes			genus	Hylaeochelys			no		Hylaeochelys			aff.	latiscutata	234896		Testudines				indet.	56475	M. Carrano	M. Carrano		604538			52133	2014-08-04 09:30:00	2014-08-05 00:30:00	M. Carrano	M. Carrano		18602	2006-09-08 06:25:00	2006-09-08 23:25:00			R. Owen			1853	not a trace
64682	ETE	M. Carrano	Reptilia	yes	Testudines	yes	Lindholmemydidae	no	genus	Khodzhakulemys			no		Khodzhakulemys			n. sp.	occidentalis	253655								R. Benson	R. Benson	R. Benson	1093721	2	specimens	44060	2012-12-19 23:38:00	2012-12-19 23:39:00									Nessov			1984	body (3D)
64685	ETE	M. Carrano	Reptilia	yes	Testudines	yes	Lindholmemydidae	no	genus	Khodzhakulemys			no		Khodzhakulemys				occidentalis	253655								R. Benson	R. Benson		1093720	6	specimens	44060	2012-12-19 23:36:00	2012-12-19 23:36:00									Nessov			1984	body (3D)
64689	ETE	M. Carrano	Reptilia	yes	Testudines	yes	Carettochelyidae		genus	Kizylkumemys	no	no	no		Kizylkumemys				schultzi	236085								M. Carrano	M. Carrano	M. Carrano	606329	1	specimens	16510	2006-09-12 11:32:00	2011-10-13 08:48:00							freshwater	aquatic	Nessov			1977	body (3D)
65033	ETE	M. Carrano	Reptilia	yes	Testudines	yes	Plesiochelyidae	no	genus	Plesiochelys	no	no	no		Plesiochelys			n. sp.	beaugrandi	174013		Emys			n. sp.	beaugrandi	174012	M. Carrano	M. Carrano		1133829	1	specimens	18724	2013-05-03 06:54:00	2013-05-03 06:54:00									Sauvage			1872	body (3D)
65033	ETE	M. Carrano	Reptilia	yes	Testudines	yes	Plesiochelyidae	no	genus	Plesiochelys	no	no	no		Plesiochelys			n. sp.	dutertrei	174014		Emys			n. sp.	dutertrei	174011	M. Carrano	M. Carrano		1133830	1	specimens	18724	2013-05-03 06:54:00	2013-05-03 06:54:00									Sauvage			1872	body (3D)
65338	ETE	M. Carrano	Reptilia	yes	Testudines	yes	Adocidae		family	Adocidae		no			Adocus				sp.	37652								M. Carrano	M. Carrano		973691			37404	2011-09-03 06:13:00	2011-09-03 06:13:00							freshwater	aquatic	E. D. Cope			1868	body (3D)
65345	ETE	M. Carrano	Reptilia	yes	Testudines	yes	Trionychidae	yes	genus	Trionyx	yes	yes	no		Trionyx				gobiensis	289016								P. Mannion	J. Tennant		1194562	1	specimens	50209	2014-02-19 06:41:00	2014-02-19 23:41:00							brackish,freshwater	aquatic	I. G. Danilov	R. Hirayama	V. B. Sukhanov, S. Suzuki, M. Watabe, N. S. Vitek	2014	body (3D)
65346	PaleoDB	M. Carrano	Reptilia	yes	Testudines	yes	Haichemydidae		genus	Haichemys			no	n. gen.	Haichemys			n. sp.	ulensis	235828								R. Benson	R. Benson		1042259	1	specimens	41727	2012-05-23 00:46:00	2012-05-23 00:46:00									V. B. Sukhanov	P. Narmandakh		2006	body (3D)
66924	ETE	M. Carrano	Reptilia	yes	Testudines	yes	Trionychidae	yes	genus	Dogania			no		Dogania				maortuensis	268028								P. Mannion	J. Tennant		1135619			46810	2013-05-14 23:07:00	2013-05-14 23:07:00							brackish,freshwater	aquatic	Yeh			1965	body (3D)
67133	ETE	M. Carrano	Reptilia	yes	Chelonia	yes			unranked clade	Chelonia	yes	yes			Chelone				hoffmani	80566								M. Carrano	M. Carrano	M. Carrano	1081600	1	specimens	47357	2012-11-08 08:16:00	2013-06-28 05:24:00													not a trace
67195	ETE	M. Carrano	Reptilia	yes	Testudines	yes	Bothremydidae	yes	genus	Iberoccitanemys			no		Iberoccitanemys				convenarum	238148		Elochelys			n. sp.	sp.	131466	P. Mannion	P. Mannion		776545			38065	2011-10-08 00:39:00	2011-10-08 00:39:00	M. Uhen	M. Uhen	R. Benson	38063	2008-08-17 10:47:00	2012-06-07 22:06:00	freshwater	amphibious					not a trace
67434	PaleoDB	O. Rauhut	Reptilia	yes					genus	Condorchelys			no	n. gen.	Condorchelys			n. sp.	antiqua	175826								J. Alroy	J. Alroy	J. Tennant	913875			34953	2011-01-30 12:08:00	2013-02-21 07:51:00									J. Sterli			2008	body (3D)
67656	ETE	M. Carrano	Reptilia	yes	Testudines	yes	Pelomedusidae	yes	family	Pelomedusidae	yes	no		?	Roxochelys				sp.	37603								M. Carrano	M. Carrano		627293			19317	2006-12-01 14:53:00	2006-12-02 09:53:00							freshwater	amphibious	Price			1953	not a trace
67712	Fossilworks	J. Alroy	Reptilia	yes	Testudines	yes	Protostegidae		genus	Santanachelys			no	n. gen.	Santanachelys			n. sp.	gaffneyi	90355								J. Alroy	J. Alroy	R. Butler	627903			19353	2006-12-06 21:22:00	2010-03-10 03:33:00							freshwater	aquatic	R. Hirayama			1998	not a trace
67712	Fossilworks	J. Alroy	Reptilia	yes	Testudines	yes	Araripemydidae		genus	Araripemys	no	no	no		Araripemys				barretoi	131442								M. Uhen	M. Uhen	R. Benson	776535	12	individuals	41978	2008-08-17 09:42:00	2012-06-12 01:10:00							freshwater	amphibious	Price			1973	body (3D)
67712	Fossilworks	J. Alroy	Reptilia	yes	Testudines	yes	Bothremydidae	yes	genus	Cearachelys			no	n. gen.	Cearachelys			n. sp.	placidoi	131470								R. Benson	R. Benson	R. Benson	1045251	2	specimens	41936	2012-06-07 23:53:00	2012-06-07 23:54:00							freshwater	amphibious	E. S. Gaffney	D. de Almeida Campos	R. Hirayama	2001	body (3D)
67808	ETE	M. Carrano	Reptilia	yes					genus	Kallokibotion	no	no	no		Kallokibotion				bajazidi	168584								M. Carrano	M. Carrano		628839			19377	2006-12-11 15:40:00	2006-12-12 10:40:00									B. F. Nopcsa			1923	body (3D)
67817	ETE	M. Carrano	Reptilia	yes					genus	Kallokibotion	no	no	no		Kallokibotion				bajazidi	168584								M. Carrano	M. Carrano	M. Carrano	629044			19377	2006-12-12 06:33:00	2010-09-09 23:44:00									B. F. Nopcsa			1923	body (3D)
67818	ETE	M. Carrano	Reptilia	yes					unranked clade	Meiolaniformes		no			Kallokibotion				sp.	168583								M. Carrano	M. Carrano		970478			37254	2011-08-27 06:39:00	2011-08-27 06:39:00									B. F. Nopcsa			1923	body (3D)
68012	ETE	M. Carrano	Reptilia	yes	Testudines	yes			unranked clade	Kinosternoidea		no		cf.	Hoplochelys				sp.	37658								M. Carrano	M. Carrano	M. Carrano	715823	1	specimens	25981	2007-12-03 12:53:00	2011-05-19 08:09:00							freshwater	aquatic	O. P. Hay			1908	body (3D)
68012	ETE	M. Carrano	Reptilia	yes	Testudines	yes	Adocidae		family	Adocidae		no			Adocus				sp.	37652								M. Carrano	M. Carrano	M. Carrano	715824	5	specimens	25981	2007-12-03 12:53:00	2011-05-19 08:09:00							freshwater	aquatic	E. D. Cope			1868	body (3D)
68012	ETE	M. Carrano	Reptilia	yes	Testudines	yes	Nanhsiungchelyidae	no	family	Nanhsiungchelyidae	no	no			Basilemys				sp.	37655								M. Carrano	M. Carrano	M. Carrano	715825	4	specimens	25981	2007-12-03 12:53:00	2011-05-19 08:09:00							freshwater	aquatic	O. P. Hay			1902	body (3D)
68012	ETE	M. Carrano	Reptilia	yes	Testudines	yes	Trionychidae	yes	subfamily	Plastomeninae	no	no			Helopanoplia				sp.	67666								M. Carrano	M. Carrano	M. Carrano	715826	1	specimens	25981	2007-12-03 12:53:00	2011-05-19 08:09:00							brackish,freshwater	aquatic	O. P. Hay			1908	not a trace
68014	ETE	M. Carrano	Reptilia	yes	Testudines	yes			unranked clade	Kinosternoidea		no		cf.	Hoplochelys				sp.	37658								M. Carrano	M. Carrano	M. Carrano	715814	4	specimens	25981	2007-12-03 12:34:00	2011-05-19 08:06:00							freshwater	aquatic	O. P. Hay			1908	body (3D)
68014	ETE	M. Carrano	Reptilia	yes	Testudines	yes	Adocidae		family	Adocidae		no			Adocus				sp.	37652								M. Carrano	M. Carrano	M. Carrano	715815	3	specimens	25981	2007-12-03 12:34:00	2011-05-19 08:06:00							freshwater	aquatic	E. D. Cope			1868	body (3D)
68014	ETE	M. Carrano	Reptilia	yes	Testudines	yes	Nanhsiungchelyidae	no	family	Nanhsiungchelyidae	no	no			Basilemys				sp.	37655								M. Carrano	M. Carrano	M. Carrano	715816	5	specimens	25981	2007-12-03 12:34:00	2011-05-19 08:06:00							freshwater	aquatic	O. P. Hay			1902	body (3D)
68014	ETE	M. Carrano	Reptilia	yes	Testudines	yes	Trionychidae	yes	subfamily	Plastomeninae	no	no			Helopanoplia				sp.	67666								M. Carrano	M. Carrano	M. Carrano	715817	2	specimens	25981	2007-12-03 12:34:00	2011-05-19 08:06:00							brackish,freshwater	aquatic	O. P. Hay			1908	not a trace
68015	ETE	M. Carrano	Reptilia	yes	Testudines	yes	Adocidae		family	Adocidae		no			Adocus				sp.	37652								M. Carrano	M. Carrano	M. Carrano	715829	8	specimens	25981	2007-12-03 12:55:00	2011-05-19 08:00:00							freshwater	aquatic	E. D. Cope			1868	body (3D)
68015	ETE	M. Carrano	Reptilia	yes	Testudines	yes	Nanhsiungchelyidae	no	family	Nanhsiungchelyidae	no	no			Basilemys				sp.	37655								M. Carrano	M. Carrano	M. Carrano	715830	4	specimens	25981	2007-12-03 12:55:00	2011-05-19 08:00:00							freshwater	aquatic	O. P. Hay			1902	body (3D)
68015	ETE	M. Carrano	Reptilia	yes	Testudines	yes	Trionychidae	yes	subfamily	Plastomeninae	no	no			Helopanoplia				sp.	67666								M. Carrano	M. Carrano	M. Carrano	715831	2	specimens	25981	2007-12-03 12:55:00	2011-05-19 08:00:00							brackish,freshwater	aquatic	O. P. Hay			1908	not a trace
68019	Fossilworks	J. Alroy	Reptilia	yes	Testudines	yes	Pleurosternidae	no	genus	Riodevemys			no	n. gen.	Riodevemys			n. sp.	inumbragigas	296183								P. Mannion	J. Tennant	J. Tennant	1207868	1	individuals	51381	2014-05-30 10:17:00	2014-05-31 01:18:00									A. Perez-Garcia	R. Royo-Torres	A. Cobos	2014	body (3D)
68038	ETE	M. Carrano	Reptilia	yes					genus	Proganochelys	no	no	no		Proganochelys				quenstedti	256639		Proganochelys				quenstedtii	253378	R. Butler	R. Butler	R. Butler	1099822			44554	2013-01-30 04:13:00	2013-01-30 05:18:00									G. Baur			1887	mold
68255	ETE	M. Carrano	Reptilia	yes	Testudines	yes	Adocidae		family	Adocidae		no			Adocus				sp.	37652								M. Carrano	M. Carrano		634414	4	specimens	19634	2007-01-11 13:32:00	2007-01-12 08:32:00							freshwater	aquatic	E. D. Cope			1868	body (3D)
68823	PaleoDB	E. Fara	Reptilia	yes	Testudines	yes	Lindholmemydidae	no	genus	Khodzhakulemys			no		Khodzhakulemys				occidentalis	253655								R. Benson	R. Benson		1093719			44060	2012-12-19 23:31:00	2012-12-19 23:31:00									Nessov			1984	body (3D)
68823	PaleoDB	E. Fara	Reptilia	yes	Testudines	yes	Adocidae		genus	Ferganemys	no	no	no		Ferganemys				itemirensis	235781								P. Mannion	J. Tennant		1116155			45994	2013-03-28 00:04:00	2013-03-28 00:04:00							freshwater	aquatic	Nesov			1981	body (3D)
68823	PaleoDB	E. Fara	Reptilia	yes	Testudines	yes	Trionychidae	yes	genus	Trionyx	yes	yes	no		Trionyx			cf.	kyrgyzensis	205693								P. Mannion	J. Tennant		1195826			50301	2014-03-04 09:58:00	2014-03-05 02:58:00							brackish,freshwater	aquatic	L. A. Nessov			1995	body (3D)
68826	PaleoDB	E. Fara	Reptilia	yes	Testudines	yes	Adocidae		genus	Adocus	no	no	no		Adocus			n. sp.	bostobensis	235795								R. Benson	R. Benson		1042248	9	specimens	41724	2012-05-22 21:18:00	2012-05-22 21:18:00							freshwater	aquatic	E. V. Syromyatnikova	I. G. Danilov		2009	body (3D)
68826	PaleoDB	E. Fara	Reptilia	yes	Testudines	yes	Adocidae		genus	Shachemys	no	no	no		Shachemys				baibolatica	202903								P. Mannion	J. Tennant		1195838			50301	2014-03-04 10:12:00	2014-03-05 03:12:00							freshwater	aquatic	Kuznetsov			1976	body (3D)
68826	PaleoDB	E. Fara	Reptilia	yes	Testudines	yes	Dermatemydidae	yes	genus	Lindholmemys	no	no	no		Lindholmemys	cf.			gravis	236087		Lindholmemys	cf.	Lindholmememys		gravis	236087	P. Mannion	J. Tennant		1195839			50301	2014-03-04 10:12:00	2014-03-05 03:12:00							brackish,freshwater	aquatic	Nessov	Khozatsky		1980	body (3D)
68826	PaleoDB	E. Fara	Reptilia	yes	Testudines	yes	Macrobaenidae	no	genus	Anatolemys	no	no	no		Anatolemys				maximus	235672								P. Mannion	J. Tennant		1195840			50301	2014-03-04 10:12:00	2014-03-05 03:12:00									Khozatskii	Nessov		1979	body (3D)
68826	PaleoDB	E. Fara	Reptilia	yes	Testudines	yes	Trionychidae	yes	genus	Aspideretoides	no	no	no		Aspideretoides				riabinini	205689								P. Mannion	J. Tennant		1195841			50301	2014-03-04 10:12:00	2014-03-05 03:12:00							brackish,freshwater	aquatic	Kuznetsov	Chkhikvadze		1987	body (3D)
68826	PaleoDB	E. Fara	Reptilia	yes	Testudines	yes	Trionychidae	yes	genus	Trionyx	yes	yes	no		Trionyx				kansaiensis	205690								P. Mannion	J. Tennant		1195842			50301	2014-03-04 10:12:00	2014-03-05 03:12:00							brackish,freshwater	aquatic	N. S. Vitek	I. G. Danilov		2010	body (3D)
68826	PaleoDB	E. Fara	Reptilia	yes	Testudines	yes	Trionychidae	yes	genus	Paleotrionyx			no		Paleotrionyx				riabinini	205692								P. Mannion	J. Tennant		1195843			50301	2014-03-04 10:12:00	2014-03-05 03:12:00							brackish,freshwater	aquatic	Kuznetsov	Chkhikvadze		1987	body (3D)
68826	PaleoDB	E. Fara	Reptilia	yes	Testudines	yes	Trionychidae	yes	subfamily	Trionychinae		no			Khunnuchelys				sp.	92234								P. Mannion	J. Tennant		1195844			50301	2014-03-04 10:12:00	2014-03-05 03:12:00							brackish,freshwater	aquatic	D. B. Brinkman	L. A. Nessov	J.-H. Peng	1994	not a trace
69213	ETE	M. Carrano	Reptilia	yes	Testudines	yes	Trionychidae	yes	genus	Aspideretes	yes	yes	no		Aspideretes			n. sp.	foveatus	238435		Trionyx			n. sp.	foveatus	65120	M. Carrano	M. Carrano	M. Carrano	641977	3	specimens	13002	2007-02-21 14:21:00	2013-04-11 08:28:00							freshwater	aquatic	J. Leidy			1856	body (3D)
70343	Fossilworks	J. Alroy	Reptilia	yes	Testudines	yes	Compsemydidae		genus	Compsemys	no	no	no		Compsemys				victa	63644		Compsemys				victus	94804	J. Alroy	J. Alroy	R. Benson	650709	1	specimens	2236	2007-03-21 09:41:00	2012-08-02 23:38:00									J. Leidy			1856	body (3D)
70343	Fossilworks	J. Alroy	Reptilia	yes	Testudines	yes	Trionychidae	yes	genus	Helopanoplia	no	no	no		Helopanoplia				distincta	67667								J. Alroy	J. Alroy	R. Benson	650710	1	specimens	2236	2007-03-21 09:41:00	2012-08-02 23:38:00							brackish,freshwater	aquatic	O. P. Hay			1908	not a trace
70343	Fossilworks	J. Alroy	Reptilia	yes	Testudines	yes	Nanhsiungchelyidae	no	family	Nanhsiungchelyidae	no	no			Basilemys				sp.	37655		Aspideretoides				sp.	67335	R. Benson	R. Benson		650711	1	specimens	42536	2012-08-02 23:37:00	2012-08-02 23:37:00	J. Alroy	J. Alroy	R. Benson	2236	2007-03-21 09:41:00	2012-08-02 23:38:00	brackish,freshwater	aquatic	O. P. Hay			1902	not a trace
71141	PaleoDB	M. Uhen	Reptilia	yes	Testudines	yes	Bothremydidae	yes	subtribe	Taphrosphyina		no			Taphrosphys				sp.	37608								M. Carrano	M. Carrano		929220			35435	2011-03-06 05:37:00	2011-03-06 05:37:00							freshwater	amphibious	E.D. Cope			1869	trace
71485	ETE	M. Carrano	Reptilia	yes	Testudines	yes	Nanhsiungchelyidae	no	family	Nanhsiungchelyidae	no	no			Basilemys				sp.	37655								M. Carrano	M. Carrano		663749			24167	2007-04-26 11:13:00	2007-04-27 04:13:00							freshwater	aquatic	O. P. Hay			1902	body (3D)
71485	ETE	M. Carrano	Reptilia	yes	Testudines	yes	Compsemydidae		family	Compsemydidae		no			Compsemys				sp.	37641								M. Carrano	M. Carrano		663750			24167	2007-04-26 11:13:00	2007-04-27 04:13:00									J. Leidy			1856	body (3D)
71485	ETE	M. Carrano	Reptilia	yes	Testudines	yes	Trionychidae	yes	family	Trionychidae	yes	yes		?	Aspideretes				sp.	37675								M. Carrano	M. Carrano		663751			24167	2007-04-26 11:13:00	2007-04-27 04:13:00							freshwater	aquatic	Hay			1904	body (3D)
71863	PaleoDB	M. Carrano	Reptilia	yes	Testudines	yes	Nanhsiungchelyidae	no	genus	Nanhsiungchelys			no	n. gen.	Nanhsiungchelys			n. sp.	wuchingensis	239899								M. Carrano	M. Carrano	M. Carrano	667108	1	specimens	42144	2007-05-14 14:17:00	2013-06-26 08:39:00							freshwater	aquatic	H.-k. Yeh			1966	body (3D)
72142	ETE	M. Carrano	Reptilia	yes	Testudines	yes	Pleurosternidae	no	family	Pleurosternidae	no	no			Pleurosternon				bullocki	37765								R. Benson	R. Benson	R. Benson	1042004	19	specimens	41531	2012-05-21 02:13:00	2012-05-21 02:16:00													body (3D)
74660	ETE	M. Carrano	Reptilia	yes	Testudines	yes	Dortokidae	no	family	Dortokidae	no	no			Dortoka				sp.	67641								P. Mannion	P. Mannion		1095255			44196	2013-01-08 01:09:00	2013-01-08 01:09:00									F. de Lapparent de Broin	X. Murelaga		1999	body (3D)
75030	Fossilworks	J. Alroy	Reptilia	yes	Testudines	yes	Trionychidae	yes	family	Trionychidae	yes	yes			Aspideretes				sp.	37675								J. Alroy	J. Alroy	P. Mannion	698385			25308	2007-09-15 19:35:00	2011-10-04 22:58:00							freshwater	aquatic	Hay			1904	body (3D)
75050	ETE	M. Carrano	Reptilia	yes	Testudines	yes	Chelidae	yes	genus	Prochelidella			no		Prochelidella			n. sp.	portezuelae	238473								R. Benson	R. Benson		1046112	1	specimens	41982	2012-06-12 00:55:00	2012-06-12 00:55:00							freshwater	amphibious	M. S. de la Fuente			2003	body (3D)
75050	ETE	M. Carrano	Reptilia	yes	Testudines	yes			genus	Portezueloemys			no	n. gen.	Portezueloemys			n. sp.	patagonica	238475								R. Benson	R. Benson	R. Benson	1046113	2	individuals	41982	2012-06-12 00:57:00	2012-06-12 00:57:00							freshwater	amphibious	M. S. de la Fuente			2003	body (3D)
75280	ETE	M. Carrano	Reptilia	yes	Testudines	yes	Adocidae		family	Adocidae		no			Adocus				sp.	37652								M. Carrano	M. Carrano	R. Benson	700671	2	specimens	2236	2007-10-05 12:18:00	2012-08-02 23:13:00							freshwater	aquatic	E. D. Cope			1868	body (3D)
75280	ETE	M. Carrano	Reptilia	yes	Testudines	yes	Trionychidae	yes	family	Plastomenidae		no			Plastomenus				sp.	37681								M. Carrano	M. Carrano	R. Benson	700673	1	specimens	2236	2007-10-05 12:18:00	2012-08-02 23:10:00							freshwater	aquatic	E. D. Cope			1873	body (3D)
75280	ETE	M. Carrano	Reptilia	yes	Testudines	yes	Nanhsiungchelyidae	no	family	Nanhsiungchelyidae	no	no			Basilemys				sp.	37655								R. Benson	R. Benson		1066789	1	specimens	42536	2012-08-02 23:10:00	2012-08-02 23:10:00							freshwater	aquatic	O. P. Hay			1902	body (3D)
75287	ETE	M. Carrano	Reptilia	yes	Testudines	yes	Adocidae		family	Adocidae		no			Adocus				sp.	37652								M. Carrano	M. Carrano	R. Benson	700731	1	specimens	2236	2007-10-05 12:56:00	2012-08-02 23:43:00							freshwater	aquatic	E. D. Cope			1868	body (3D)
75287	ETE	M. Carrano	Reptilia	yes	Testudines	yes	Compsemydidae		genus	Compsemys	no	no	no		Compsemys				victa	63644		Compsemys				victus	94804	M. Carrano	M. Carrano	R. Benson	700732	1	specimens	2236	2007-10-05 12:56:00	2012-08-02 23:43:00									J. Leidy			1856	body (3D)
75290	ETE	M. Carrano	Reptilia	yes	Testudines	yes	Nanhsiungchelyidae	no	genus	Basilemys	no	no	no		Basilemys				sinuosa	67765								M. Carrano	M. Carrano	R. Benson	700760	1	specimens	2236	2007-10-05 13:57:00	2012-08-02 23:28:00							terrestrial	ground dwelling	E. S. Riggs			1906	body (3D)
75292	ETE	M. Carrano	Reptilia	yes	Testudines	yes	Baenidae	no	subfamily	Neurankylinae		no			Neurankylus				sp.	37639		Aspideretoides				sp.	67335	R. Benson	R. Benson		700795	1	specimens	42536	2012-08-02 23:27:00	2012-08-02 23:27:00	M. Carrano	M. Carrano		2236	2007-10-05 14:12:00	2007-10-06 07:12:00	brackish,freshwater	aquatic	L. M. Lambe			1902	not a trace
75295	ETE	M. Carrano	Reptilia	yes	Testudines	yes	Baenidae	no	subfamily	Neurankylinae		no		cf.	Neurankylus				sp.	37639		Baenidae				indet.	37627	R. Benson	R. Benson		700807	1	specimens	42536	2012-08-02 23:17:00	2012-08-02 23:17:00	M. Carrano	M. Carrano		2236	2007-10-05 14:20:00	2007-10-06 07:20:00			L. M. Lambe			1902	not a trace
75297	PaleoDB	M. Carrano	Reptilia	yes	Testudines	yes	Nanhsiungchelyidae	no	family	Nanhsiungchelyidae	no	no			Basilemys				sp.	37655								R. Benson	R. Benson		1066810	1	specimens	42536	2012-08-02 23:40:00	2012-08-02 23:40:00							freshwater	aquatic	O. P. Hay			1902	body (3D)
75298	ETE	M. Carrano	Reptilia	yes	Testudines	yes	Compsemydidae		genus	Compsemys	no	no	no		Compsemys				victa	63644		Compsemys				victus	94804	M. Carrano	M. Carrano		700848	1	specimens	2236	2007-10-05 14:58:00	2007-10-06 07:58:00									J. Leidy			1856	body (3D)
75298	ETE	M. Carrano	Reptilia	yes	Testudines	yes	Trionychidae	yes	tribe	Trionychini		no			Aspideretoides				sp.	67335								M. Carrano	M. Carrano		700851	1	specimens	2236	2007-10-05 14:58:00	2007-10-06 07:58:00							brackish,freshwater	aquatic	Gardner	Russell	Brinkman	1995	not a trace
75298	ETE	M. Carrano	Reptilia	yes	Testudines	yes	Trionychidae	yes	subfamily	Plastomeninae	no	no		cf.	Helopanoplia				sp.	67666		Helopanoplia				distincta	67667	R. Benson	R. Benson		700849	1	specimens	42536	2012-08-02 23:31:00	2012-08-02 23:31:00	M. Carrano	M. Carrano		2236	2007-10-05 14:58:00	2007-10-06 07:58:00	brackish,freshwater	aquatic	O. P. Hay			1908	not a trace
75429	ETE	M. Carrano	Reptilia	yes	Testudines	yes	Compsemydidae		genus	Compsemys	no	no	no		Compsemys				victa	63644		Compsemys				victus	94804	M. Carrano	M. Carrano		702684	1	specimens	2236	2007-10-09 08:39:00	2007-10-10 01:39:00									J. Leidy			1856	body (3D)
75431	ETE	M. Carrano	Reptilia	yes	Testudines	yes	Compsemydidae		family	Compsemydidae		no			Compsemys				sp.	37641								R. Benson	R. Benson		1066797			42536	2012-08-02 23:32:00	2012-08-02 23:32:00									J. Leidy			1856	body (3D)
75439	ETE	M. Carrano	Reptilia	yes	Testudines	yes	Compsemydidae		family	Compsemydidae		no			Compsemys				sp.	37641								R. Benson	R. Benson		1066808	1	specimens	42536	2012-08-02 23:39:00	2012-08-02 23:39:00									J. Leidy			1856	body (3D)
75443	ETE	M. Carrano	Reptilia	yes	Testudines	yes	Nanhsiungchelyidae	no	family	Nanhsiungchelyidae	no	no			Basilemys				sp.	37655								R. Benson	R. Benson		1066812	1	specimens	42536	2012-08-02 23:41:00	2012-08-02 23:41:00							freshwater	aquatic	O. P. Hay			1902	body (3D)
75866	ETE	M. Carrano	Reptilia	yes	Testudines	yes	Bothremydidae	yes	genus	Rosasia			no	n. gen.	Rosasia			n. sp.	soutoi	131483								M. Uhen	M. Uhen	R. Benson	776547	7	individuals	27976	2008-08-17 11:37:00	2012-06-28 22:37:00							freshwater	amphibious	Carrington da Costa			1940	body (3D)
75943	ETE	M. Carrano	Reptilia	yes	Testudines	yes	Adocidae		genus	Adocus	no	no	no		Adocus			n. sp.	aksary	235792								M. Carrano	M. Carrano	R. Benson	973710	200	specimens	37404	2011-09-03 06:18:00	2012-05-22 20:58:00							freshwater	aquatic	Nessov	Krasovskaya		1984	body (3D)
75943	ETE	M. Carrano	Reptilia	yes	Testudines	yes	Adocidae		genus	Shachemys	no	no	no		Shachemys				ancestralis	197948								M. Carrano	M. Carrano		973711	700	specimens	37404	2011-09-03 06:18:00	2011-09-03 06:18:00							freshwater	aquatic	Nessov			1984	body (3D)
75943	ETE	M. Carrano	Reptilia	yes	Testudines	yes	Trionychidae	yes	genus	Aspideretoides	no	no	no		Aspideretoides			cf.	riabinini	205689								P. Mannion	J. Tennant		1106003			45016	2013-02-18 21:58:00	2013-02-18 21:58:00							brackish,freshwater	aquatic	Kuznetsov	Chkhikvadze		1987	body (3D)
75943	ETE	M. Carrano	Reptilia	yes	Testudines	yes	Trionychidae	yes	genus	Trionyx	yes	yes	no		Trionyx			cf.	kansaiensis	205690								P. Mannion	J. Tennant		1106004			45016	2013-02-18 21:58:00	2013-02-18 21:58:00							brackish,freshwater	aquatic	N. S. Vitek	I. G. Danilov		2010	body (3D)
75943	ETE	M. Carrano	Reptilia	yes	Testudines	yes	Dermatemydidae	yes	genus	Lindholmemys	no	no	no		Lindholmemys				elegans	236086								P. Mannion	J. Tennant		1195846			50301	2014-03-04 10:14:00	2014-03-05 03:14:00							brackish,freshwater	aquatic	Riabinin			1935	body (3D)
75943	ETE	M. Carrano	Reptilia	yes	Testudines	yes	Macrobaenidae	no	genus	Anatolemys	no	no	no		Anatolemys			cf.	maximus	235672								P. Mannion	J. Tennant		1195847			50301	2014-03-04 10:14:00	2014-03-05 03:14:00									Khozatskii	Nessov		1979	body (3D)
75943	ETE	M. Carrano	Reptilia	yes	Testudines	yes	Trionychidae	yes	genus	Khunnuchelys	no	no	no		Khunnuchelys				kizylkumensis	92236		Trionychidae				indet.	37674	P. Mannion	J. Tennant		1106005			46089	2013-04-02 04:44:00	2013-04-02 04:44:00	P. Mannion	J. Tennant	J. Tennant	45016	2013-02-18 21:58:00	2014-03-05 03:14:00	brackish,freshwater	aquatic	D. B. Brinkman	L. A. Nessov	J.-H. Peng	1994	not a trace
76105	ETE	M. Carrano	Reptilia	yes	Testudines	yes	Adocidae		family	Adocidae		no			Adocus				sp.	37652								D. Nicholson	D. Nicholson		1194273			50161	2014-02-14 10:00:00	2014-02-15 03:00:00							freshwater	aquatic	E. D. Cope			1868	body (3D)
76105	ETE	M. Carrano	Reptilia	yes	Testudines	yes	Baenidae	no	genus	Denazinemys	no	no	no		Denazinemys				nodosa	112785								D. Nicholson	D. Nicholson		1194274			50161	2014-02-14 10:00:00	2014-02-15 03:00:00									C. W. Gilmore			1916	body (3D)
76105	ETE	M. Carrano	Reptilia	yes	Testudines	yes	Trionychidae	yes	tribe	Trionychini		no			Aspideretoides				sp.	67335								D. Nicholson	D. Nicholson		1194276			50161	2014-02-14 10:00:00	2014-02-15 03:00:00							brackish,freshwater	aquatic	Gardner	Russell	Brinkman	1995	not a trace
76106	ETE	M. Carrano	Reptilia	yes	Testudines	yes	Baenidae	no	genus	Denazinemys	no	no	no		Denazinemys				nodosa	112785								M. Carrano	M. Carrano		715754	2	specimens	25978	2007-12-03 08:54:00	2007-12-04 03:54:00									C. W. Gilmore			1916	body (3D)
76106	ETE	M. Carrano	Reptilia	yes	Testudines	yes	Adocidae		family	Adocidae		no			Adocus				sp.	37652								D. Nicholson	D. Nicholson	D. Nicholson	1194224			50161	2014-02-13 10:41:00	2014-02-19 03:28:00							freshwater	aquatic	E. D. Cope			1868	body (3D)
76106	ETE	M. Carrano	Reptilia	yes	Testudines	yes	Compsemydidae		family	Compsemydidae		no			Compsemys				sp.	37641								D. Nicholson	D. Nicholson		1194225			50161	2014-02-13 10:41:00	2014-02-14 03:41:00									J. Leidy			1856	body (3D)
76107	ETE	M. Carrano	Reptilia	yes	Testudines	yes	Adocidae		family	Adocidae		no		cf.	Adocus				sp.	37652								D. Nicholson	D. Nicholson		1194874			50161	2014-02-20 10:09:00	2014-02-21 03:09:00							freshwater	aquatic	E. D. Cope			1868	body (3D)
76107	ETE	M. Carrano	Reptilia	yes	Testudines	yes	Nanhsiungchelyidae	no	genus	Basilemys	no	no	no		Basilemys			cf.	gaffneyi	288973								D. Nicholson	D. Nicholson		1194875			50161	2014-02-20 10:09:00	2014-02-21 03:09:00							freshwater	aquatic	R. M. Sullivan	S. E. Jasinski	S. G. Lucas	2012	body (3D)
76107	ETE	M. Carrano	Reptilia	yes	Testudines	yes	Trionychidae	yes	tribe	Trionychini		no		cf.	Aspideretoides				sp.	67335								D. Nicholson	D. Nicholson		1194876			50161	2014-02-20 10:09:00	2014-02-21 03:09:00							brackish,freshwater	aquatic	Gardner	Russell	Brinkman	1995	not a trace
76192	ETE	M. Carrano	Reptilia	yes	Testudines	yes	Trionychidae	yes	genus	Gobiapalone	no	no	no		Gobiapalone			n. sp.	breviplastra	289013		Testudines				indet.	56475	P. Mannion	J. Tennant	J. Tennant	711601			50209	2014-02-19 10:01:00	2014-02-20 04:39:00	M. Carrano	M. Carrano	J. Tennant	25829	2007-11-15 14:28:00	2014-02-20 04:39:00	brackish,freshwater	aquatic	I. G. Danilov	R. Hirayama	V. B. Sukhanov, S. Suzuki, M. Watabe, N. S. Vitek	2014	not a trace
76728	ETE	M. Carrano	Reptilia	yes	Testudines	yes			unranked clade	Pancheloniidae		no			Euclastes				sp.	67331		Osteopygis				sp.	36358	P. Mannion	P. Mannion		715541	1	individuals	25965	2012-08-20 19:36:00	2012-08-20 19:36:00	M. Carrano	M. Carrano	P. Mannion	42682	2007-11-30 07:11:00	2012-08-20 19:32:00	freshwater	aquatic	E. D. Cope			1896	body (3D)
76729	ETE	M. Carrano	Reptilia	yes	Testudines	yes	Nanhsiungchelyidae	no	family	Nanhsiungchelyidae	no	no			Basilemys				sp.	37655								M. Carrano	M. Carrano		715542	1	individuals	25965	2007-11-30 07:15:00	2007-12-01 02:15:00							freshwater	aquatic	O. P. Hay			1902	body (3D)
76760	ETE	M. Carrano	Reptilia	yes	Testudines	yes	Baenidae	no	genus	Scabremys			no		Scabremys			n. sp.	ornata	288843		Baena			n. sp.	ornata	67895	M. Carrano	M. Carrano	R. Benson	715755	2	specimens	25978	2007-12-03 09:01:00	2012-06-11 19:50:00									C. W. Gilmore			1935	body (3D)
76760	ETE	M. Carrano	Reptilia	yes	Testudines	yes	Baenidae	no	genus	Denazinemys	no	no	no		Denazinemys				nodosa	112785		Baena				nodosa	67896	J. Alroy	J. Alroy	J. Alroy	901226			14580	2010-12-11 09:01:00	2010-12-11 09:02:00									C. W. Gilmore			1916	body (3D)
76760	ETE	M. Carrano	Reptilia	yes	Testudines	yes	Baenidae	no	genus	Boremys	no	no	no		Boremys			n. sp.	grandis	67897								J. Alroy	J. Alroy	R. Benson	901243			14580	2010-12-11 09:11:00	2012-06-09 01:35:00									C. W. Gilmore			1935	body (3D)
76760	ETE	M. Carrano	Reptilia	yes	Testudines	yes	Baenidae	no	genus	Thescelus	no	no	no		Thescelus			n. sp.	hemispherica	67898								J. Alroy	J. Alroy		901268			14580	2010-12-11 09:18:00	2010-12-11 09:18:00									C. W. Gilmore			1935	body (3D)
76760	ETE	M. Carrano	Reptilia	yes	Testudines	yes	Trionychidae	yes	genus	Aspideretoides	no	no	no		Aspideretoides				austerus	288985		Aspideretes				vorax	173654	J. Alroy	J. Alroy		901273			14580	2010-12-11 10:41:00	2010-12-11 10:41:00							brackish,freshwater	aquatic	O. P. Hay			1908	body (3D)
76760	ETE	M. Carrano	Reptilia	yes	Testudines	yes	Baenidae	no	genus	Thescelus	no	no	no		Thescelus			cf.	hemispherica	67898								D. Nicholson	D. Nicholson		1194220			50161	2014-02-13 09:18:00	2014-02-14 02:18:00									C. W. Gilmore			1935	body (3D)
76763	ETE	M. Carrano	Reptilia	yes	Testudines	yes	Adocidae		family	Adocidae		no		cf.	Adocus				sp.	37652								D. Nicholson	D. Nicholson		1194441			50161	2014-02-18 08:59:00	2014-02-19 01:59:00							freshwater	aquatic	E. D. Cope			1868	body (3D)
76763	ETE	M. Carrano	Reptilia	yes	Testudines	yes	Adocidae		family	Adocidae		no		?	Adocus				sp.	37652								D. Nicholson	D. Nicholson		1194442			50161	2014-02-18 08:59:00	2014-02-19 01:59:00							freshwater	aquatic	E. D. Cope			1868	body (3D)
76763	ETE	M. Carrano	Reptilia	yes	Testudines	yes	Baenidae	no	genus	Denazinemys	no	no	no		Denazinemys				nodosa	112785								D. Nicholson	D. Nicholson		1194443			50161	2014-02-18 08:59:00	2014-02-19 01:59:00									C. W. Gilmore			1916	body (3D)
76763	ETE	M. Carrano	Reptilia	yes	Testudines	yes	Trionychidae	yes	genus	Aspideretoides	no	no	no		Aspideretoides				austerus	288985								D. Nicholson	D. Nicholson		1194444			50161	2014-02-18 08:59:00	2014-02-19 01:59:00							brackish,freshwater	aquatic	O. P. Hay			1908	body (3D)
77189	Fossilworks	J. Alroy	Reptilia	yes	Testudines	yes			genus	Teneremys			no		Teneremys				lapparenti	131445								M. Uhen	M. Uhen	M. Carrano	776536			27976	2008-08-17 09:52:00	2012-12-13 10:03:00							freshwater	amphibious	Broin			1980	body (3D)
77189	Fossilworks	J. Alroy	Reptilia	yes	Testudines	yes			unranked clade	Podocnemidera					Platycheloides			cf.	nyasae	85259								M. Uhen	M. Uhen	M. Carrano	776537			27976	2008-08-17 09:52:00	2012-12-13 10:03:00							freshwater	amphibious	S. H. Haughton			1928	body (3D)
77191	Fossilworks	J. Alroy	Reptilia	yes	Testudines	yes	Lindholmemydidae	no	family	Lindholmemydidae	no	no			Mongolemys				sp.	37660								M. Carrano	M. Carrano		888634			33967	2010-09-30 14:27:00	2010-10-01 07:27:00									L. I. Khosatzky	M. Mlynarski		1971	body (3D)
77953	PaleoDB	W. Kiessling	Reptilia	yes	Testudines	yes	Sandownidae		genus	Sandownia			no	n. gen.	Sandownia			n. sp.	harrisi	238472								R. Benson	R. Benson		1046108	1	specimens	41981	2012-06-11 22:07:00	2012-06-11 22:07:00									P. A. Meylan	R. T. J. Moody	C. A. Walker, S. D. Chapman	2000	body (3D)
78698	PaleoDB	W. Kiessling	Reptilia	yes	Testudines	yes	Adocidae		family	Adocidae		no			Ferganemys				sp.	235660								P. Mannion	J. Tennant		1116154			45994	2013-03-27 23:58:00	2013-03-27 23:58:00							freshwater	aquatic	Nessov	Yulinen		1977	body (3D)
78978	ETE	M. Carrano	Reptilia	yes	Testudines	yes			genus	Basilochelys			no	n. gen.	Basilochelys			n. sp.	macrobios	156175		Cryptodira				indet.	37622	M. Carrano	M. Carrano		735715	3	specimens	30933	2009-10-20 13:19:00	2009-10-21 07:19:00	M. Carrano	M. Carrano	J. Tennant	26533	2008-02-20 15:19:00	2013-11-23 03:24:00	freshwater	aquatic	H. Tong	J. Claude	W. Naksri, V. Suteethorn, E. Buffetaut, S. Khansubha, K. Wongko, P. Yuangdetkla	2009	not a trace
79489	ETE	M. Carrano	Reptilia	yes	Testudines	yes	Adocidae		genus	Isanemys			no		Isanemys				srisuki	156173		Testudines				indet.	56475	M. Carrano	M. Carrano		739424			30932	2009-10-20 13:09:00	2009-10-21 07:09:00	M. Carrano	M. Carrano	P. Mannion	26659	2008-03-10 14:14:00	2011-09-06 20:39:00	freshwater	aquatic	H. Tong	E. Buffetaut	V. Suteethorn	2006	not a trace
79521	ETE	M. Carrano	Reptilia	yes	Testudines	yes	Sinemydidae		family	Sinemydidae		no			Manchurochelys				sp.	37758								M. Carrano	M. Carrano	R. Butler	739691			26686	2008-03-11 14:07:00	2009-12-01 02:28:00									R. Endo	R. Shikama		1942	body (3D)
79650	ETE	M. Carrano	Reptilia	yes	Testudines	yes			genus	Notoemys			no	n. gen.	Notoemys			n. sp.	laticentralis	119641								M. Carrano	M. Carrano		740876	1	individuals	26761	2008-03-17 09:04:00	2008-03-18 03:04:00							freshwater	amphibious	Cattoi	Freiberg		1961	not a trace
79651	ETE	M. Carrano	Reptilia	yes	Testudines	yes			genus	Notoemys			no		Notoemys				laticentralis	119641								M. Carrano	M. Carrano	J. Alroy	740877	1	individuals	26761	2008-03-17 09:07:00	2009-07-18 02:29:00							freshwater	amphibious	Cattoi	Freiberg		1961	not a trace
79651	ETE	M. Carrano	Reptilia	yes	Testudines	yes	Eurysternidae	yes	genus	Eurysternum	yes	yes	yes	?	Eurysternum				neuquinum	242706								R. Benson	R. Benson		1063507			42415	2012-07-24 19:26:00	2012-07-24 19:26:00									Fernandez	Fuente		1988	body (3D)
79651	ETE	M. Carrano	Reptilia	yes	Testudines	yes			genus	Neusticemys			no		Neusticemys				neuquina	260255								P. Mannion	J. Tennant		1108568			45364	2013-03-07 06:00:00	2013-03-07 06:00:00							freshwater	aquatic	Fernandez	Fuente		1988	body (3D)
79652	ETE	M. Carrano	Reptilia	yes	Testudines	yes			genus	Notoemys			no		Notoemys				laticentralis	119641								M. Carrano	M. Carrano	R. Benson	740878	1	individuals	26761	2008-03-17 09:10:00	2012-07-24 19:28:00							freshwater	amphibious	Cattoi	Freiberg		1961	not a trace
79652	ETE	M. Carrano	Reptilia	yes	Testudines	yes	Eurysternidae	yes	genus	Eurysternum	yes	yes	yes	?	Eurysternum				neuquinum	242706								R. Benson	R. Benson		1063512			42415	2012-07-24 19:28:00	2012-07-24 19:28:00									Fernandez	Fuente		1988	body (3D)
79652	ETE	M. Carrano	Reptilia	yes	Testudines	yes			genus	Neusticemys			no		Neusticemys				neuquina	260255								P. Mannion	J. Tennant	J. Tennant	1107556			45241	2013-03-01 22:22:00	2013-03-01 22:22:00							freshwater	aquatic	Fernandez	Fuente		1988	body (3D)
79657	ETE	M. Carrano	Reptilia	yes	Testudines	yes			genus	Ordosemys			no		Ordosemys				liaoxiensis	197700								R. Benson	R. Benson		981516			37808	2011-09-22 19:03:00	2011-09-22 19:03:00									Ji			1995	body (3D)
79702	ETE	M. Carrano	Reptilia	yes	Testudines	yes	Trionychidae	yes	genus	Gobiapalone	no	no	no		Gobiapalone				orlovi	289012								P. Mannion	J. Tennant	J. Tennant	1194549			50209	2014-02-19 06:12:00	2014-02-19 23:20:00							brackish,freshwater	aquatic	I. G. Danilov	R. Hirayama	V. B. Sukhanov, S. Suzuki, M. Watabe, N. S. Vitek	2014	body (3D)
79702	ETE	M. Carrano	Reptilia	yes	Testudines	yes	Trionychidae	yes	genus	Trionyx	yes	yes	no		Trionyx			n. sp.	baynshirensis	289014								P. Mannion	J. Tennant	J. Tennant	1194573			50209	2014-02-19 06:52:00	2014-02-20 04:41:00							brackish,freshwater	aquatic	I. G. Danilov	R. Hirayama	V. B. Sukhanov, S. Suzuki, M. Watabe, N. S. Vitek	2014	body (3D)
79724	ETE	M. Carrano	Reptilia	yes	Testudines	yes	Adocidae		genus	Adocoides			no		Adocoides				amtgai	235778		Adocus				amtgai	235776	M. Carrano	M. Carrano		973643	1	individuals	37404	2011-09-03 05:48:00	2011-09-03 05:48:00							freshwater	aquatic	Narmandakh			1985	body (3D)
79724	ETE	M. Carrano	Reptilia	yes	Testudines	yes	Adocidae		family	Adocidae		no			Adocus				sp.	37652								M. Carrano	M. Carrano		973644			37404	2011-09-03 05:48:00	2011-09-03 05:48:00							freshwater	aquatic	E. D. Cope			1868	body (3D)
80858	ETE	M. Carrano	Reptilia	yes					unranked clade	Meiolaniformes		no			Kallokibotion				sp.	168583		Kallokibotion				bajazidi	168584	P. Mannion	J. Tennant		755323			49557	2013-12-22 12:48:00	2013-12-23 05:48:00	M. Carrano	M. Carrano	M. Carrano	27183	2008-05-16 11:01:00	2014-05-09 01:26:00			B. F. Nopcsa			1923	body (3D)
80859	ETE	M. Carrano	Reptilia	yes					unranked clade	Meiolaniformes		no			Kallokibotion				sp.	168583								M. Carrano	M. Carrano		970258			37235	2011-08-27 05:04:00	2011-08-27 05:04:00									B. F. Nopcsa			1923	body (3D)
81855	PaleoDB	W. Kiessling	Reptilia	yes	Testudines	yes	Eurysternidae	yes	genus	Eurysternum	yes	yes	no		Eurysternum				wagleri	254030								P. Mannion	J. Tennant		1135782			46818	2013-05-15 04:05:00	2013-05-15 04:05:00									Meyer			1839	body (3D)
81927	PaleoDB	M. Uhen	Reptilia	yes	Testudines	yes	Protostegidae		genus	Protostega	no	no	no		Protostega			n. sp.	dixie	125120								M. Uhen	M. Uhen		767568			786	2008-07-18 14:40:00	2008-07-19 07:40:00							freshwater	aquatic	R. Zangerl			1953	trace
81927	PaleoDB	M. Uhen	Reptilia	yes	Testudines	yes	Cheloniidae	yes	genus	Toxochelys	no	no	no		Toxochelys			n. sp.	moorevillensis	127983								M. Uhen	M. Uhen		767899			787	2008-07-19 17:14:00	2008-07-20 10:14:00							freshwater	aquatic	R. Zangerl			1953	body (3D)
81927	PaleoDB	M. Uhen	Reptilia	yes	Testudines	yes	Toxochelyidae	no	genus	Lophochelys	no	no	no		Lophochelys			n. sp.	venatrix	127991								M. Uhen	M. Uhen		768014			787	2008-07-20 11:25:00	2008-07-21 04:25:00							freshwater	aquatic	R. Zangerl			1953	body (3D)
81927	PaleoDB	M. Uhen	Reptilia	yes	Testudines	yes	Cheloniidae	yes	family	Cheloniidae	yes	yes		n. gen.	Ctenochelys			n. sp.	tenuitesta	36341								M. Uhen	M. Uhen	M. Uhen	768016			787	2008-07-20 11:29:00	2008-07-25 01:52:00							freshwater	aquatic					not a trace
81927	PaleoDB	M. Uhen	Reptilia	yes	Testudines	yes	Cheloniidae	yes	genus	Ctenochelys	yes	yes	no		Ctenochelys			n. sp.	acris	127999								M. Uhen	M. Uhen		768017			787	2008-07-20 11:31:00	2008-07-21 04:31:00							freshwater	aquatic	R. Zangerl			1953	body (3D)
81927	PaleoDB	M. Uhen	Reptilia	yes	Testudines	yes	Toxochelyidae	no	genus	Prionochelys			no		Prionochelys			n. sp.	matutina	128003								M. Uhen	M. Uhen		768024			787	2008-07-20 11:36:00	2008-07-21 04:36:00							freshwater	aquatic	R. Zangerl			1953	body (3D)
81927	PaleoDB	M. Uhen	Reptilia	yes	Testudines	yes	Protostegidae		genus	Protostega	no	no	no		Protostega			cf.	advena	125123		Chelosphargis			cf.	advena	125124	M. Uhen	M. Uhen		768754			27182	2008-07-24 08:49:00	2008-07-25 01:49:00							freshwater	aquatic	O. P. Hay			1908	not a trace
81930	PaleoDB	M. Uhen	Reptilia	yes	Testudines	yes	Protostegidae		genus	Protostega	no	no	no		Protostega				dixie	125120								M. Uhen	M. Uhen		767569			786	2008-07-18 14:43:00	2008-07-19 07:43:00							freshwater	aquatic	R. Zangerl			1953	trace
81930	PaleoDB	M. Uhen	Reptilia	yes	Testudines	yes	Cheloniidae	yes	genus	Toxochelys	no	no	no		Toxochelys				moorevillensis	127983								M. Uhen	M. Uhen		767904			787	2008-07-19 17:33:00	2008-07-20 10:33:00							freshwater	aquatic	R. Zangerl			1953	body (3D)
81931	PaleoDB	M. Uhen	Reptilia	yes	Testudines	yes	Cheloniidae	yes	genus	Toxochelys	no	no	no		Toxochelys				moorevillensis	127983								M. Uhen	M. Uhen		767900			787	2008-07-19 17:16:00	2008-07-20 10:16:00							freshwater	aquatic	R. Zangerl			1953	body (3D)
81931	PaleoDB	M. Uhen	Reptilia	yes	Testudines	yes	Protostegidae		genus	Protostega	no	no	no		Protostega				gigas	96952		Protostega				dixie	125120	R. Benson	R. Benson		767570			42113	2012-06-23 02:11:00	2012-06-23 02:11:00	M. Uhen	M. Uhen		786	2008-07-18 14:46:00	2008-07-19 07:46:00	freshwater	aquatic	E. D. Cope			1871	trace
81932	PaleoDB	M. Uhen	Reptilia	yes	Testudines	yes	Protostegidae		genus	Protostega	no	no	no		Protostega				dixie	125120								M. Uhen	M. Uhen		767571			786	2008-07-18 14:48:00	2008-07-19 07:48:00							freshwater	aquatic	R. Zangerl			1953	trace
81932	PaleoDB	M. Uhen	Reptilia	yes	Testudines	yes	Cheloniidae	yes	genus	Toxochelys	no	no	no		Toxochelys				moorevillensis	127983								M. Uhen	M. Uhen		767907			787	2008-07-19 17:36:00	2008-07-20 10:36:00							freshwater	aquatic	R. Zangerl			1953	body (3D)
81933	PaleoDB	M. Uhen	Reptilia	yes	Testudines	yes	Protostegidae		genus	Protostega	no	no	no		Protostega				dixie	125120								M. Uhen	M. Uhen		767572			786	2008-07-18 14:52:00	2008-07-19 07:52:00							freshwater	aquatic	R. Zangerl			1953	trace
81933	PaleoDB	M. Uhen	Reptilia	yes	Testudines	yes	Cheloniidae	yes	genus	Toxochelys	no	no	no		Toxochelys				moorevillensis	127983								M. Uhen	M. Uhen		767906			787	2008-07-19 17:36:00	2008-07-20 10:36:00							freshwater	aquatic	R. Zangerl			1953	body (3D)
81933	PaleoDB	M. Uhen	Reptilia	yes	Testudines	yes	Toxochelyidae	no	genus	Lophochelys	no	no	no		Lophochelys				venatrix	127991								M. Uhen	M. Uhen		768015			787	2008-07-20 11:25:00	2008-07-21 04:25:00							freshwater	aquatic	R. Zangerl			1953	body (3D)
81934	PaleoDB	M. Uhen	Reptilia	yes	Testudines	yes	Protostegidae		genus	Protostega	no	no	no		Protostega				dixie	125120								M. Uhen	M. Uhen	R. Benson	767573			786	2008-07-18 14:55:00	2013-09-16 21:05:00							freshwater	aquatic	R. Zangerl			1953	trace
81934	PaleoDB	M. Uhen	Reptilia	yes	Testudines	yes	Cheloniidae	yes	genus	Toxochelys	no	no	no		Toxochelys				moorevillensis	127983								M. Uhen	M. Uhen	R. Benson	767905			787	2008-07-19 17:35:00	2013-09-16 21:05:00							freshwater	aquatic	R. Zangerl			1953	body (3D)
81934	PaleoDB	M. Uhen	Reptilia	yes	Testudines	yes	Protostegidae		genus	Protostega	no	no	no		Protostega			cf.	advena	125123		Chelosphargis			cf.	advena	125124	M. Uhen	M. Uhen	R. Benson	768748			27182	2008-07-24 08:48:00	2013-09-16 21:05:00							freshwater	aquatic	O. P. Hay			1908	not a trace
81935	PaleoDB	M. Uhen	Reptilia	yes	Testudines	yes	Protostegidae		genus	Calcarichelys	no	no	no	n. gen.	Calcarichelys			n. sp.	gemma	125121								M. Uhen	M. Uhen		767574			786	2008-07-18 15:01:00	2008-07-19 08:01:00							freshwater	aquatic	R. Zangerl			1953	not a trace
81935	PaleoDB	M. Uhen	Reptilia	yes	Testudines	yes	Cheloniidae	yes	genus	Toxochelys	no	no	no		Toxochelys				moorevillensis	127983								M. Uhen	M. Uhen		767901			787	2008-07-19 17:17:00	2008-07-20 10:17:00							freshwater	aquatic	R. Zangerl			1953	body (3D)
81970	PaleoDB	M. Uhen	Reptilia	yes	Testudines	yes	Cheloniidae	yes	genus	Toxochelys	no	no	no		Toxochelys				latiremis	128338								M. Uhen	M. Uhen		767898			787	2008-07-19 17:13:00	2008-07-20 10:13:00							freshwater	aquatic	Cope			1873	body (3D)
81971	PaleoDB	M. Uhen	Reptilia	yes	Testudines	yes	Cheloniidae	yes	genus	Toxochelys	no	no	no		Toxochelys				moorevillensis	127983								M. Uhen	M. Uhen		767902			787	2008-07-19 17:20:00	2008-07-20 10:20:00							freshwater	aquatic	R. Zangerl			1953	body (3D)
81972	PaleoDB	M. Uhen	Reptilia	yes	Testudines	yes	Cheloniidae	yes	genus	Toxochelys	no	no	no		Toxochelys				moorevillensis	127983								M. Uhen	M. Uhen		767903			787	2008-07-19 17:30:00	2008-07-20 10:30:00							freshwater	aquatic	R. Zangerl			1953	body (3D)
81972	PaleoDB	M. Uhen	Reptilia	yes	Testudines	yes	Toxochelyidae	no	genus	Thinochelys			no		Thinochelys			n. sp.	lapisossea	127985								M. Uhen	M. Uhen		768008			787	2008-07-20 11:12:00	2008-07-21 04:12:00							freshwater	aquatic	R. Zangerl			1953	body (3D)
81972	PaleoDB	M. Uhen	Reptilia	yes	Testudines	yes	Protostegidae		genus	Protostega	no	no	no		Protostega			cf.	advena	125123		Chelosphargis			cf.	advena	125124	M. Uhen	M. Uhen		768755			27182	2008-07-24 08:49:00	2008-07-25 01:49:00							freshwater	aquatic	O. P. Hay			1908	not a trace
81972	PaleoDB	M. Uhen	Reptilia	yes	Testudines	yes	Cheloniidae	yes	family	Cheloniidae	yes	yes			Ctenochelys				tenuitesta	36341								M. Uhen	M. Uhen		768776			27182	2008-07-24 08:53:00	2008-07-25 01:53:00							freshwater	aquatic					not a trace
81996	PaleoDB	M. Uhen	Reptilia	yes	Testudines	yes	Cheloniidae	yes	genus	Toxochelys	no	no	no		Toxochelys				latiremis	128338		Toxochelys				barberi	128341	M. Uhen	M. Uhen		768004			787	2008-07-20 10:54:00	2008-07-21 03:54:00							freshwater	aquatic	Schmidt			1944	body (3D)
81996	PaleoDB	M. Uhen	Reptilia	yes	Testudines	yes	Toxochelyidae	no	genus	Prionochelys			no		Prionochelys				nauta	128358								M. Uhen	M. Uhen		768023			787	2008-07-20 11:35:00	2008-07-21 04:35:00							freshwater	aquatic	R. Zangerl			1953	not a trace
81999	PaleoDB	M. Uhen	Reptilia	yes	Testudines	yes	Cheloniidae	yes	genus	Dollochelys	no	no	no		Dollochelys			n. sp.	atlantica	173413		Toxochelys			n. sp.	atlantica	128343	M. Uhen	M. Uhen	R. Benson	768007			787	2008-07-20 11:09:00	2012-06-22 19:41:00							freshwater	aquatic	R. Zangerl			1953	not a trace
81999	PaleoDB	M. Uhen	Reptilia	yes	Testudines	yes	Thalassemydidae	yes	genus	Osteopygis	no	no	no		Osteopygis			n. sp.	emarginatus	128348								M. Uhen	M. Uhen	R. Benson	768009	2	specimens	14442	2008-07-20 11:13:00	2012-07-14 01:59:00							freshwater	aquatic	Cope			1868	body (3D)
81999	PaleoDB	M. Uhen	Reptilia	yes	Testudines	yes	Bothremydidae	yes	genus	Bothremys	no	no	no		Bothremys			n. sp.	cooki	131487		Bothremys			n. sp.	cookii	239494	M. Uhen	M. Uhen	R. Benson	776549	1	specimens	14123	2008-08-17 11:51:00	2012-06-28 22:48:00							freshwater	amphibious	J. Leidy			1865	body (3D)
81999	PaleoDB	M. Uhen	Reptilia	yes	Testudines	yes	Thalassemydidae	yes	genus	Osteopygis	no	no	no		Osteopygis			n. sp.	emarginatus	128348		Osteopygis			n. sp.	gibbi	231903	R. Benson	R. Benson	R. Benson	1058846	1	specimens	14442	2012-07-14 02:03:00	2012-07-14 02:10:00							freshwater	aquatic	Wieland			1904	body (3D)
81999	PaleoDB	M. Uhen	Reptilia	yes	Testudines	yes	Thalassemydidae	yes	genus	Osteopygis	no	no	no		Osteopygis			n. sp.	chelydrinus	231898								R. Benson	R. Benson		1058848	1	specimens	14442	2012-07-14 02:08:00	2012-07-14 02:08:00							freshwater	aquatic	E. D. Cope			1868	body (3D)
81999	PaleoDB	M. Uhen	Reptilia	yes	Testudines	yes	Thalassemydidae	yes	family	Thalassemydidae	yes	no			Osteopygis			n. sp.	erosa	36358								R. Benson	R. Benson		1058849	1	specimens	14442	2012-07-14 02:10:00	2012-07-14 02:10:00							freshwater	aquatic					body (3D)
81999	PaleoDB	M. Uhen	Reptilia	yes	Testudines	yes	Thalassemydidae	yes	genus	Catapleura			no		Catapleura			n. sp.	repanda	241951		Osteopygis			n. sp.	repandus	231942	R. Benson	R. Benson	R. Benson	1058852			14442	2012-07-14 02:22:00	2012-07-14 02:22:00							freshwater	aquatic	E. D. Cope			1868	body (3D)
81999	PaleoDB	M. Uhen	Reptilia	yes	Testudines	yes	Thalassemydidae	yes	genus	Lytoloma	yes	yes	yes		Lytoloma			n. sp.	jeanesii	241953								R. Benson	R. Benson		1058855	1	specimens	14442	2012-07-14 02:31:00	2012-07-14 02:31:00							freshwater	aquatic	Cope			1869	body (3D)
81999	PaleoDB	M. Uhen	Reptilia	yes	Testudines	yes	Thalassemydidae	yes	genus	Lytoloma	yes	yes	no		Lytoloma			n. sp.	wielandi	231891								R. Benson	R. Benson		1058857	1	specimens	14442	2012-07-14 02:34:00	2012-07-14 02:34:00							freshwater	aquatic	O. P. Hay			1908	body (3D)
81999	PaleoDB	M. Uhen	Reptilia	yes	Testudines	yes	Adocidae		genus	Adocus	no	no	no		Adocus			n. sp.	syntheticus	54274								R. Benson	R. Benson	R. Benson	1066298	1	specimens	14442	2012-07-31 18:41:00	2012-07-31 18:41:00							freshwater	aquatic	E. D. Cope			1870	body (3D)
81999	PaleoDB	M. Uhen	Reptilia	yes	Testudines	yes			genus	Agomphus			no		Agomphus			n. sp.	pectoralis	172866		Agomphus			n. sp.	masculinus	68109	R. Benson	R. Benson		1066301	1	specimens	14442	2012-07-31 19:12:00	2012-07-31 19:12:00							freshwater	aquatic	G. R. Wieland			1905	body (3D)
82001	PaleoDB	M. Uhen	Reptilia	yes	Testudines	yes	Thalassemydidae	yes	genus	Rhetechelys			no		Rhetechelys			n. sp.	platyops	128351		Euclastes			n. sp.	platyops	128350	M. Uhen	M. Uhen	R. Benson	768011	1	specimens	14442	2008-07-20 11:15:00	2012-07-14 02:42:00							freshwater	aquatic	Cope			1867	body (3D)
82002	PaleoDB	M. Uhen	Reptilia	yes	Testudines	yes	Toxochelyidae	no	genus	Lophochelys	no	no	no	n. gen.	Lophochelys			n. sp.	natatrix	128352								M. Uhen	M. Uhen	M. Uhen	768012			787	2008-07-20 11:23:00	2008-07-21 04:26:00							freshwater	aquatic	R. Zangerl			1953	not a trace
82002	PaleoDB	M. Uhen	Reptilia	yes	Testudines	yes	Toxochelyidae	no	genus	Lophochelys	no	no	no		Lophochelys			n. sp.	niobrarae	128353								M. Uhen	M. Uhen		768013			787	2008-07-20 11:24:00	2008-07-21 04:24:00							freshwater	aquatic	R. Zangerl			1953	not a trace
82002	PaleoDB	M. Uhen	Reptilia	yes	Testudines	yes	Cheloniidae	yes	genus	Ctenochelys	yes	yes	no		Ctenochelys				procax	128357								M. Uhen	M. Uhen		768018			787	2008-07-20 11:31:00	2008-07-21 04:31:00							freshwater	aquatic	O. P. Hay			1905	body (3D)
82004	PaleoDB	M. Uhen	Reptilia	yes	Testudines	yes	Toxochelyidae	no	genus	Prionochelys			no	n. gen.	Prionochelys			n. sp.	nauta	128358								M. Uhen	M. Uhen		768022			787	2008-07-20 11:35:00	2008-07-21 04:35:00							freshwater	aquatic	R. Zangerl			1953	not a trace
82035	PaleoDB	M. Uhen	Reptilia	yes	Testudines	yes			genus	Corsochelys	no	no	no	n. gen.	Corsochelys			n. sp.	haliniches	128700								M. Uhen	M. Uhen	M. Uhen	768104			788	2008-07-21 07:40:00	2008-07-25 01:58:00							freshwater	aquatic	R. Zangerl			1960	not a trace
82635	PaleoDB	M. Uhen	Reptilia	yes	Testudines	yes	Protostegidae		genus	Calcarichelys	no	no	no		Calcarichelys				gemma	125121								M. Uhen	M. Uhen		771707			27814	2008-07-30 16:48:00	2008-07-31 09:48:00							freshwater	aquatic	R. Zangerl			1953	not a trace
83306	PaleoDB	M. Uhen	Reptilia	yes	Testudines	yes	Euraxemydidae		genus	Euraxemys			no	n. gen.	Euraxemys			n. sp.	essweini	131449								M. Uhen	M. Uhen	R. Benson	776532	1	specimens	27976	2008-08-17 09:25:00	2012-06-12 01:15:00							freshwater	amphibious	E. S. Gaffney	H. Tong	P. A. Meylan	2006	body (3D)
83306	PaleoDB	M. Uhen	Reptilia	yes	Testudines	yes	Araripemydidae		genus	Araripemys	no	no	no		Araripemys				barretoi	131442								R. Benson	R. Benson		1046114	1	specimens	27976	2012-06-12 01:08:00	2012-06-12 01:08:00							freshwater	amphibious	Price			1973	body (3D)
83308	PaleoDB	M. Uhen	Reptilia	yes	Testudines	yes	Bothremydidae	yes	genus	Sankuchemys			no	n. gen.	Sankuchemys			n. sp.	sethnai	131463								M. Uhen	M. Uhen	R. Benson	776541	1	specimens	41943	2008-08-17 10:09:00	2012-06-08 01:00:00							freshwater	amphibious	E. S. Gaffney	A. Sahni	H. Schleich, S. D. SIngh, R. Srivastava	2003	body (3D)
83309	PaleoDB	M. Uhen	Reptilia	yes	Testudines	yes	Bothremydidae	yes	genus	Elochelys	no	no	no	n. gen.	Elochelys			n. sp.	perfecta	131479								M. Uhen	M. Uhen	R. Benson	776544	2	specimens	41934	2008-08-17 10:23:00	2012-06-07 22:02:00							freshwater	amphibious	Nopsca			1931	body (3D)
83310	PaleoDB	M. Uhen	Reptilia	yes	Testudines	yes	Bothremydidae	yes	genus	Zolhafah			no	n. gen.	Zolhafah			n. sp.	bella	131482								M. Uhen	M. Uhen	R. Benson	776546			41933	2008-08-17 11:00:00	2012-06-07 21:29:00							freshwater	amphibious	F. Lapparent de Broin	C. Werner		1998	body (3D)
83310	PaleoDB	M. Uhen	Reptilia	yes	Testudines	yes	Cheloniidae	yes	family	Cheloniidae	yes	no		aff.	Tasbacka				sp.	36374								R. Benson	R. Benson	R. Benson	1045204			41933	2012-06-07 21:29:00	2012-06-07 21:40:00							freshwater	aquatic	Nesov			1986	not a trace
83310	PaleoDB	M. Uhen	Reptilia	yes	Testudines	yes	Bothremydidae	yes	genus	Arenila			no		Arenila				krebsi	131524	cf.	Arenila				krebsi	131524	R. Benson	R. Benson		776566			27976	2012-06-07 21:30:00	2012-06-07 21:30:00	M. Uhen	M. Uhen	R. Benson	41933	2008-08-17 13:05:00	2012-06-07 21:40:00	freshwater	amphibious	F. Lapparent de Broin	C. Werner		1998	body (3D)
83312	PaleoDB	M. Uhen	Reptilia	yes	Testudines	yes	Bothremydidae	yes	genus	Bothremys	no	no	no	n. gen.	Bothremys			n. sp.	arabicus	131491	n. gen.	Karkaemys			n. sp.	arabicus	131490	M. Uhen	M. Uhen	P. Mannion	776552			37565	2008-08-17 12:22:00	2011-09-10 02:35:00							freshwater	amphibious	I. S. Zalmout	H. A. Mustafa	J. A. Wilson	2005	body (3D)
83315	PaleoDB	M. Uhen	Reptilia	yes	Testudines	yes	Bothremydidae	yes	genus	Nigeremys	no	no	no		Nigeremys			n. sp.	gigantea	131522								M. Uhen	M. Uhen	R. Benson	776565	1	specimens	27976	2008-08-17 13:05:00	2012-07-04 20:48:00							freshwater	amphibious	Bergounoux	Crouzel		1968	body (3D)
84212	ETE	M. Carrano	Reptilia	yes			Testudoolithidae		family	Testudoolithidae		no			Testudoolithus				sp.	248696								M. Carrano	M. Carrano		781894			28214	2008-09-29 08:49:00	2008-09-30 01:49:00									K. F. Hirsch			1996	body (3D)
84443	Fossilworks	J. Alroy	Reptilia	yes	Testudines	yes	Carettochelyidae		family	Carettochelyidae		no			Kizylkumemys				sp.	67334								M. Carrano	M. Carrano		830973			30932	2009-10-20 13:11:00	2009-10-21 07:11:00							freshwater	aquatic	L. A. Nessov			1977	not a trace
85166	PaleoDB	W. Kiessling	Reptilia	yes					genus	Odontochelys			no	n. gen.	Odontochelys			n. sp.	semitestacea	137153								W. Kiessling	U. Merkel	M. Carrano	788480	3	individuals	28659	2008-12-04 04:54:00	2012-01-25 07:36:00									C. Li	X. C. Wu	O. Rieppel, L. T. Wang, L. J. Zhao	2008	compression
85496	ETE	M. Carrano	Reptilia	yes					unranked clade	Meiolaniformes		no		?	Kallokibotion				sp.	168583								P. Mannion	J. Tennant	M. Carrano	1189866			49557	2013-12-22 12:56:00	2014-05-09 01:30:00									B. F. Nopcsa			1923	body (3D)
85498	ETE	M. Carrano	Reptilia	yes	Testudines	yes	Adocidae		family	Adocidae		no			Adocus				sp.	37652								M. Carrano	M. Carrano		790041			28887	2009-01-02 11:38:00	2009-01-03 06:38:00							freshwater	aquatic	E. D. Cope			1868	body (3D)
85498	ETE	M. Carrano	Reptilia	yes	Testudines	yes	Nanhsiungchelyidae	no	family	Nanhsiungchelyidae	no	no			Basilemys				sp.	37655								M. Carrano	M. Carrano		790042			28887	2009-01-02 11:38:00	2009-01-03 06:38:00							freshwater	aquatic	O. P. Hay			1902	body (3D)
85499	ETE	M. Carrano	Reptilia	yes	Testudines	yes	Adocidae		family	Adocidae		no			Adocus				sp.	37652								M. Carrano	M. Carrano	M. Carrano	790066	2	specimens	28887	2009-01-02 11:51:00	2013-07-27 06:20:00							freshwater	aquatic	E. D. Cope			1868	body (3D)
86426	ETE	M. Carrano	Reptilia	yes			Testudoolithidae		family	Testudoolithidae		no			Testudoolithus				jiangi	248696								M. Carrano	M. Carrano		795744	1	specimens	29116	2009-02-02 11:31:00	2009-02-03 06:31:00													body (3D)
86428	ETE	M. Carrano	Reptilia	yes			Testudoolithidae		family	Testudoolithidae		no			Testudoolithus				jiangi	248696								M. Carrano	M. Carrano	M. Carrano	795743	4	specimens	29116	2009-02-02 11:30:00	2009-02-03 06:31:00													body (3D)
87902	ETE	M. Carrano	Reptilia	yes	Testudines	yes	Thalassemydidae	yes	genus	Osteopygis	no	no	no		Osteopygis			n. sp.	platylomus	231900								R. Benson	R. Benson		1058851	1	specimens	14442	2012-07-14 02:15:00	2012-07-14 02:15:00							freshwater	aquatic	Cope			1869	body (3D)
87902	ETE	M. Carrano	Reptilia	yes	Testudines	yes	Dermatemydidae	yes	genus	Zygoramma			no	n. gen.	Zygoramma			n. sp.	striatula	243327								R. Benson	R. Benson		1066302	1	specimens	14442	2012-07-31 19:18:00	2012-07-31 19:18:00							brackish,freshwater	aquatic	O. P. Hay			1908	body (3D)
87902	ETE	M. Carrano	Reptilia	yes	Testudines	yes	Dermatemydidae	yes	genus	Homorophus			no	n. gen.	Homorophus			n. sp.	insuetus	243331								R. Benson	R. Benson		1066304	1	specimens	14442	2012-07-31 19:22:00	2012-07-31 19:22:00							brackish,freshwater	aquatic	Cope			1870	body (3D)
88034	ETE	M. Carrano	Reptilia	yes	Testudines	yes	Bothremydidae	yes	genus	Taphrosphys	no	no	no		Taphrosphys			n. sp.	nodosus	179139								M. Carrano	M. Carrano		929218			35435	2011-03-06 05:25:00	2011-03-06 05:25:00							freshwater	amphibious	E. D. Cope			1870	body (3D)
88034	ETE	M. Carrano	Reptilia	yes	Testudines	yes	Bothremydidae	yes	genus	Taphrosphys	no	no	no		Taphrosphys			n. sp.	sulcatus	131500		Taphrosphys			n. sp.	leslianus	131503	R. Benson	R. Benson		1045303	1	specimens	764	2012-06-08 20:47:00	2012-06-08 20:47:00							freshwater	amphibious	E. D. Cope			1870	body (3D)
88034	ETE	M. Carrano	Reptilia	yes	Testudines	yes	Thalassemydidae	yes	genus	Osteopygis	no	no	no		Osteopygis			n. sp.	borealis	231907								R. Benson	R. Benson		1058850	1	individuals	14442	2012-07-14 02:13:00	2012-07-14 02:13:00							freshwater	aquatic	Wieland			1904	body (3D)
88034	ETE	M. Carrano	Reptilia	yes	Testudines	yes	Thalassemydidae	yes	genus	Catapleura			no		Catapleura			n. sp.	ponderosa	77320								R. Benson	R. Benson		1058853	1	specimens	14442	2012-07-14 02:24:00	2012-07-14 02:24:00							freshwater	aquatic	E. D. Cope			1871	body (3D)
88034	ETE	M. Carrano	Reptilia	yes	Testudines	yes	Thalassemydidae	yes	genus	Lytoloma	yes	yes	yes		Lytoloma				jeanesii	241953								R. Benson	R. Benson		1058856	1	specimens	14442	2012-07-14 02:32:00	2012-07-14 02:32:00							freshwater	aquatic	Cope			1869	body (3D)
88034	ETE	M. Carrano	Reptilia	yes	Testudines	yes	Adocidae		genus	Adocus	no	no	no		Adocus			n. sp.	beatus	173225		Adocus			n. sp.	punctatus	96496	R. Benson	R. Benson		1066297	1	specimens	14442	2012-07-31 18:33:00	2012-07-31 18:33:00							freshwater	aquatic	O. C. Marsh			1890	body (3D)
88584	ETE	M. Carrano	Reptilia	yes	Testudines	yes	Bothremydidae	yes	genus	Polysternon	no	no	no		Polysternon				provinciale	131476		Polysternon			cf.	provinciale	131476	R. Benson	R. Benson	R. Benson	1051697			27976	2012-06-28 22:20:00	2012-06-28 22:21:00	R. Benson	R. Benson	R. Benson	42158	2012-06-28 22:16:00	2012-06-28 22:21:00	freshwater	amphibious	P. Matheron			1869	body (3D)
88610	PaleoDB	A. Hendy	Reptilia	yes	Testudines	yes	Bothremydidae	yes	genus	Bothremys	no	no	no		Bothremys				cooki	131487								M. Uhen	M. Uhen		1014480			39861	2012-02-08 06:57:00	2012-02-08 06:57:00							freshwater	amphibious	J. Leidy			1865	body (3D)
89271	ETE	M. Carrano	Reptilia	yes	Testudines	yes	Solemydidae		family	Solemydidae				aff.	Helochelydra				sp.	55586								P. Mannion	J. Tennant		1106744			45185	2013-02-27 03:36:00	2013-02-27 03:36:00									Nopesa			1928	body (3D)
89275	ETE	M. Carrano	Reptilia	yes	Testudines	yes	Solemydidae		family	Solemydidae				aff.	Helochelydra				sp.	55586								P. Mannion	J. Tennant		1134926			46755	2013-05-10 19:09:00	2013-05-10 19:09:00									Nopesa			1928	body (3D)
89853	ETE	M. Carrano	Reptilia	yes	Testudines	yes			unranked clade	Podocnemidera				n. gen.	Platycheloides			n. sp.	nyasae	85259								M. Carrano	M. Carrano		816529	3	individuals	18591	2009-06-16 10:37:00	2009-06-17 03:37:00							freshwater	amphibious	S. H. Haughton			1928	body (3D)
89951	PaleoDB	R. Butler	Reptilia	yes	Testudines	yes	Protostegidae		family	Protostegidae		no		?	Notochelone				sp.	36356								R. Butler	R. Butler		832549			31088	2009-11-04 09:08:00	2009-11-05 04:08:00							freshwater	aquatic	R. Lydekker			1889	body (3D)
89990	PaleoDB	R. Butler	Reptilia	yes	Testudines	yes	Bothremydidae	yes	subtribe	Foxemydina		no			Foxemys				sp.	98658								P. Mannion	J. Tennant		1188019			49429	2013-12-14 10:19:00	2013-12-15 03:19:00							freshwater	amphibious	H. Tong	E. S. Gaffney	E. Buffetaut	1998	not a trace
89990	PaleoDB	R. Butler	Reptilia	yes	Testudines	yes	Solemydidae		family	Solemydidae		no			Solemys				sp.	56006								P. Mannion	J. Tennant		1188020			49429	2013-12-14 10:19:00	2013-12-15 03:19:00									de Lapparent de Broin	Murelaga		1996	body (3D)
89993	PaleoDB	R. Butler	Reptilia	yes	Testudines	yes			genus	Wuguia			no		Wuguia			n. sp.	efremovi	202723		Dracochelys			n. sp.	wimani	202724	R. Butler	R. Butler	R. Benson	818662	3	specimens	42017	2009-06-25 02:14:00	2012-06-15 21:00:00									M. W. Maisch	A. T. Matzke	G. E. Sun	2003	body (3D)
90466	Fossilworks	J. Alroy	Reptilia	yes	Testudines	yes	Protostegidae		genus	Terlinguachelys			no	n. gen.	Terlinguachelys			n. sp.	fischbecki	150512								J. Alroy	J. Alroy		821685			30428	2009-07-28 16:28:00	2009-07-29 09:28:00							freshwater	aquatic	T. M. Lehman	S. L. Tomlinson		2004	body (3D)
90468	Fossilworks	J. Alroy	Reptilia	yes	Testudines	yes	Toxochelyidae	no	genus	Porthochelys			no	n. gen.	Porthochelys			n. sp.	laticeps	128346								J. Alroy	J. Alroy		821689			30430	2009-07-28 18:20:00	2009-07-29 11:20:00							freshwater	aquatic	S. W. Williston			1901	body (3D)
90875	PaleoDB	R. Butler	Reptilia	yes	Testudines	yes	Plesiochelyidae	no	genus	Plesiochelys	no	no	no		Plesiochelys				etalloni	253593		Plesiochelys				solodurensis	235537	R. Benson	R. Benson		1094385	13	specimens	44124	2013-01-02 21:51:00	2013-01-02 21:51:00									Rutimeyer			1873	body (3D)
90875	PaleoDB	R. Butler	Reptilia	yes	Testudines	yes	Plesiochelyidae	no	genus	Craspedochelys	no	no	no		Craspedochelys				jaccardi	254042		Plesiochelys				jaccardi	253595	R. Benson	R. Benson		1094386	1	specimens	44124	2013-01-02 21:51:00	2013-01-02 21:51:00									Pictet			1860	body (3D)
90875	PaleoDB	R. Butler	Reptilia	yes	Testudines	yes	Thalassemydidae	yes	genus	Thalassemys			no		Thalassemys				hugii	235448								R. Benson	R. Benson		1094389	1	specimens	44124	2013-01-02 22:04:00	2013-01-02 22:04:00							freshwater	aquatic	RŸtimeyer			1873	body (3D)
90875	PaleoDB	R. Butler	Reptilia	yes	Testudines	yes	Thalassemydidae	yes	genus	Thalassemys			no		Thalassemys			n. sp.	moseri	253388								R. Benson	R. Benson		1094393	1	specimens	44124	2013-01-02 22:07:00	2013-01-02 22:07:00							freshwater	aquatic	H. v. BrŠm			1965	body (3D)
90875	PaleoDB	R. Butler	Reptilia	yes	Testudines	yes	Plesiochelyidae	no	genus	Tropidemys	no	no	no		Tropidemys				langii	235458		Tropidemys				langi	254033	R. Benson	R. Benson		1094399			44124	2013-01-02 22:21:00	2013-01-02 22:21:00									RŸtimeyer			1873	body (3D)
90926	ETE	M. Carrano	Reptilia	yes	Testudines	yes	Pleurosternidae	no	genus	Arundelemys			no	n. gen.	Arundelemys			n. sp.	dardeni	153036								M. Carrano	M. Carrano		825328	1	specimens	30601	2009-08-26 14:55:00	2009-08-27 07:55:00									T. R. Lipka	F. Therrien	D. B. Weishampel, H. A. Jamniczky, W. G. Joyce, M. W. Colbert, D. B. Brinkman	2006	body (3D)
91203	ETE	M. Carrano	Reptilia	yes	Testudines	yes	Bothremydidae	yes	genus	Kinkonychelys			no	n. gen.	Kinkonychelys			n. sp.	rogersi	153867								M. Carrano	M. Carrano	M. Carrano	826879	1	individuals	30695	2009-09-10 21:31:00	2009-09-11 14:31:00							freshwater	amphibious	E. S. Gaffney	D. W. Krause	I. S. Zalmout	2009	body (3D)
91205	ETE	M. Carrano	Reptilia	yes	Testudines	yes	Bothremydidae	yes	genus	Kinkonychelys			no		Kinkonychelys				rogersi	153867								M. Carrano	M. Carrano		826882	2	specimens	30695	2009-09-10 21:35:00	2009-09-11 14:35:00							freshwater	amphibious	E. S. Gaffney	D. W. Krause	I. S. Zalmout	2009	body (3D)
91206	ETE	M. Carrano	Reptilia	yes	Testudines	yes	Bothremydidae	yes	genus	Kinkonychelys			no		Kinkonychelys				rogersi	153867								M. Carrano	M. Carrano		826883	1	individuals	30695	2009-09-10 21:37:00	2009-09-11 14:37:00							freshwater	amphibious	E. S. Gaffney	D. W. Krause	I. S. Zalmout	2009	body (3D)
91208	PaleoDB	M. Carrano	Reptilia	yes	Testudines	yes	Bothremydidae	yes	genus	Kinkonychelys			no		Kinkonychelys				rogersi	153867								M. Carrano	M. Carrano		826884	1	individuals	30695	2009-09-10 21:38:00	2009-09-11 14:38:00							freshwater	amphibious	E. S. Gaffney	D. W. Krause	I. S. Zalmout	2009	body (3D)
91781	ETE	M. Carrano	Reptilia	yes	Testudines	yes	Bothremydidae	yes	genus	Iberoccitanemys			no		Iberoccitanemys				convenarum	238148		Bothremydidae				indet.	67318	P. Mannion	J. Tennant		830914			46020	2013-03-29 02:23:00	2013-03-29 02:23:00	M. Carrano	M. Carrano		30927	2009-10-19 20:22:00	2009-10-20 14:22:00	freshwater	amphibious					not a trace
91909	ETE	M. Carrano	Reptilia	yes	Testudines	yes	Trionychidae	yes	genus	Gobiapalone	no	no	no		Gobiapalone				breviplastra	289013								P. Mannion	J. Tennant	J. Tennant	1194601			50209	2014-02-19 08:19:00	2014-02-20 01:21:00							brackish,freshwater	aquatic	I. G. Danilov	R. Hirayama	V. B. Sukhanov, S. Suzuki, M. Watabe, N. S. Vitek	2014	body (3D)
91990	ETE	M. Carrano	Reptilia	yes	Chelonia	yes			unranked clade	Chelonia	yes	yes			Chelone				sp.	80566								M. Carrano	M. Carrano		831519			30956	2009-10-26 19:43:00	2009-10-27 13:43:00									C. Linnaeus			1758	not a trace
92096	PaleoDB	R. Butler	Reptilia	yes	Testudines	yes	Acichelyidae		genus	Pelobatochelys			no	n. gen.	Pelobatochelys			n. sp.	blakei	235456								M. Carrano	M. Carrano		1143774	5	specimens	47078	2013-06-06 08:21:00	2013-06-06 08:21:00							freshwater	aquatic	Seeley			1875	body (3D)
92096	PaleoDB	R. Butler	Reptilia	yes	Testudines	yes	Plesiochelyidae	no	genus	Tropidemys	no	no	no		Tropidemys				langii	235458		Tropidemys				langi	254033	M. Carrano	M. Carrano		1143775			47078	2013-06-06 08:26:00	2013-06-06 08:26:00									RŸtimeyer			1873	body (3D)
92136	PaleoDB	R. Butler	Reptilia	yes	Chelonia	yes			genus	Yaxartemys			no		Yaxartemys				longicauda	235663								R. Benson	R. Benson		984116			37918	2011-09-29 20:58:00	2011-09-29 20:58:00									Ryabinin			1948	body (3D)
92144	PaleoDB	R. Butler	Reptilia	yes	Testudines	yes	Plesiochelyidae	no	family	Plesiochelyidae	no	no		?	Plesiochelys				sp.	36361								R. Butler	R. Butler	M. Carrano	832239	1	specimens	31034	2009-11-02 07:56:00	2013-06-13 02:04:00									RŸtimeyer			1873	body (3D)
92144	PaleoDB	R. Butler	Reptilia	yes	Testudines	yes	Plesiochelyidae	no	family	Plesiochelyidae	no	no		?	Tropidemys				sp.	37701								R. Butler	R. Butler	M. Carrano	832240	1	specimens	31034	2009-11-02 07:57:00	2013-06-13 02:04:00									RŸtimeyer			1873	body (3D)
92145	PaleoDB	R. Butler	Reptilia	yes	Testudines	yes	Plesiochelyidae	no	family	Plesiochelyidae	no	no		?	Plesiochelys				sp.	36361								R. Butler	R. Butler	M. Carrano	832260	1	specimens	31034	2009-11-02 08:07:00	2013-06-13 02:10:00									RŸtimeyer			1873	body (3D)
92290	ETE	R. Butler	Reptilia	yes	Testudines	yes			genus	Brasilemys			no	n. gen.	Brasilemys			n. sp.	josai	131454								R. Benson	R. Benson		1046107	1	specimens	41980	2012-06-11 21:37:00	2012-06-11 21:37:00							freshwater	amphibious	F. d. Lapparent de Broin			2000	body (3D)
92328	PaleoDB	R. Butler	Reptilia	yes	Testudines	yes	Adocidae		family	Adocidae		no			Shachemys			informal	sp. 4	197947								M. Carrano	M. Carrano		973789			37404	2011-09-03 07:07:00	2011-09-03 07:07:00							freshwater	aquatic	Kuznetsov			1976	body (3D)
92400	PaleoDB	R. Butler	Reptilia	yes	Testudines	yes			genus	Kirgizemys	no	no	no		Kirgizemys				exaratus	235668								R. Butler	R. Butler	R. Benson	832845			41769	2009-11-10 02:34:00	2012-05-24 19:23:00							freshwater	aquatic	Nessov	Khozatskii		1981	body (3D)
92400	PaleoDB	R. Butler	Reptilia	yes	Testudines	yes	Adocidae		genus	Ferganemys	no	no	no		Ferganemys				verzilini	235780								R. Butler	R. Butler	R. Benson	832846			41769	2009-11-10 02:34:00	2012-05-25 00:55:00							freshwater	aquatic	Nesov	Khozatskii		1977	body (3D)
92400	PaleoDB	R. Butler	Reptilia	yes	Testudines	yes	Trionychidae	yes	genus	Trionyx	yes	yes	no		Trionyx			n. sp.	kyrgyzensis	205693		Trionyx				sp.	37682	R. Benson	R. Benson	R. Benson	1042534	2	individuals	41932	2012-05-24 19:23:00	2012-06-07 20:46:00	R. Benson	R. Benson	J. Tennant	41769	2012-05-24 19:23:00	2014-03-05 03:19:00	brackish,freshwater	aquatic	L. A. Nessov			1995	body (3D)
92426	PaleoDB	R. Butler	Reptilia	yes	Chelonia	yes			unranked clade	Chelonia	yes	yes			Chelone				sp.	80566								R. Butler	R. Butler		833115	3	specimens	15587	2009-11-12 05:42:00	2009-11-13 00:42:00									C. Linnaeus			1758	not a trace
92426	PaleoDB	R. Butler	Reptilia	yes	Chelonia	yes			genus	Chelone	yes	yes	no		Chelone			n. sp.	benstedi	235147								R. Butler	R. Butler		833116	1	specimens	15587	2009-11-12 05:42:00	2009-11-13 00:42:00									Mantell			1842	body (3D)
92426	PaleoDB	R. Butler	Reptilia	yes	Testudines	yes	Cheloniidae	yes	family	Cheloniidae	yes	no			Puppigerus				camperi	36371								R. Butler	R. Butler		833117	6	specimens	15587	2009-11-12 05:42:00	2009-11-13 00:42:00							freshwater	aquatic					body (3D)
92426	PaleoDB	R. Butler	Reptilia	yes	Testudines	yes	Protostegidae		family	Protostegidae		no			Protostega				sp.	36368								R. Butler	R. Butler		833118	1	specimens	15587	2009-11-12 05:42:00	2009-11-13 00:42:00							freshwater	aquatic	E. D. Cope			1871	not a trace
92427	PaleoDB	R. Butler	Reptilia	yes	Chelonia	yes			unranked clade	Chelonia	yes	yes			Chelone				sp.	80566								R. Butler	R. Butler		833124			15587	2009-11-12 06:21:00	2009-11-13 01:21:00									C. Linnaeus			1758	not a trace
92427	PaleoDB	R. Butler	Reptilia	yes	Testudines	yes	Protostegidae		family	Protostegidae		no			Protostega				sp.	36368								R. Butler	R. Butler		833125			15587	2009-11-12 06:21:00	2009-11-13 01:21:00							freshwater	aquatic	E. D. Cope			1871	not a trace
92427	PaleoDB	R. Butler	Reptilia	yes	Testudines	yes	Protostegidae		subfamily	Chelospharginae	no	no			Rhinochelys				sp.	36372								R. Butler	R. Butler		833126			15587	2009-11-12 06:21:00	2009-11-13 01:21:00							freshwater	aquatic	H. G. Seeley			1869	not a trace
92915	PaleoDB	R. Butler	Reptilia	yes					unranked clade	Testudinata	yes				Platychelys			n. sp.	anglica	217401		Tretosternum				bakewelli	234958	R. Benson	R. Benson	R. Benson	1040929	1	individuals	41531	2012-05-15 23:47:00	2012-05-21 02:27:00	R. Benson	R. Benson	M. Carrano	41529	2012-05-15 23:45:00	2013-06-06 08:10:00			R. Lydekker			1889	body (3D)
92916	PaleoDB	R. Butler	Reptilia	yes	Testudines	yes	Plesiochelyidae	no	family	Plesiochelyidae	no	no			Plesiochelys				sp.	36361								R. Benson	R. Benson		1042000	3	specimens	41531	2012-05-21 01:48:00	2012-05-21 01:48:00									RŸtimeyer			1873	body (3D)
92916	PaleoDB	R. Butler	Reptilia	yes	Testudines	yes			unranked clade	Testudines					Chelone			n. sp.	obovata	156267								M. Carrano	M. Carrano		1143770	1	specimens	47078	2013-06-06 08:00:00	2013-06-06 08:00:00									R. Owen			1842	body (3D)
92916	PaleoDB	R. Butler	Reptilia	yes	Testudines	yes	Pleurosternidae	no	family	Pleurosternidae	no	no			Pleurosternon				sp.	37765		Pleurosternum				sp.	172864	M. Carrano	M. Carrano		1143771	1	specimens	47078	2013-06-06 08:00:00	2013-06-06 08:00:00									R. Owen			1853	body (3D)
92916	PaleoDB	R. Butler	Reptilia	yes	Testudines	yes	Pleurosternidae	no	genus	Dorsetochelys			no		Dorsetochelys				typocardium	290854		Thalassemys			n. sp.	ruetimeyeri	234891	P. Mannion	J. Tennant		1040931	1	specimens	50585	2014-03-31 07:23:00	2014-03-31 23:23:00	R. Benson	R. Benson		41531	2012-05-15 23:59:00	2012-05-15 23:59:00			A. Perez-Garcia			2014	body (3D)
92917	PaleoDB	R. Butler	Reptilia	yes	Testudines	yes			unranked clade	Testudines					Tretosternon				punctatum	156265								R. Benson	R. Benson		1041795	2	specimens	41531	2012-05-18 21:11:00	2012-05-18 21:11:00									R. Owen			1842	body (3D)
92917	PaleoDB	R. Butler	Reptilia	yes	Testudines	yes	Solemydidae		genus	Helochelydra			no	n. gen.	Helochelydra			n. sp.	nopcsai	55587		Tretosternum				sp.	131535	R. Benson	R. Benson	R. Benson	1040928	1	specimens	39848	2012-05-18 20:55:00	2012-05-18 20:58:00	R. Benson	R. Benson	R. Benson	41529	2012-05-15 23:25:00	2012-05-18 21:11:00			Lapparent de Broin	Murelaga		1999	body (3D)
93729	ETE	M. Carrano	Reptilia	yes					genus	Kallokibotion	no	no	no		Kallokibotion				bajazidi	168584								M. Carrano	M. Carrano		969942			37235	2011-08-26 08:02:00	2011-08-26 08:02:00									B. F. Nopcsa			1923	body (3D)
94532	PaleoDB	R. Butler	Reptilia	yes	Testudines	yes	Plesiochelyidae	no	genus	Tropidemys	no	no	no		Tropidemys				langii	235458		Tropidemys				gibba	254035	R. Butler	R. Butler	M. Carrano	850534			46679	2010-02-25 05:52:00	2013-05-07 01:27:00									Rutimeyer			1873	body (3D)
94532	PaleoDB	R. Butler	Reptilia	yes	Testudines	yes	Plesiochelyidae	no	genus	Plesiochelys	no	no	no		Plesiochelys			aff.	hannoverana	235538								R. Butler	R. Butler	M. Carrano	850535			46679	2010-02-25 05:52:00	2013-05-07 01:27:00									Maack			1869	body (3D)
94689	PaleoDB	R. Butler	Reptilia	yes	Testudines	yes	Pleurosternidae	no	family	Pleurosternidae	no	no		?	Pleurosternon				sp.	37765								R. Butler	R. Butler		851429	1	specimens	32250	2010-03-09 02:36:00	2010-03-09 21:36:00									R. Owen			1853	body (3D)
96082	Fossilworks	J. Alroy	Reptilia	yes	Testudines	yes	Baenidae	no	genus	Peckemys			no		Peckemys				brinkman	212698								R. Benson	R. Benson		1007486	1	specimens	39185	2012-01-07 04:00:00	2012-01-07 04:00:00									T. R. Lyson	W. G. Joyce		2009	body (3D)
96461	ETE	M. Carrano	Reptilia	yes	Testudines	yes	Solemydidae		family	Solemydidae		no			Solemys				sp.	56006								M. Carrano	M. Carrano		869787			32749	2010-06-08 12:39:00	2010-06-09 05:39:00									de Lapparent de Broin	Murelaga		1996	body (3D)
96813	ETE	M. Carrano	Reptilia	yes	Testudines	yes	Baenidae	no	genus	Denazinemys	no	no	no		Denazinemys				nodosa	112785								D. Nicholson	D. Nicholson		1195273			50161	2014-02-24 07:08:00	2014-02-25 00:08:00									C. W. Gilmore			1916	body (3D)
96814	ETE	M. Carrano	Reptilia	yes			Testudoolithidae		family	Testudoolithidae		no			Testudoolithus				sp.	248696								M. Carrano	M. Carrano		1077136	12	specimens	43253	2012-10-11 08:34:00	2012-10-11 08:34:00									K. F. Hirsch			1996	body (3D)
96814	ETE	M. Carrano	Reptilia	yes	Testudines	yes	Adocidae		family	Adocidae		no			Adocus				sp.	37652								D. Nicholson	D. Nicholson		1194577			50161	2014-02-19 06:58:00	2014-02-19 23:58:00							freshwater	aquatic	E. D. Cope			1868	body (3D)
96814	ETE	M. Carrano	Reptilia	yes	Testudines	yes	Baenidae	no	genus	Denazinemys	no	no	no		Denazinemys				nodosa	112785								D. Nicholson	D. Nicholson		1194578			50161	2014-02-19 06:58:00	2014-02-19 23:58:00									C. W. Gilmore			1916	body (3D)
96814	ETE	M. Carrano	Reptilia	yes	Testudines	yes	Nanhsiungchelyidae	no	genus	Basilemys	no	no	no		Basilemys			cf.	gaffneyi	288973								D. Nicholson	D. Nicholson		1194580			50161	2014-02-19 06:58:00	2014-02-19 23:58:00							freshwater	aquatic	R. M. Sullivan	S. E. Jasinski	S. G. Lucas	2012	body (3D)
96814	ETE	M. Carrano	Reptilia	yes	Testudines	yes	Trionychidae	yes	genus	Aspideretoides	no	no	no		Aspideretoides			cf.	robustus	288986								D. Nicholson	D. Nicholson		1194581			50161	2014-02-19 06:58:00	2014-02-19 23:58:00							brackish,freshwater	aquatic	C. W. Gilmore			1919	body (3D)
97813	ETE	M. Carrano	Reptilia	yes					unranked clade	Meiolaniformes		no			Kallokibotion				sp.	168583								M. Carrano	M. Carrano		970055			37235	2011-08-27 00:59:00	2011-08-27 00:59:00									B. F. Nopcsa			1923	body (3D)
98674	PaleoDB	M. Carrano	Reptilia	yes	Testudines	yes	Baenidae	no	family	Baenidae	no	no			Boremys				sp.	37638								M. Carrano	M. Carrano		892112	1	specimens	34043	2010-10-18 14:45:00	2010-10-19 08:45:00									L. M. Lambe			1906	not a trace
98674	PaleoDB	M. Carrano	Reptilia	yes	Testudines	yes	Baenidae	no	family	Baenidae	no	no			Plesiobaena				sp.	37634								M. Carrano	M. Carrano		892113	10	specimens	34043	2010-10-18 14:45:00	2010-10-19 08:45:00									E. S. Gaffney			1972	body (3D)
99138	PaleoDB	M. Carrano	Reptilia	yes	Testudines	yes	Toxochelyidae	no	genus	Prionochelys			no		Prionochelys				nauta	128358								M. Carrano	H. Street		894613	1	specimens	34093	2010-10-28 13:12:00	2010-10-29 07:12:00							freshwater	aquatic	R. Zangerl			1953	not a trace
99238	ETE	M. Carrano	Reptilia	yes					genus	Spoochelys			no		Spoochelys				ormondea	247700								R. Benson	R. Benson		1074892	1	specimens	43064	2012-09-20 18:18:00	2012-09-20 18:18:00									E. T. Smith	B. P. Kear		2012	body (3D)
99337	ETE	M. Carrano	Reptilia	yes	Testudines	yes	Adocidae		family	Adocidae		no			Shachemys				sp.	197947								M. Carrano	M. Carrano		973684	1	specimens	37404	2011-09-03 06:10:00	2011-09-03 06:10:00							freshwater	aquatic	Kuznetsov			1976	body (3D)
99441	Fossilworks	J. Alroy	Reptilia	yes	Testudines	yes	Nanhsiungchelyidae	no	genus	Basilemys	no	no	no		Basilemys			n. sp.	sinuosa	67765		Basilemys			n. sp.	sinuosus	172510	J. Alroy	J. Alroy	J. Alroy	896238			34199	2010-11-11 12:47:00	2010-11-11 12:48:00							freshwater	aquatic	E. S. Riggs			1906	body (3D)
99589	Fossilworks	J. Alroy	Reptilia	yes	Testudines	yes			genus	Hoplochelys	no	no	no		Hoplochelys			n. sp.	clark	172861								J. Alroy	J. Alroy		897391			34252	2010-11-16 10:59:00	2010-11-16 11:12:00							freshwater	aquatic	G. E. Knauss	W. G. Joyce	T. R. Lyson, D. Pearson	2011	body (3D)
99816	Fossilworks	J. Alroy	Reptilia	yes	Testudines	yes			genus	Judithemys			no	n. gen.	Judithemys			n. sp.	sukhanovi	56476								J. Alroy	J. Alroy		898196			9732	2010-11-23 11:32:00	2010-11-23 11:32:00									J. F. Parham	J. H. Hutchison		2003	not a trace
100136	PaleoDB	M. Carrano	Reptilia	yes	Testudines	yes			genus	Hylaeochelys			no		Hylaeochelys			n. sp.	belli	234794		Chelone			n. sp.	belli	234792	R. Benson	R. Benson	M. Carrano	1040700	1	specimens	41498	2012-05-14 18:52:00	2013-06-06 08:18:00									Mantell			1844	body (3D)
100136	PaleoDB	M. Carrano	Reptilia	yes	Testudines	yes			genus	Hylaeochelys			no		Hylaeochelys			n. sp.	belli	234794		Chelone			n. sp.	costata	234797	R. Benson	R. Benson	R. Benson	1041996	2	specimens	41527	2012-05-21 01:28:00	2012-05-21 01:55:00									R. Owen			1853	body (3D)
100136	PaleoDB	M. Carrano	Reptilia	yes	Testudines	yes			genus	Hylaeochelys			no		Hylaeochelys			n. sp.	belli	234794		Platemys			n. sp.	dixoni	234799	R. Benson	R. Benson		1041997	1	specimens	41527	2012-05-21 01:28:00	2012-05-21 01:28:00									R. Owen			1853	body (3D)
100136	PaleoDB	M. Carrano	Reptilia	yes	Testudines	yes			genus	Hylaeochelys			no		Hylaeochelys			n. sp.	belli	234794		Platemys			n. sp.	mantelli	234798	R. Benson	R. Benson		1041998	1	specimens	41527	2012-05-21 01:28:00	2012-05-21 01:28:00									Owen			1841	body (3D)
100136	PaleoDB	M. Carrano	Reptilia	yes	Testudines	yes			genus	Hylaeochelys			no	n. gen.	Hylaeochelys			n. sp.	belli	234794	n. gen.	Archaeochelys			n. sp.	valdensis	235074	R. Benson	R. Benson		1042006	5	specimens	41531	2012-05-21 02:31:00	2012-05-21 02:31:00									Lydekker			1889	body (3D)
100136	PaleoDB	M. Carrano	Reptilia	yes	Testudines	yes			genus	Hylaeochelys			no		Hylaeochelys				belli	234794		Plesiochelys				sp.	36361	R. Benson	R. Benson		1042001	1	specimens	41565	2013-01-05 23:07:00	2013-01-05 23:07:00	R. Benson	R. Benson	M. Carrano	41531	2012-05-21 01:55:00	2013-06-06 08:18:00			Mantell			1844	body (3D)
100265	ETE	M. Carrano	Reptilia	yes	Testudines	yes	Trionychidae	yes	genus	Trionyx	yes	yes	no		Trionyx			n. sp.	shiluutulensis	289017		Trionychidae				indet.	37674	P. Mannion	J. Tennant	J. Tennant	1042023	2	specimens	50209	2014-02-19 09:25:00	2014-02-20 04:44:00	R. Benson	R. Benson	J. Tennant	41670	2012-05-21 21:07:00	2014-02-20 04:44:00	brackish,freshwater	aquatic	I. G. Danilov	R. Hirayama	V. B. Sukhanov, S. Suzuki, M. Watabe, N. S. Vitek	2014	not a trace
100582	Fossilworks	J. Alroy	Reptilia	yes	Testudines	yes	Baenidae	no	genus	Neurankylus	no	no	no		Neurankylus				baueri	82832		Neurankylus				sp.	37639	M. Carrano	M. Carrano	M. Carrano	900981	1	specimens	14580	2011-10-12 06:43:00	2011-10-12 06:43:00	J. Alroy	J. Alroy	M. Carrano	38106	2010-12-10 22:23:00	2011-10-12 06:43:00			C. W. Gilmore			1916	not a trace
100583	Fossilworks	J. Alroy	Reptilia	yes	Testudines	yes	Baenidae	no	genus	Scabremys			no		Scabremys				ornata	288843		Baena				ornata	67895	J. Alroy	J. Alroy	R. Benson	900982	1	specimens	14580	2010-12-10 22:29:00	2012-06-11 19:49:00									C. W. Gilmore			1935	body (3D)
100675	Fossilworks	J. Alroy	Reptilia	yes	Testudines	yes	Baenidae	no	genus	Denazinemys	no	no	no		Denazinemys				nodosa	112785		Baena				nodosa	67896	J. Alroy	J. Alroy		901242			14580	2010-12-11 09:08:00	2010-12-11 09:08:00									C. W. Gilmore			1916	body (3D)
100677	Fossilworks	J. Alroy	Reptilia	yes	Testudines	yes	Nanhsiungchelyidae	no	genus	Basilemys	no	no	no		Basilemys			n. sp.	gaffneyi	288973		Basilemys				nobilis	68208	D. Nicholson	D. Nicholson		901269			50161	2014-02-17 08:55:00	2014-02-18 01:55:00	J. Alroy	J. Alroy		14580	2010-12-11 09:36:00	2010-12-11 09:36:00	freshwater	aquatic	R. M. Sullivan	S. E. Jasinski	S. G. Lucas	2012	body (3D)
100678	Fossilworks	J. Alroy	Reptilia	yes	Testudines	yes	Adocidae		genus	Adocus	no	no	no		Adocus				bossi	82836								J. Alroy	J. Alroy		901271			14580	2010-12-11 10:21:00	2010-12-11 10:21:00							freshwater	aquatic	C. W. Gilmore			1919	body (3D)
100679	Fossilworks	J. Alroy	Reptilia	yes	Testudines	yes	Trionychidae	yes	genus	Aspideretoides	no	no	no		Aspideretoides			n. sp.	robustus	288986		Aspideretes			n. sp.	ovatus	67899	J. Alroy	J. Alroy		901272			14580	2010-12-11 10:38:00	2010-12-11 10:38:00							brackish,freshwater	aquatic	C. W. Gilmore			1935	body (3D)
101830	PaleoDB	R. Butler	Reptilia	yes					genus	Australochelys			no	n. gen.	Australochelys			n. sp.	africanus	174446								R. Butler	R. Butler		906219	1	individuals	34628	2011-01-04 04:42:00	2011-01-04 04:42:00									E. S. Gaffney	J. W. Kitching		1994	body (3D)
102879	PaleoDB	M. Carrano	Reptilia	yes	Testudines	yes	Protostegidae		genus	Desmatochelys			no		Desmatochelys				lowi	173417								M. Carrano	H. Street		910887	1	individuals	34803	2011-01-20 06:41:00	2011-01-20 06:41:00							freshwater	aquatic	Williston			1894	body (3D)
102885	PaleoDB	M. Carrano	Reptilia	yes	Testudines	yes	Thalassemydidae	yes	family	Thalassemydidae	yes	no		?	Osteopygis				sp.	36358								M. Carrano	H. Street		930052			35504	2011-03-15 06:55:00	2011-03-15 06:55:00							freshwater	aquatic	E. D. Cope			1868	body (3D)
105522	PaleoDB	R. Butler	Reptilia	yes					genus	Indochelys			no	n. gen.	Indochelys			n. sp.	spatulata	178076								R. Butler	R. Butler		922057	1	individuals	35253	2011-02-21 22:03:00	2011-02-21 22:03:00									P. M. Datta	P. Manna	S. C. Ghosh, D. P. Das	2000	body (3D)
105693	PaleoDB	R. Butler	Reptilia	yes					genus	Palaeochersis			no	n. gen.	Palaeochersis			n. sp.	talampayensis	178245								R. Butler	R. Butler		923089	3	individuals	35283	2011-02-23 23:58:00	2011-02-23 23:58:00									G. W. Rougier	M. S. de la Fuente	A. B. Arcucci	1995	body (3D)
106277	PaleoDB	M. Carrano	Reptilia	yes	Testudines	yes			unranked clade	Pelomedusoides					Taphrosphys				dares	110989								M. Uhen	J. David		1180426			48791	2013-11-06 14:38:00	2013-11-07 07:38:00							freshwater	amphibious	O. P. Hay			1908	body (3D)
106277	PaleoDB	M. Carrano	Reptilia	yes	Testudines	yes	Trionychidae	yes	genus	Trionyx	yes	yes	no		Trionyx				halophilus	110990								M. Uhen	J. David		1180427			48791	2013-11-06 14:38:00	2013-11-07 07:38:00							brackish,freshwater	aquatic	E. D. Cope			1869	body (3D)
106277	PaleoDB	M. Carrano	Reptilia	yes	Testudines	yes	Trionychidae	yes	unranked clade	Trionychinae		yes			Trionyx				sp.	37682								M. Uhen	J. David		1180428			48791	2013-11-06 14:38:00	2013-11-07 07:38:00							brackish,freshwater	aquatic	Forskal			1775	body (3D)
106494	PaleoDB	R. Butler	Reptilia	yes	Testudines	yes			genus	Bauruemys			no		Bauruemys			n. sp.	elegans	238477								R. Benson	R. Benson		1046115	18	individuals	41984	2012-06-12 01:35:00	2012-06-12 01:35:00							freshwater	amphibious	Suarez			1969	body (3D)
106542	PaleoDB	R. Butler	Reptilia	yes					genus	Proganochelys	no	no	no		Proganochelys				ruchae	180695		Chelonia				indet.	99806	R. Butler	R. Butler		930990	4	specimens	35630	2011-03-25 19:11:00	2011-03-25 19:11:00	R. Butler	R. Butler	R. Butler	35627	2011-03-25 04:41:00	2011-03-25 19:12:00			F. de Broin			1984	not a trace
106543	PaleoDB	M. Clapham	Reptilia	yes	Testudines	yes	Eurysternidae	yes	genus	Eurysternum	yes	yes	no		Eurysternum				wagleri	254030								P. Mannion	J. Tennant		1135785			46818	2013-05-15 04:07:00	2013-05-15 04:07:00									Meyer			1839	body (3D)
106554	PaleoDB	R. Butler	Reptilia	yes					genus	Proganochelys	no	no	no		Proganochelys			n. sp.	ruchae	180695		Chelonia				indet.	0	M. Carrano	M. Carrano	M. Carrano	931088	2	specimens	35630	2011-07-06 06:07:00	2011-07-06 06:07:00	R. Butler	R. Butler	M. Carrano	35627	2011-03-25 19:26:00	2011-07-06 06:07:00			F. de Broin			1984	body (3D)
106555	PaleoDB	R. Butler	Reptilia	yes					genus	Proganochelys	no	no	no		Proganochelys				ruchae	180695								R. Butler	R. Butler		931095	2	specimens	35630	2011-03-25 19:44:00	2011-03-25 19:44:00									F. de Broin			1984	body (3D)
106705	Fossilworks	J. Alroy	Reptilia	yes	Testudines	yes			unranked clade	Pancheloniidae		no			Euclastes				sp.	67331								P. Mannion	J. Tennant		1108710			45398	2013-03-07 21:26:00	2013-03-07 21:26:00							freshwater	aquatic	E. D. Cope			1896	body (3D)
106705	Fossilworks	J. Alroy	Reptilia	yes	Testudines	yes	Protostegidae		family	Protostegidae		no			Protostega				sp.	36368								P. Mannion	J. Tennant	J. Tennant	1108711			45398	2013-03-07 21:28:00	2013-03-07 21:28:00							freshwater	aquatic	E. D. Cope			1871	not a trace
106705	Fossilworks	J. Alroy	Reptilia	yes	Testudines	yes	Protostegidae		subfamily	Chelospharginae	no	no		cf.	Calcarichelys				sp.	36331								P. Mannion	J. Tennant		1108712			45398	2013-03-07 21:30:00	2013-03-07 21:30:00							freshwater	aquatic	R. Zangerl			1953	not a trace
106705	Fossilworks	J. Alroy	Reptilia	yes	Testudines	yes	Cheloniidae	yes	family	Cheloniidae	yes	no			Toxochelys				sp.	36378								P. Mannion	J. Tennant		1108713			45398	2013-03-07 21:31:00	2013-03-07 21:31:00							freshwater	aquatic	E. D. Cope			1873	body (3D)
107502	ETE	M. Carrano	Reptilia	yes	Testudines	yes	Protostegidae		family	Protostegidae		no			Protostega				sp.	36368								M. Carrano	H. Street		934263	1	specimens	35777	2011-04-09 05:15:00	2011-04-09 05:15:00							freshwater	aquatic	E. D. Cope			1871	not a trace
107676	ETE	M. Carrano	Reptilia	yes	Testudines	yes	Cheloniidae	yes	genus	Toxochelys	no	no	no		Toxochelys				latiremis	128338		Toxochelys				browni	128345	P. Mannion	P. Mannion		1011638			39763	2012-01-26 04:25:00	2012-01-26 04:25:00							freshwater	aquatic	O. P. Hay			1905	body (3D)
108340	ETE	M. Carrano	Reptilia	yes	Testudines	yes	Trionychidae	yes	genus	Gobiapalone	no	no	no		Gobiapalone				orlovi	289012								P. Mannion	J. Tennant		1194599	1	specimens	50209	2014-02-19 08:07:00	2014-02-20 01:07:00							brackish,freshwater	aquatic	I. G. Danilov	R. Hirayama	V. B. Sukhanov, S. Suzuki, M. Watabe, N. S. Vitek	2014	body (3D)
108342	ETE	M. Carrano	Reptilia	yes	Testudines	yes	Dermatemydidae	yes	subfamily	Lindholmemydinae		no			Lindholmemys				sp.	37659								R. Benson	R. Benson	R. Benson	1042076	1	specimens	41670	2012-05-21 23:04:00	2012-05-21 23:05:00							brackish,freshwater	aquatic	Riabinin			1935	body (3D)
108343	ETE	M. Carrano	Reptilia	yes	Testudines	yes	Cheloniidae	yes	family	Cheloniidae	yes	yes			Chelonia				sp.	36335								R. Benson	R. Benson	R. Benson	1058824			42294	2012-07-13 23:45:00	2012-07-13 23:45:00							freshwater	aquatic	Brongniart			1800	not a trace
108806	Fossilworks	J. Alroy	Reptilia	yes	Testudines	yes	Pleurosternidae	no	genus	Selenemys			no	n. gen.	Selenemys			n. sp.	lusitanica	184480								J. Alroy	J. Alroy	J. Tennant	939783			35985	2011-05-05 20:17:00	2013-02-21 06:45:00									A. Perez-Garcia	F. Ortega		2011	body (3D)
108808	Fossilworks	J. Alroy	Reptilia	yes	Testudines	yes	Pleurosternidae	no	genus	Selenemys			no		Selenemys				lusitanica	184480								J. Alroy	J. Alroy		939791			35985	2011-05-05 21:36:00	2011-05-05 21:36:00									A. Perez-Garcia	F. Ortega		2011	body (3D)
110177	ETE	M. Carrano	Reptilia	yes	Testudines	yes			unranked clade	Kinosternoidea		no			Hoplochelys				sp.	37658								M. Carrano	H. Street		946776			36324	2011-06-03 05:42:00	2011-06-03 05:42:00							freshwater	aquatic	O. P. Hay			1908	body (3D)
110465	ETE	M. Carrano	Reptilia	yes	Testudines	yes			genus	Bouliachelys			no	n. gen.	Bouliachelys			n. sp.	suteri	239570								R. Benson	R. Benson		1049723	1	individuals	42112	2012-06-23 02:00:00	2012-06-23 02:00:00							freshwater	aquatic	B. P. Kear	M. S. Lee		2006	body (3D)
114967	PaleoDB	P. Mannion	Reptilia	yes	Testudines	yes	Bothremydidae	yes	genus	Polysternon	no	no	no		Polysternon			n. sp.	provinciale	131476		Pleurosternon			n. sp.	provinciale	96105	R. Benson	R. Benson		1049360	1	specimens	27976	2012-06-22 01:33:00	2012-06-22 01:33:00							freshwater	amphibious	P. Matheron			1869	body (3D)
114968	PaleoDB	P. Mannion	Reptilia	yes	Testudines	yes	Bothremydidae	yes	genus	Polysternon	no	no	no		Polysternon			n. sp.	provinciale	131476		Elochelys			n. sp.	major	131477	R. Benson	R. Benson		1049372	1	specimens	27976	2012-06-22 01:50:00	2012-06-22 01:50:00							freshwater	amphibious	Nopsca			1931	cast
115001	PaleoDB	M. Carrano	Reptilia	yes					unranked clade	Meiolaniformes		no			Kallokibotion				sp.	168583								M. Carrano	M. Carrano		1205130			49557	2014-05-08 10:47:00	2014-05-09 01:47:00									B. F. Nopcsa			1923	body (3D)
115004	PaleoDB	M. Carrano	Reptilia	yes					unranked clade	Meiolaniformes		no			Kallokibotion				sp.	168583								P. Mannion	J. Tennant		1189858			49557	2013-12-22 12:45:00	2013-12-23 05:45:00									B. F. Nopcsa			1923	body (3D)
115406	PaleoDB	P. Mannion	Reptilia	yes	Testudines	yes	Trionychidae	yes	unranked clade	Trionychinae		yes			Trionyx				sp.	37682								P. Mannion	J. Tennant		1134150			46663	2013-05-03 22:27:00	2013-05-03 22:27:00							brackish,freshwater	aquatic	Forskal			1775	body (3D)
115413	PaleoDB	P. Mannion	Reptilia	yes	Testudines	yes	Bothremydidae	yes	genus	Chupacabrachelys			no	n. gen.	Chupacabrachelys			n. sp.	complexus	197722								P. Mannion	P. Mannion		972222			37368	2011-09-02 00:02:00	2011-09-02 00:02:00							freshwater	amphibious	T. M. Lehman	S. L. Wick		2010	body (3D)
115414	PaleoDB	P. Mannion	Reptilia	yes	Testudines	yes	Bothremydidae	yes	genus	Chupacabrachelys			no		Chupacabrachelys				complexus	197722								P. Mannion	P. Mannion		972223			37368	2011-09-02 00:18:00	2011-09-02 00:18:00							freshwater	amphibious	T. M. Lehman	S. L. Wick		2010	body (3D)
116892	PaleoDB	P. Mannion	Reptilia	yes	Testudines	yes	Sinemydidae		family	Sinemydidae		no			Sinemys				sp.	37759								P. Mannion	P. Mannion		978714			37601	2011-09-13 21:12:00	2011-09-13 21:12:00									Wiman			1930	body (3D)
117466	PaleoDB	R. Benson	Reptilia	yes	Testudines	yes	Adocidae		genus	Isanemys			no		Isanemys				srisuki	156173								M. Carrano	M. Carrano		1014578	10	specimens	40000	2012-02-08 10:35:00	2012-02-08 10:35:00							freshwater	aquatic	H. Tong	E. Buffetaut	V. Suteethorn	2006	body (3D)
117528	PaleoDB	R. Benson	Reptilia	yes	Testudines	yes	Sinemydidae		genus	Manchurochelys	no	no	no	n. gen.	Manchurochelys			n. sp.	manchoukuoensis	197699								R. Benson	R. Benson	R. Benson	1093696	1	specimens	44057	2012-12-19 20:15:00	2012-12-19 20:15:00									R. Endo	R. Shikama		1942	body (3D)
117850	PaleoDB	P. Mannion	Reptilia	yes	Testudines	yes	Bothremydidae	yes	subtribe	Nigeremydina		no			Nigeremys				sp.	131520								P. Mannion	P. Mannion		983615			37884	2011-09-27 23:56:00	2011-09-27 23:56:00							freshwater	amphibious	Broin			1977	not a trace
118167	PaleoDB	P. Mannion	Reptilia	yes	Testudines	yes	Nanhsiungchelyidae	no	genus	Kharakhutulia			no	n. gen.	Kharakhutulia			n. sp.	kalandadzei	202717								P. Mannion	P. Mannion	R. Benson	985257	4	specimens	38052	2011-10-07 00:21:00	2012-05-22 01:08:00							freshwater	aquatic	V. B. Sukhanov	I. G. Danilov	E. V. Syromyatnikova	2008	body (3D)
118167	PaleoDB	P. Mannion	Reptilia	yes	Testudines	yes			unranked clade	Cryptodira	yes			n. gen.	Charitonyx			n. sp.	tajanikolaevae	202719								P. Mannion	P. Mannion	R. Benson	985259			38052	2011-10-07 00:21:00	2012-05-22 01:08:00							freshwater	aquatic	Chkhikvadze			1980	body (3D)
118167	PaleoDB	P. Mannion	Reptilia	yes	Testudines	yes	Nanhsiungchelyidae	no	family	Nanhsiungchelyidae	no	no			Hanbogdemysa				sp.	202720		Hanbogdemys				sp.	202720	P. Mannion	P. Mannion		985260			38052	2011-10-07 00:21:00	2011-10-07 00:21:00							freshwater	aquatic	V. B. Sukhanov			2000	body (3D)
118167	PaleoDB	P. Mannion	Reptilia	yes	Testudines	yes			unranked clade	Kinosternoidea		no			Hoplochelys				sp.	37658								P. Mannion	P. Mannion		985263			38052	2011-10-07 00:21:00	2011-10-07 00:21:00							freshwater	aquatic	O. P. Hay			1908	body (3D)
118167	PaleoDB	P. Mannion	Reptilia	yes	Testudines	yes	Carettochelyidae		genus	Kizylkumemys	no	no	no		Kizylkumemys				schultzi	236085								P. Mannion	P. Mannion		985264			38052	2011-10-07 00:21:00	2011-10-07 00:21:00							freshwater	aquatic	Nessov			1977	body (3D)
118169	PaleoDB	P. Mannion	Reptilia	yes	Testudines	yes			genus	Wuguia			no		Wuguia			n. sp.	efremovi	202723		Sinemys			n. sp.	efremovi	136766	P. Mannion	P. Mannion		985281			38053	2011-10-07 00:54:00	2011-10-07 00:54:00									L. I. Khozatsky			1996	body (3D)
118207	PaleoDB	R. Benson	Reptilia	yes	Testudines	yes			genus	Liaochelys			no	n. gen.	Liaochelys			n. sp.	jianchangensis	253591								R. Benson	R. Benson		1093695			44055	2012-12-19 20:07:00	2012-12-19 20:07:00									C. -F. Zhou			2010	body (3D)
118320	PaleoDB	M. Carrano	Reptilia	yes	Testudines	yes	Adocidae		genus	Shachemys	no	no	no		Shachemys			n. sp.	laosiana	202901								M. Carrano	M. Carrano		986556	4	individuals	38109	2011-10-12 08:00:00	2011-10-12 08:00:00							freshwater	aquatic	F. de Lapparent de Broin			2004	body (3D)
118320	PaleoDB	M. Carrano	Reptilia	yes	Testudines	yes	Xinjiangchelyidae	no	family	Xinjiangchelyidae	no	no		aff.	Xinjiangchelys				sp.	235641								M. Carrano	M. Carrano		986557	1	individuals	38109	2011-10-12 08:00:00	2011-10-12 08:00:00									H. -K. Yeh			1986	body (3D)
118366	PaleoDB	M. Carrano	Reptilia	yes	Testudines	yes	Cheloniidae	yes	genus	Tasbacka	no	no	no	cf.	Tasbacka				aldabergeni	264912								D. Nicholson	D. Nicholson		1192653			49973	2014-01-28 11:12:00	2014-01-29 04:12:00							freshwater	aquatic	Nessov			1987	body (3D)
118381	PaleoDB	P. Mannion	Reptilia	yes	Testudines	yes	Baenidae	no	genus	Gamerabaena			no	n. gen.	Gamerabaena			n. sp.	sonsalla	202999								P. Mannion	P. Mannion		986963			38136	2011-10-13 21:28:00	2011-10-13 21:28:00									T. R. Lyson	W. G. Joyce		2010	body (3D)
118398	PaleoDB	P. Mannion	Reptilia	yes	Testudines	yes			genus	Notoemys			no		Notoemys			n. sp.	zapatocaensis	131563								P. Mannion	P. Mannion	R. Benson	987041	3	individuals	38139	2011-10-13 23:26:00	2012-12-19 23:19:00							freshwater	amphibious	E. A. Cadena Rueda	E. S. Gaffney		2005	body (3D)
118483	PaleoDB	P. Mannion	Reptilia	yes	Testudines	yes	Baenidae	no	genus	Palatobaena	no	no	no		Palatobaena				bairdi	67760								P. Mannion	P. Mannion		987354			38165	2011-10-14 23:06:00	2011-10-14 23:06:00									E. S. Gaffney			1972	body (3D)
119088	PaleoDB	P. Mannion	Reptilia	yes	Testudines	yes			genus	Nichollsemys			no		Nichollsemys				baieri	83033								P. Mannion	P. Mannion		989464			38254	2011-10-20 20:56:00	2011-10-20 20:56:00							freshwater	aquatic	D. Brinkman	M. Hart	H. Jamniczky, M. Colbert	2006	body (3D)
119505	PaleoDB	R. Benson	Reptilia	yes	Testudines	yes	Pleurosternidae	no	family	Pleurosternidae	no	no			Pleurosternon				portlandicum	37765		Pleurosternum				portlandicum	235541	M. Carrano	M. Carrano		1127403	1	specimens	31457	2013-04-19 06:58:00	2013-04-19 06:58:00									R. Lydekker			1889	body (3D)
119505	PaleoDB	R. Benson	Reptilia	yes	Testudines	yes			unranked clade	Testudines		no			Portlandemys				sp.	36364								M. Carrano	M. Carrano		1127404			31457	2013-04-19 06:58:00	2013-04-19 06:58:00									E. S. Gaffney			1975	body (3D)
119505	PaleoDB	R. Benson	Reptilia	yes	Testudines	yes	Plesiochelyidae	no	genus	Plesiochelys	no	no	no		Plesiochelys				planiceps	253403		Stegochelys				planiceps	235085	M. Carrano	M. Carrano		1127405	2	specimens	31457	2013-04-19 06:58:00	2013-04-19 06:58:00									R. Owen			1842	body (3D)
119697	PaleoDB	M. Clapham	Reptilia	yes	Testudines	yes	Pleurosternidae	no	family	Pleurosternidae	no	no			Pleurosternon				sp.	37765								M. Clapham	J. Karr		991425			38390	2011-10-31 16:31:00	2011-10-31 16:31:00									R. Owen			1853	body (3D)
119697	PaleoDB	M. Clapham	Reptilia	yes	Testudines	yes	Pleurosternidae	no	family	Pleurosternidae	no	no			Tretosternon				sp.	37664								M. Clapham	J. Karr		991426			38390	2011-10-31 16:31:00	2011-10-31 16:31:00									R. Owen			1842	body (3D)
122541	PaleoDB	P. Mannion	Reptilia	yes	Testudines	yes			genus	Sokatra			no		Sokatra				antitra	211899								P. Mannion	P. Mannion		1006367			39063	2012-01-02 21:03:00	2012-01-02 21:03:00							freshwater	amphibious	E. S. Gaffney	D. W. Krause		2011	body (3D)
122542	ETE	P. Mannion	Reptilia	yes	Testudines	yes			genus	Sokatra			no		Sokatra				antitra	211899								P. Mannion	P. Mannion		1006368			39063	2012-01-02 21:08:00	2012-01-02 21:08:00							freshwater	amphibious	E. S. Gaffney	D. W. Krause		2011	body (3D)
122661	PaleoDB	P. Mannion	Reptilia	yes	Testudines	yes			genus	Neusticemys			no		Neusticemys				neuquina	260255								P. Mannion	J. Tennant	J. Tennant	1107557			45241	2013-03-01 22:31:00	2013-04-22 22:49:00							freshwater	aquatic	Fernandez	Fuente		1988	body (3D)
122902	PaleoDB	R. Benson	Reptilia	yes	Testudines	yes	Baenidae	no	genus	Baena	no	no	no		Baena			n. sp.	hayi	65789								R. Benson	R. Benson		1007472	1	specimens	13462	2012-01-07 02:37:00	2012-01-07 02:37:00							freshwater	aquatic	C. W. Gilmore			1916	body (3D)
122902	PaleoDB	R. Benson	Reptilia	yes	Testudines	yes	Trionychidae	yes	genus	Gilmoremys			no		Gilmoremys			n. sp.	lancensis	212674		Aspideretes			n. sp.	lancensis	65790	R. Benson	R. Benson		1007473	2	specimens	13462	2012-01-07 02:37:00	2012-01-07 02:37:00							brackish,freshwater	aquatic	C. W. Gilmore			1916	body (3D)
122903	PaleoDB	R. Benson	Reptilia	yes	Testudines	yes	Trionychidae	yes	genus	Gilmoremys			no		Gilmoremys				lancensis	212674								R. Benson	R. Benson		1007474	12	specimens	39183	2012-01-07 02:45:00	2012-01-07 02:45:00							brackish,freshwater	aquatic	C. W. Gilmore			1916	body (3D)
122903	PaleoDB	R. Benson	Reptilia	yes	Testudines	yes	Baenidae	no	genus	Palatobaena	no	no	no		Palatobaena			n. sp.	cohen	212675								R. Benson	R. Benson		1007480	5	specimens	39184	2012-01-07 03:32:00	2012-01-07 03:32:00									T. R. Lyson	W. G. Joyce		2009	body (3D)
122903	PaleoDB	R. Benson	Reptilia	yes	Testudines	yes	Baenidae	no	genus	Peckemys			no		Peckemys				brinkman	212698								R. Benson	R. Benson		1007484	1	specimens	39185	2012-01-07 03:56:00	2012-01-07 03:56:00									T. R. Lyson	W. G. Joyce		2009	body (3D)
122903	PaleoDB	R. Benson	Reptilia	yes	Testudines	yes	Baenidae	no	genus	Cedrobaena			no		Cedrobaena				putorius	212681								D. Nicholson	D. Nicholson		1195825			39185	2014-03-04 09:44:00	2014-03-05 02:44:00									E. S. Gaffney			1972	body (3D)
122904	PaleoDB	R. Benson	Reptilia	yes	Testudines	yes	Trionychidae	yes	genus	Gilmoremys			no		Gilmoremys				lancensis	212674								R. Benson	R. Benson		1007475	1	specimens	39183	2012-01-07 02:54:00	2012-01-07 02:54:00							brackish,freshwater	aquatic	C. W. Gilmore			1916	body (3D)
122905	PaleoDB	R. Benson	Reptilia	yes	Testudines	yes	Trionychidae	yes	genus	Gilmoremys			no		Gilmoremys				lancensis	212674								R. Benson	R. Benson		1007476	1	specimens	39183	2012-01-07 03:05:00	2012-01-07 03:05:00							brackish,freshwater	aquatic	C. W. Gilmore			1916	body (3D)
122906	PaleoDB	R. Benson	Reptilia	yes	Testudines	yes	Baenidae	no	genus	Peckemys			no	n. gen.	Peckemys			n. sp.	brinkman	212698		Testudinata				sp.	175823	R. Benson	R. Benson	R. Benson	1007483	1	specimens	39185	2012-06-22 18:52:00	2012-06-22 18:53:00	R. Benson	R. Benson	R. Benson	42107	2012-01-07 03:55:00	2012-06-22 18:53:00			T. R. Lyson	W. G. Joyce		2009	body (3D)
122912	PaleoDB	R. Benson	Reptilia	yes	Testudines	yes	Baenidae	no	genus	Trinitichelys			no	n. gen.	Trinitichelys			n. sp.	hiatti	212719								R. Benson	R. Benson		1007494			704	2012-01-07 04:25:00	2012-01-07 04:25:00									E. S. Gaffney			1972	body (3D)
122916	PaleoDB	R. Benson	Reptilia	yes	Testudines	yes	Baenidae	no	genus	Neurankylus	no	no	no		Neurankylus			n. sp.	wyomingensis	65791								R. Benson	R. Benson		1007508	1	specimens	13464	2012-01-07 04:33:00	2012-01-07 04:33:00									C. W. Gilmore			1919	body (3D)
123085	ETE	R. Benson	Reptilia	yes	Testudines	yes	Baenidae	no	genus	Plesiobaena	no	no	no		Plesiobaena			n. sp.	antiqua	67312		Baena			n. sp.	antiqua	65792	R. Benson	R. Benson	M. Carrano	1008931	1	specimens	25127	2012-01-10 23:29:00	2013-09-14 07:27:00									L. M. Lambe			1902	body (3D)
123086	PaleoDB	R. Benson	Reptilia	yes	Testudines	yes	Baenidae	no	genus	Plesiobaena	no	no	no		Plesiobaena				antiqua	67312		Baena				antiqua	65792	R. Benson	R. Benson		1008932	1	specimens	704	2012-01-10 23:40:00	2012-01-10 23:40:00	R. Benson	R. Benson	J. Tennant	13464	2012-01-10 23:37:00	2013-05-10 20:45:00			L. M. Lambe			1902	body (3D)
123097	PaleoDB	R. Benson	Reptilia	yes	Testudines	yes	Baenidae	no	genus	Plesiobaena	no	no	no		Plesiobaena				antiqua	67312								R. Benson	R. Benson		1008954	1	specimens	704	2012-01-11	2012-01-11									L. M. Lambe			1902	body (3D)
123098	PaleoDB	R. Benson	Reptilia	yes	Testudines	yes	Baenidae	no	genus	Eubaena	no	no	no	n. gen.	Eubaena			n. sp.	cephalica	63643								R. Benson	R. Benson	R. Benson	1008955	1	specimens	14442	2012-01-11 00:20:00	2012-07-14 01:06:00									Hay			1904	body (3D)
123098	PaleoDB	R. Benson	Reptilia	yes	Testudines	yes	Trionychidae	yes	genus	Hummelichelys			no		Hummelichelys			n. sp.	beecheri	238431		Aspideretes			n. sp.	beecheri	69094	R. Benson	R. Benson		1066439	1	specimens	14442	2012-08-01 19:00:00	2012-08-01 19:00:00							brackish,freshwater	aquatic	O. P. Hay			1904	body (3D)
123099	PaleoDB	R. Benson	Reptilia	yes	Testudines	yes	Baenidae	no	genus	Eubaena	no	no	no		Eubaena				cephalica	63643								R. Benson	R. Benson		1008956	1	specimens	704	2012-01-11 00:25:00	2012-01-11 00:25:00									Hay			1904	body (3D)
123100	PaleoDB	R. Benson	Reptilia	yes	Testudines	yes	Baenidae	no	genus	Stygiochelys	no	no	no	n. gen.	Stygiochelys			n. sp.	estesi	67759								R. Benson	R. Benson	R. Benson	1008957	1	specimens	23765	2012-01-11 00:34:00	2012-01-11 00:34:00									E. S. Gaffney	R. Hiatt		1971	body (3D)
123526	PaleoDB	M. Carrano	Reptilia	yes	Chelonia	yes			unranked clade	Chelonia	yes	no			Chelonipus				sp.	249366								M. Carrano	M. Carrano	M. Carrano	1011469	50	specimens	39738	2012-01-25 09:58:00	2012-01-25 10:02:00									von Lilienstern			1939	trace
123574	PaleoDB	P. Mannion	Reptilia	yes	Testudines	yes	Cheloniidae	yes	genus	Ctenochelys	yes	yes	no		Ctenochelys				stenoporus	128355								P. Mannion	J. Tennant		1108334			45324	2013-03-06 04:14:00	2013-03-06 04:14:00							freshwater	aquatic	O. P. Hay			1905	body (3D)
123830	ETE	M. Carrano	Reptilia	yes	Testudines	yes	Lindholmemydidae	no	genus	Gravemys	no	no	no		Gravemys				barsboldi	217278								M. Carrano	M. Carrano		1012542	1	specimens	39832	2012-01-31 10:18:00	2012-01-31 10:18:00									Sukhanov	Narmandakh		1974	body (3D)
123853	PaleoDB	R. Benson	Reptilia	yes	Testudines	yes	Compsemydidae		genus	Compsemys	no	no	no		Compsemys			n. sp.	bakewelli	217393		Trionyx			n. sp.	bakewelli	217392	R. Benson	R. Benson	R. Benson	1012802	6	specimens	41531	2012-02-01 05:41:00	2012-05-18 19:59:00									Mantell			1833	body (3D)
123853	PaleoDB	R. Benson	Reptilia	yes	Testudines	yes	Pleurosternidae	no	family	Pleurosternidae	no	no			Pleurosternon				sp.	37765								R. Benson	R. Benson		1041073			41565	2012-05-16 23:37:00	2012-05-16 23:37:00									R. Owen			1853	body (3D)
123854	PaleoDB	R. Benson	Reptilia	yes	Testudines	yes	Compsemydidae		genus	Compsemys	no	no	no		Compsemys				bakewelli	217393								R. Benson	R. Benson	M. Carrano	1012803	8	specimens	39848	2012-02-01 05:44:00	2013-06-06 08:07:00									Mantell			1833	body (3D)
123855	PaleoDB	R. Benson	Reptilia	yes	Testudines	yes	Xinjiangchelyidae	no	genus	Brodiechelys			no		Brodiechelys				brodiei	234783								R. Benson	R. Benson		1041090	3	specimens	41498	2012-05-17 00:09:00	2012-05-17 00:09:00									R. Lydekker			1889	body (3D)
123855	PaleoDB	R. Benson	Reptilia	yes	Testudines	yes	Compsemydidae		genus	Compsemys	no	no	no		Compsemys				bakewelli	217393		Tretosternum				sp.	131535	R. Benson	R. Benson		1012804	3	specimens	39848	2012-05-18 19:36:00	2012-05-18 19:36:00	R. Benson	R. Benson	R. Benson	41531	2012-02-01 05:48:00	2012-05-18 19:59:00			Mantell			1833	body (3D)
123856	ETE	R. Benson	Reptilia	yes	Testudines	yes	Compsemydidae		genus	Compsemys	no	no	no		Compsemys				bakewelli	217393								R. Benson	R. Benson	R. Benson	1012805	3	specimens	41531	2012-02-01 05:51:00	2012-05-18 20:00:00									Mantell			1833	body (3D)
123906	PaleoDB	M. Clapham	Reptilia	yes	Testudines	yes			genus	Solnhofia	no	no	no	n. gen.	Solnhofia			n. sp.	parsonsi	253386		Testudinata			informal	new species?	175823	R. Benson	R. Benson	R. Butler	1093617	1	specimens	44045	2012-12-19 03:22:00	2013-10-09 21:59:00	R. Benson	R. Benson	R. Butler	44042	2012-12-19 03:05:00	2013-10-09 21:59:00			E. S. Gaffney			1975	body (3D)
125074	PaleoDB	M. Uhen	Reptilia	yes	Testudines	yes	Toxochelyidae	no	genus	Peritresius			no		Peritresius				ornatus	173397								M. Uhen	M. Shalap		1021221			40545	2012-03-03 00:17:00	2012-03-03 00:17:00							freshwater	aquatic	J. Leidy			1856	body (3D)
125074	PaleoDB	M. Uhen	Reptilia	yes	Testudines	yes	Trionychidae	yes	genus	Amyda			no		Amyda				prisca	243518		Trionyx				priscus	239499	M. Uhen	M. Shalap		1021222			40545	2012-03-03 00:17:00	2012-03-03 00:17:00							brackish,freshwater	aquatic	Leidy			1851	body (3D)
125935	PaleoDB	M. Uhen	Reptilia	yes					unranked clade	Testudinata	yes				Glyptops				caelatus	119150								M. Uhen	M. Shalap		1028281			40879	2012-03-27 02:05:00	2012-03-27 02:05:00									O. P. Hay			1908	body (3D)
127082	PaleoDB	M. Uhen	Reptilia	yes	Testudines	yes	Toxochelyidae	no	genus	Peritresius			no		Peritresius				ornatus	173397								M. Uhen	M. Shalap		1037875			41281	2012-04-24 01:29:00	2012-04-24 01:29:00							freshwater	aquatic	J. Leidy			1856	body (3D)
127082	PaleoDB	M. Uhen	Reptilia	yes	Testudines	yes	Bothremydidae	yes	genus	Taphrosphys	no	no	no		Taphrosphys				sulcatus	131500								M. Uhen	M. Shalap		1037876			41281	2012-04-24 01:29:00	2012-04-24 01:29:00							freshwater	amphibious	J. Leidy			1856	body (3D)
127436	ETE	R. Benson	Reptilia	yes	Testudines	yes	Xinjiangchelyidae	no	genus	Brodiechelys			no		Brodiechelys			n. sp.	brodiei	234783		Plesiochelys			n. sp.	brodiei	234782	R. Benson	R. Benson	R. Benson	1040695	6	individuals	14159	2012-05-14 18:30:00	2012-05-17 01:02:00									R. Lydekker			1889	body (3D)
127436	ETE	R. Benson	Reptilia	yes	Testudines	yes	Xinjiangchelyidae	no	genus	Brodiechelys			no		Brodiechelys			n. sp.	brodiei	234783		Plesiochelys			n. sp.	valdensis	234784	R. Benson	R. Benson	R. Benson	1040696	1	individuals	14159	2012-05-14 18:30:00	2012-05-17 00:51:00									R. Lydekker			1889	body (3D)
127436	ETE	R. Benson	Reptilia	yes	Testudines	yes	Xinjiangchelyidae	no	genus	Brodiechelys			no		Brodiechelys			n. sp.	brodiei	234783		Plesiochelys			n. sp.	vectensis	234785	R. Benson	R. Benson	R. Benson	1040697	1	individuals	41568	2012-05-14 18:30:00	2012-05-17 01:00:00									R. W. Hooley			1990	body (3D)
127437	PaleoDB	R. Benson	Reptilia	yes	Testudines	yes	Xinjiangchelyidae	no	genus	Brodiechelys			no		Brodiechelys				brodiei	234783								R. Benson	R. Benson		1040698	1	specimens	41498	2012-05-14 18:36:00	2012-05-14 18:36:00									R. Lydekker			1889	body (3D)
127478	PaleoDB	R. Benson	Reptilia	yes	Testudines	yes	Pleurosternidae	no	genus	Dorsetochelys			no		Dorsetochelys				typocardium	290854		Dorsetochelys				delairi	234899	R. Benson	R. Benson		1040888	1	specimens	41526	2012-05-15 19:35:00	2012-05-15 19:35:00									J. Evans	T. S. Kemp		1976	body (3D)
127480	ETE	R. Benson	Reptilia	yes	Testudines	yes	Pleurosternidae	no	genus	Pleurosternon	no	no	no		Pleurosternon			n. sp.	bullockii	234884		Pleurosternon			n. sp.	concinnum	234889	R. Benson	R. Benson		1040890			41527	2012-05-15 20:48:00	2012-05-15 20:48:00									R. Owen			1853	body (3D)
127480	ETE	R. Benson	Reptilia	yes	Testudines	yes			genus	Hylaeochelys			no		Hylaeochelys				latiscutata	234896								R. Benson	R. Benson		1041802	1	specimens	41531	2012-05-18 22:06:00	2012-05-18 22:06:00									R. Owen			1853	body (3D)
127480	ETE	R. Benson	Reptilia	yes	Testudines	yes	Pleurosternidae	no	family	Pleurosternidae	no	no			Pleurosternon				bullocki	37765								R. Benson	R. Benson	R. Benson	1042003			41531	2012-05-21 02:08:00	2012-05-21 02:14:00													body (3D)
127480	ETE	R. Benson	Reptilia	yes	Testudines	yes	Pleurosternidae	no	family	Pleurosternidae	no	no			Pleurosternon				bullocki	37765		Pleurosternon				emarginatum	234897	R. Benson	R. Benson		1040891			41529	2012-05-15 22:54:00	2012-05-15 22:54:00	R. Benson	R. Benson	J. Tennant	41527	2012-05-15 21:03:00	2013-04-23 03:00:00							body (3D)
127480	ETE	R. Benson	Reptilia	yes					unranked clade	Testudinata	yes				Helochelydra				anglica	234894		Tretosternum				bakewelli	234958	R. Benson	R. Benson		1040930	1	specimens	41526	2012-05-15 23:51:00	2012-05-15 23:51:00	R. Benson	R. Benson	J. Tennant	41529	2012-05-15 23:48:00	2013-04-23 03:00:00			R. Lydekker			1889	body (3D)
127481	ETE	R. Benson	Reptilia	yes	Testudines	yes	Pleurosternidae	no	genus	Pleurosternon	no	no	no		Pleurosternon			n. sp.	bullockii	234884		Pleurosternon			n. sp.	ovatum	234885	R. Benson	R. Benson		1040892			41527	2012-05-15 21:07:00	2012-05-15 21:07:00									R. Owen			1853	body (3D)
127481	ETE	R. Benson	Reptilia	yes	Testudines	yes			genus	Hylaeochelys			no		Hylaeochelys			n. sp.	latiscutata	234896		Pleurosternon			n. sp.	latiscutatum	234895	R. Benson	R. Benson		1040893			41527	2012-05-15 21:11:00	2012-05-15 21:11:00									R. Owen			1853	body (3D)
127481	ETE	R. Benson	Reptilia	yes	Testudines	yes			genus	Hylaeochelys			no		Hylaeochelys			n. sp.	latiscutata	234896		Pleurosternon			n. sp.	emarginatum	234897	R. Benson	R. Benson	R. Benson	1040901			41527	2012-05-15 22:56:00	2012-05-15 22:57:00									Owen			1853	body (3D)
127481	ETE	R. Benson	Reptilia	yes	Testudines	yes	Pleurosternidae	no	genus	Pleurosternon	no	no	no		Pleurosternon				bullockii	234884		Pleurosternum				bullocki	235539	R. Benson	R. Benson	R. Benson	1042002			41531	2012-05-21 02:05:00	2012-05-21 02:06:00									R. Owen			1842	body (3D)
127482	ETE	R. Benson	Reptilia	yes	Testudines	yes	Pleurosternidae	no	family	Pleurosternidae	no	no		n. gen.	Pleurosternon			n. sp.	bullocki	37765								R. Benson	R. Benson	R. Benson	1040894			41529	2012-05-15 21:50:00	2012-05-21 02:06:00													body (3D)
127529	PaleoDB	R. Benson	Reptilia	yes	Testudines	yes			genus	Hylaeochelys			no		Hylaeochelys				belli	234794								R. Benson	R. Benson		1041075			41565	2012-05-16 23:50:00	2012-05-16 23:50:00									Mantell			1844	body (3D)
127533	PaleoDB	R. Benson	Reptilia	yes	Testudines	yes	Pleurosternidae	no	family	Pleurosternidae	no	no			Pleurosternon				sp.	37765								R. Benson	R. Benson		1041072	1	specimens	41565	2012-05-16 23:35:00	2012-05-16 23:35:00									R. Owen			1853	body (3D)
127535	PaleoDB	R. Benson	Reptilia	yes	Testudines	yes			genus	Hylaeochelys			no		Hylaeochelys				belli	234794		Hylaeochelys				latiscutata	234896	R. Benson	R. Benson		1041074	1	specimens	41565	2012-05-18 22:07:00	2012-05-18 22:07:00	R. Benson	R. Benson	R. Benson	41531	2012-05-16 23:49:00	2012-05-21 01:21:00			Mantell			1844	body (3D)
127646	ETE	R. Benson	Reptilia	yes	Testudines	yes			unranked clade	Testudines				n. gen.	Tretosternon			n. sp.	punctatum	156265								R. Benson	R. Benson	M. Carrano	1041999	1	specimens	14071	2012-05-21 01:34:00	2013-06-06 08:09:00									R. Owen			1842	body (3D)
127647	PaleoDB	R. Benson	Reptilia	yes	Testudines	yes	Pleurosternidae	no	family	Pleurosternidae	no	no			Pleurosternon			n. sp.	portlandicum	37765		Pleurosternum			n. sp.	portlandicum	235541	R. Benson	R. Benson		1042005	1	specimens	41531	2012-05-21 02:23:00	2012-05-21 02:23:00									R. Lydekker			1889	body (3D)
127655	PaleoDB	R. Benson	Reptilia	yes	Testudines	yes			genus	Chelycarapookus			no	n. gen.	Chelycarapookus			n. sp.	arcuatus	235571								R. Benson	R. Benson		1042009	1	specimens	41669	2012-05-21 19:25:00	2012-05-21 19:25:00									J. W. Warren			1969	cast
127670	ETE	R. Benson	Reptilia	yes	Testudines	yes	Lindholmemydidae	no	family	Lindholmemydidae	no	no			Mongolemys				sp.	37660								R. Benson	R. Benson		1042059	2	specimens	41670	2012-05-21 22:48:00	2012-05-21 22:48:00									L. I. Khosatzky	M. Mlynarski		1971	body (3D)
127670	ETE	R. Benson	Reptilia	yes					genus	Mongolochelys	no	no	no		Mongolochelys				efremovi	238120		Mongolochelys				sp.	238118	R. Benson	R. Benson	R. Benson	1042060	8	specimens	44038	2012-12-19 01:33:00	2012-12-19 01:43:00	R. Benson	R. Benson	J. Tennant	41670	2012-05-21 22:48:00	2014-02-20 00:53:00			L. I. Khosatzky			1997	body (3D)
127671	ETE	R. Benson	Reptilia	yes					genus	Mongolochelys	no	no	no		Mongolochelys				efremovi	238120		Mongolochelys				sp.	238118	R. Benson	R. Benson		1042065			44038	2012-12-19 01:45:00	2012-12-19 01:45:00	R. Benson	R. Benson	R. Benson	41670	2012-05-21 22:56:00	2012-05-21 23:00:00			L. I. Khosatzky			1997	body (3D)
127673	PaleoDB	R. Benson	Reptilia	yes	Testudines	yes	Lindholmemydidae	no	family	Lindholmemydidae	no	no			Mongolemys				sp.	37660								R. Benson	R. Benson	R. Benson	1042068			41670	2012-05-21 22:58:00	2012-05-21 22:59:00									L. I. Khosatzky	M. Mlynarski		1971	body (3D)
127673	PaleoDB	R. Benson	Reptilia	yes					genus	Mongolochelys	no	no	no		Mongolochelys				efremovi	238120		Mongolochelys				sp.	238118	R. Benson	R. Benson		1042069			44038	2012-12-19 01:47:00	2012-12-19 01:47:00	R. Benson	R. Benson	R. Benson	41670	2012-05-21 22:58:00	2012-05-21 22:59:00			L. I. Khosatzky			1997	body (3D)
127674	PaleoDB	R. Benson	Reptilia	yes	Testudines	yes	Lindholmemydidae	no	family	Lindholmemydidae	no	no			Mongolemys				sp.	37660								R. Benson	R. Benson		1042071			41670	2012-05-21 22:59:00	2012-05-21 22:59:00									L. I. Khosatzky	M. Mlynarski		1971	body (3D)
127675	ETE	R. Benson	Reptilia	yes	Testudines	yes	Lindholmemydidae	no	family	Lindholmemydidae	no	no			Mongolemys				sp.	37660								R. Benson	R. Benson	R. Benson	1042073	1	specimens	41670	2012-05-21 23:02:00	2012-05-22 00:51:00									L. I. Khosatzky	M. Mlynarski		1971	body (3D)
127675	ETE	R. Benson	Reptilia	yes					genus	Mongolochelys	no	no	no		Mongolochelys				efremovi	238120		Mongolochelys				sp.	238118	R. Benson	R. Benson		1042074	2	specimens	44038	2012-12-19 01:35:00	2012-12-19 01:35:00	R. Benson	R. Benson	R. Benson	41670	2012-05-21 23:02:00	2012-12-19 01:42:00			L. I. Khosatzky			1997	body (3D)
127679	ETE	R. Benson	Reptilia	yes	Testudines	yes	Trionychidae	yes	unranked clade	Trionychinae		yes			Trionyx				sp.	37682								R. Benson	R. Benson	R. Benson	1058753			42289	2012-07-13 21:38:00	2012-07-13 21:47:00							brackish,freshwater	aquatic	Forskal			1775	body (3D)
127679	ETE	R. Benson	Reptilia	yes	Testudines	yes	Trionychidae	yes	genus	Gobiapalone	no	no	no		Gobiapalone				breviplastra	289013								P. Mannion	J. Tennant		1194586			50209	2014-02-19 07:02:00	2014-02-20 00:02:00							brackish,freshwater	aquatic	I. G. Danilov	R. Hirayama	V. B. Sukhanov, S. Suzuki, M. Watabe, N. S. Vitek	2014	body (3D)
127679	ETE	R. Benson	Reptilia	yes					genus	Mongolochelys	no	no	no		Mongolochelys				efremovi	238120		Mongolochelys				sp.	238118	R. Benson	R. Benson	R. Benson	1058754	1	specimens	44038	2012-12-19 01:34:00	2012-12-19 01:40:00	R. Benson	R. Benson	J. Tennant	42289	2012-07-13 21:38:00	2014-02-20 00:02:00			L. I. Khosatzky			1997	body (3D)
127681	PaleoDB	R. Benson	Reptilia	yes	Testudines	yes	Lindholmemydidae	no	family	Lindholmemydidae	no	no			Mongolemys				sp.	37660								R. Benson	R. Benson		1042084			41670	2012-05-22 00:57:00	2012-05-22 00:57:00									L. I. Khosatzky	M. Mlynarski		1971	body (3D)
127681	PaleoDB	R. Benson	Reptilia	yes					genus	Mongolochelys	no	no	no		Mongolochelys				efremovi	238120		Mongolochelys				sp.	238118	R. Benson	R. Benson		1042085			44038	2012-12-19 01:46:00	2012-12-19 01:46:00	R. Benson	R. Benson		41670	2012-05-22 00:57:00	2012-05-22 00:57:00			L. I. Khosatzky			1997	body (3D)
127732	PaleoDB	R. Benson	Reptilia	yes	Testudines	yes	Adocidae		genus	Yehguia			no	n. gen.	Yehguia			n. sp.	tatsuensis	235785								R. Benson	R. Benson		1042246	1	specimens	41720	2012-05-22 20:03:00	2012-05-22 20:03:00							freshwater	aquatic	Yeh			1963	body (3D)
127733	PaleoDB	R. Benson	Reptilia	yes	Testudines	yes	Compsemydidae		genus	Compsemys	no	no	no	n. gen.	Compsemys			n. sp.	victa	63644								R. Benson	R. Benson		1042247	1	specimens	41721	2012-05-22 20:20:00	2012-05-22 20:20:00									J. Leidy			1856	body (3D)
127733	PaleoDB	R. Benson	Reptilia	yes	Testudines	yes	Compsemydidae		genus	Compsemys	no	no	no		Compsemys			n. sp.	victa	63644		Emys			n. sp.	obscurus	94805	R. Benson	R. Benson		1066296	1	specimens	14442	2012-07-31 18:28:00	2012-07-31 18:28:00									J. Leidy			1856	body (3D)
127733	PaleoDB	R. Benson	Reptilia	yes	Testudines	yes	Trionychidae	yes	genus	Aspideretes	yes	yes	no		Aspideretes				foveatus	238435								R. Benson	R. Benson		1066438	1	specimens	14442	2012-08-01 18:39:00	2012-08-01 18:39:00							freshwater	aquatic	J. Leidy			1856	body (3D)
127734	PaleoDB	R. Benson	Reptilia	yes	Testudines	yes			genus	Kirgizemys	no	no	no		Kirgizemys				dmitrievi	235669								R. Benson	R. Benson		1042250	1	specimens	41726	2012-05-22 23:32:00	2012-05-22 23:32:00							freshwater	aquatic	Nessov	Khozatskii		1981	body (3D)
127735	PaleoDB	R. Benson	Reptilia	yes	Testudines	yes	Xinjiangchelyidae	no	genus	Annemys	no	no	no		Annemys			n. sp.	latiens	235807								R. Benson	R. Benson	R. Benson	1042251	1	specimens	41727	2012-05-22 23:49:00	2012-05-22 23:49:00									V. B. Sukhanov	P. Narmandakh		2006	body (3D)
127735	PaleoDB	R. Benson	Reptilia	yes	Testudines	yes	Xinjiangchelyidae	no	genus	Annemys	no	no	no		Annemys			n. sp.	levensis	235655								R. Benson	R. Benson		1042252	1	specimens	41727	2012-05-22 23:49:00	2012-05-22 23:49:00									Sukhanov	Narmandakh		2000	body (3D)
127735	PaleoDB	R. Benson	Reptilia	yes	Testudines	yes	Xinjiangchelyidae	no	family	Xinjiangchelyidae	no	no			Annemys				sp.	235806								P. Mannion	J. Tennant	J. Tennant	1195872			50312	2014-03-04 14:21:00	2014-03-05 07:22:00									V. B. Sukhanov	P. Narmandakh		2006	body (3D)
127736	PaleoDB	R. Benson	Reptilia	yes	Testudines	yes	Xinjiangchelyidae	no	genus	Shartegemys			no		Shartegemys			n. sp.	laticentralis	235810								R. Benson	R. Benson	R. Benson	1042253	1	specimens	41727	2012-05-22 23:58:00	2012-05-22 23:58:00									V. B. Sukhanov	P. Narmandakh		2006	body (3D)
127737	ETE	R. Benson	Reptilia	yes	Testudines	yes			genus	Hangaiemys	no	no	no		Hangaiemys			n. sp.	leptis	235813								R. Benson	R. Benson	R. Benson	1042254	1	specimens	41727	2012-05-23 00:16:00	2012-05-23 00:16:00									V. B. Sukhanov	P. Narmandakh		2006	body (3D)
127737	ETE	R. Benson	Reptilia	yes	Testudines	yes			genus	Ordosemys			no	n. gen.	Ordosemys			n. sp.	perforata	235836	n. gen.	Asiachelys			n. sp.	perforata	235816	R. Benson	R. Benson	R. Benson	1042255	1	specimens	41727	2012-05-23 00:20:00	2012-05-23 00:20:00									V. B. Sukhanov	P. Narmandakh		2006	body (3D)
127738	ETE	R. Benson	Reptilia	yes	Testudines	yes	Adocidae		genus	Adocus	no	no	no	n. gen.	Adocus			n. sp.	planus	256143	n. gen.	Shineusemys			n. sp.	plana	235819	R. Benson	R. Benson	R. Benson	1042256			41727	2012-05-23 00:27:00	2012-05-23 00:28:00							freshwater	aquatic	V. B. Sukhanov	P. Narmandakh		2006	body (3D)
127738	ETE	R. Benson	Reptilia	yes	Testudines	yes	Lindholmemydidae	no	genus	Paragravemys			no	n. gen.	Paragravemys			n. sp.	erratica	235830								R. Benson	R. Benson		1042260	1	specimens	41728	2012-05-23 00:57:00	2012-05-23 00:57:00									V. B. Sukhanov	I. G. Danilov	P. Narmandakh	1999	body (3D)
127739	ETE	R. Benson	Reptilia	yes	Testudines	yes	Nanhsiungchelyidae	no	genus	Bulganemys			no	n. gen.	Bulganemys			n. sp.	jaganchobili	235822								R. Benson	R. Benson	R. Benson	1042257	1	specimens	41727	2012-05-23 00:35:00	2012-05-23 00:35:00							freshwater	aquatic	V. B. Sukhanov	P. Narmandakh		2006	body (3D)
127740	ETE	R. Benson	Reptilia	yes	Testudines	yes	Lindholmemydidae	no	genus	Hongilemys			no	n. gen.	Hongilemys			n. sp.	kurzanovi	235825								R. Benson	R. Benson		1042258	1	specimens	41727	2012-05-23 00:43:00	2012-05-23 00:43:00									V. B. Sukhanov	P. Narmandakh		2006	body (3D)
127741	PaleoDB	R. Benson	Reptilia	yes	Testudines	yes			genus	Kirgizemys	no	no	no		Kirgizemys			cf.	exaratus	235668								R. Benson	R. Benson		1042261	1	specimens	41729	2012-05-23 01:06:00	2012-05-23 01:06:00							freshwater	aquatic	Nessov	Khozatskii		1981	body (3D)
127742	PaleoDB	R. Benson	Reptilia	yes	Testudines	yes	Nanhsiungchelyidae	no	genus	Jiangxichelys			no	n. gen.	Jiangxichelys			n. sp.	ganzhouensis	235832								R. Benson	R. Benson		1042262	1	specimens	41730	2012-05-23 01:16:00	2012-05-23 01:16:00							freshwater	aquatic	H. -Y. Tong	J. -Y. Mo		2010	body (3D)
127759	PaleoDB	R. Benson	Reptilia	yes	Testudines	yes	Dermatemydidae	yes	genus	Lindholmemys	no	no	no		Lindholmemys				martinsoni	235913								R. Benson	R. Benson		1042326	1	specimens	41747	2012-05-23 20:18:00	2012-05-23 20:18:00							brackish,freshwater	aquatic	Ckhikvadze			1975	body (3D)
127817	PaleoDB	R. Benson	Reptilia	yes	Testudines	yes	Trionychidae	yes	unranked clade	Trionychinae		yes			Trionyx				sp.	37682								R. Benson	R. Benson	R. Benson	1042705			41769	2012-05-25 00:45:00	2012-05-25 00:56:00							brackish,freshwater	aquatic	Forskal			1775	body (3D)
127817	PaleoDB	R. Benson	Reptilia	yes	Testudines	yes	Dermatemydidae	yes	genus	Lindholmemys	no	no	no		Lindholmemys				gravis	236087								R. Benson	R. Benson		1042706			41769	2012-05-25 00:45:00	2012-05-25 00:45:00							brackish,freshwater	aquatic	Nessov	Khozatsky		1980	body (3D)
127817	PaleoDB	R. Benson	Reptilia	yes	Testudines	yes	Adocidae		genus	Adocus	no	no	no		Adocus				foveatus	235774								R. Benson	R. Benson		1042707			41769	2012-05-25 00:45:00	2012-05-25 00:45:00							freshwater	aquatic	Nesov	Khozarskii		1977	body (3D)
127817	PaleoDB	R. Benson	Reptilia	yes	Testudines	yes	Adocidae		genus	Shachemys	no	no	no		Shachemys				baibolatica	202903								R. Benson	R. Benson	R. Benson	1042708			41769	2012-05-25 00:45:00	2012-05-25 00:56:00							freshwater	aquatic	Kuznetsov			1976	body (3D)
127817	PaleoDB	R. Benson	Reptilia	yes	Testudines	yes	Macrobaenidae	no	genus	Anatolemys	no	no	no		Anatolemys				maximus	235672								R. Benson	R. Benson		1042709			41769	2012-05-25 00:45:00	2012-05-25 00:45:00									Khozatskii	Nessov		1979	body (3D)
128273	ETE	M. Carrano	Reptilia	yes	Testudines	yes	Bothremydidae	yes	genus	Iberoccitanemys			no		Iberoccitanemys				convenarum	238148								M. Carrano	M. Carrano	R. Benson	1044356	2	specimens	41934	2012-06-05 07:02:00	2012-06-07 22:15:00							freshwater	amphibious	Y. Laurent	H. Tong	J. Claude	2002	body (3D)
128401	PaleoDB	R. Benson	Reptilia	yes	Testudines	yes	Bothremydidae	yes	genus	Arenila			no	n. gen.	Arenila			n. sp.	krebsi	131524								R. Benson	R. Benson		1045205			41933	2012-06-07 21:39:00	2012-06-07 21:39:00							freshwater	amphibious	F. Lapparent de Broin	C. Werner		1998	body (3D)
128410	PaleoDB	R. Benson	Reptilia	yes	Testudines	yes	Lindholmemydidae	no	genus	Mongolemys	no	no	no		Mongolemys			n. sp.	trufanensis	238121								R. Benson	R. Benson	R. Benson	1045249	1	specimens	41938	2012-06-07 23:27:00	2012-06-07 23:29:00									H. Yeh			1974	body (3D)
128412	PaleoDB	R. Benson	Reptilia	yes	Testudines	yes	Bothremydidae	yes	subtribe	Bothremydina		no			Bothremys				sp.	37592								R. Benson	R. Benson		1045255	1	specimens	41941	2012-06-08 00:24:00	2012-06-08 00:24:00							freshwater	amphibious	J. Leidy			1865	body (3D)
128412	PaleoDB	R. Benson	Reptilia	yes	Testudines	yes	Bothremydidae	yes	subtribe	Bothremydina		no			Chedighaii				sp.	131492								R. Benson	R. Benson		1045256	1	specimens	41941	2012-06-08 00:24:00	2012-06-08 00:24:00							freshwater	amphibious	E. S. Gaffney	H. Tong	P. A. Meylan	2006	body (3D)
128414	PaleoDB	R. Benson	Reptilia	yes	Testudines	yes	Bothremydidae	yes	subtribe	Bothremydina		no			Chedighaii				sp.	131492		Chedighaii				barberi	131494	R. Benson	R. Benson	R. Benson	1045258	1	specimens	41941	2012-06-29 01:32:00	2012-07-04 19:05:00	R. Benson	R. Benson	R. Benson	27976	2012-06-08 00:41:00	2012-07-04 19:05:00	freshwater	amphibious	E. S. Gaffney	H. Tong	P. A. Meylan	2006	body (3D)
128424	PaleoDB	R. Benson	Reptilia	yes	Testudines	yes	Bothremydidae	yes	genus	Taphrosphys	no	no	no		Taphrosphys				sulcatus	131500								R. Benson	R. Benson		1045295	3	specimens	764	2012-06-08 19:57:00	2012-06-08 19:57:00							freshwater	amphibious	J. Leidy			1856	body (3D)
128426	PaleoDB	R. Benson	Reptilia	yes	Testudines	yes	Bothremydidae	yes	genus	Taphrosphys	no	no	no		Taphrosphys				sulcatus	131500								R. Benson	R. Benson		1045298	1	specimens	764	2012-06-08 20:21:00	2012-06-08 20:21:00							freshwater	amphibious	J. Leidy			1856	body (3D)
128454	PaleoDB	R. Benson	Reptilia	yes	Testudines	yes	Baenidae	no	genus	Neurankylus	no	no	no	n. gen.	Neurankylus			n. sp.	eximius	67761								R. Benson	R. Benson	M. Carrano	1045401	1	specimens	25127	2012-06-09 00:53:00	2013-09-14 07:25:00									L. M. Lambe			1902	body (3D)
128455	PaleoDB	R. Benson	Reptilia	yes	Testudines	yes	Baenidae	no	genus	Neurankylus	no	no	no	n. gen.	Neurankylus			n. sp.	eximius	67761	n. gen.	Charitemys			n. sp.	captans	238257	R. Benson	R. Benson	R. Benson	1045402	1	specimens	14442	2012-06-09 00:58:00	2012-07-14 01:34:00									O. P. Hay			1908	body (3D)
128456	PaleoDB	R. Benson	Reptilia	yes	Testudines	yes	Baenidae	no	genus	Neurankylus	no	no	no		Neurankylus				baueri	82832		Neurankylus				eximius	67761	D. Nicholson	D. Nicholson		1045403	1	specimens	50161	2014-03-04 08:59:00	2014-03-05 01:59:00	R. Benson	R. Benson	M. Carrano	704	2012-06-09 01:04:00	2013-09-14 07:26:00			C. W. Gilmore			1916	body (3D)
128457	ETE	R. Benson	Reptilia	yes	Testudines	yes	Baenidae	no	genus	Neurankylus	no	no	no		Neurankylus			n. sp.	eximius	67761		Baena			n. sp.	fluviatilis	66900	R. Benson	R. Benson		1045404	1	specimens	704	2012-06-09 01:09:00	2012-06-09 01:09:00									W. A. Parks			1933	body (3D)
128458	PaleoDB	R. Benson	Reptilia	yes	Testudines	yes	Baenidae	no	genus	Neurankylus	no	no	no		Neurankylus				eximius	67761								R. Benson	R. Benson	M. Carrano	1045405	1	specimens	704	2012-06-09 01:18:00	2013-09-14 07:26:00									L. M. Lambe			1902	body (3D)
128459	ETE	R. Benson	Reptilia	yes	Testudines	yes	Baenidae	no	genus	Boremys	no	no	no		Boremys			n. sp.	pulchra	66154								R. Benson	R. Benson	R. Benson	1045406	2	specimens	704	2012-06-09 01:28:00	2012-06-09 01:40:00									L. M. Lambe			1906	body (3D)
128460	ETE	R. Benson	Reptilia	yes	Testudines	yes	Baenidae	no	genus	Boremys	no	no	no		Boremys			n. sp.	pulchra	66154		Boremys			n. sp.	albertensis	65793	R. Benson	R. Benson		1045407	1	specimens	704	2012-06-09 01:31:00	2012-06-09 01:31:00									C. W. Gilmore			1919	body (3D)
128461	PaleoDB	R. Benson	Reptilia	yes	Testudines	yes	Baenidae	no	genus	Thescelus	no	no	no		Thescelus			n. sp.	insiliens	67762		Baena			n. sp.	longicauda	238258	R. Benson	R. Benson		1045409	1	specimens	704	2012-06-09 01:55:00	2012-06-09 01:55:00									Russell			1934	body (3D)
128462	PaleoDB	R. Benson	Reptilia	yes	Testudines	yes	Baenidae	no	genus	Thescelus	no	no	no		Thescelus				insiliens	67762								R. Benson	R. Benson		1045410	1	specimens	704	2012-06-09 02:00:00	2012-06-09 02:00:00									O. P. Hay			1908	body (3D)
128558	PaleoDB	R. Benson	Reptilia	yes	Testudines	yes	Baenidae	no	genus	Thescelus	no	no	no		Thescelus			n. sp.	insiliens	67762								R. Benson	R. Benson	R. Benson	1046097			14442	2012-06-11 18:56:00	2012-07-14 01:31:00									O. P. Hay			1908	body (3D)
128559	ETE	R. Benson	Reptilia	yes	Testudines	yes	Baenidae	no	genus	Baena	no	no	no		Baena			n. sp.	hatcheri	105821								R. Benson	R. Benson	M. Carrano	1046098	1	individuals	704	2012-06-11 19:10:00	2013-04-10 05:55:00							freshwater	aquatic	O. P. Hay			1901	body (3D)
128560	PaleoDB	R. Benson	Reptilia	yes	Testudines	yes	Baenidae	no	genus	Baena	no	no	no		Baena			n. sp.	callosa	238419								R. Benson	R. Benson	R. Benson	1046100	1	specimens	704	2012-06-11 19:17:00	2012-06-11 19:17:00							freshwater	aquatic	Hay			1905	body (3D)
128561	ETE	R. Benson	Reptilia	yes	Testudines	yes	Baenidae	no	genus	Denazinemys	no	no	no		Denazinemys				nodosa	112785		Baena				nodosa	67896	R. Benson	R. Benson		1046101	1	specimens	704	2012-06-11 19:30:00	2012-06-11 19:30:00									C. W. Gilmore			1916	body (3D)
128562	PaleoDB	R. Benson	Reptilia	yes	Testudines	yes	Baenidae	no	genus	Denazinemys	no	no	no		Denazinemys				nodosa	112785		Baena				nodosa	67896	R. Benson	R. Benson		1046102	1	specimens	704	2012-06-11 19:36:00	2012-06-11 19:36:00									C. W. Gilmore			1916	body (3D)
128563	PaleoDB	R. Benson	Reptilia	yes	Testudines	yes	Baenidae	no	genus	Denazinemys	no	no	no		Denazinemys				nodosa	112785		Baena				nodosa	67896	R. Benson	R. Benson		1046103	1	specimens	704	2012-06-11 19:39:00	2012-06-11 19:39:00									C. W. Gilmore			1916	body (3D)
128564	PaleoDB	R. Benson	Reptilia	yes	Testudines	yes	Baenidae	no	genus	Denazinemys	no	no	no		Denazinemys				nodosa	112785		Baena				nodosa	67896	R. Benson	R. Benson		1046104	1	specimens	704	2012-06-11 19:47:00	2012-06-11 19:47:00									C. W. Gilmore			1916	body (3D)
128565	PaleoDB	R. Benson	Reptilia	yes	Testudines	yes	Araripemydidae		genus	Araripemys	no	no	no	n. gen.	Araripemys			n. sp.	barretoi	131442								R. Benson	R. Benson		1046105	1	specimens	41978	2012-06-11 21:10:00	2012-06-11 21:10:00							freshwater	amphibious	Price			1973	body (3D)
128566	PaleoDB	R. Benson	Reptilia	yes	Testudines	yes	Araripemydidae		family	Araripemydidae		no		cf.	Araripemys				sp.	67324								R. Benson	R. Benson		1046106	1	specimens	41979	2012-06-11 21:26:00	2012-06-11 21:26:00							freshwater	amphibious	Price			1973	not a trace
128567	PaleoDB	R. Benson	Reptilia	yes	Testudines	yes	Chelidae	yes	genus	Lomalatachelys			no	n. gen.	Lomalatachelys			n. sp.	neuquina	81430		Chelidae				indet.	37609	R. Benson	R. Benson	R. Benson	1046111	1	specimens	17570	2012-07-24 19:47:00	2012-07-24 19:47:00	R. Benson	R. Benson	R. Benson	42415	2012-06-11 22:39:00	2012-07-24 19:47:00	freshwater	amphibious	F. de Lapparent de Broin	M. S. de la Fuente		2001	not a trace
128568	PaleoDB	R. Benson	Reptilia	yes	Testudines	yes	Bothremydidae	yes	genus	Cearachelys			no		Cearachelys				placidoi	131470								R. Benson	R. Benson		1046116	1	specimens	27976	2012-06-12 01:45:00	2012-06-12 01:45:00							freshwater	amphibious	E. S. Gaffney	D. de Almeida Campos	R. Hirayama	2001	body (3D)
128694	PaleoDB	R. Benson	Reptilia	yes	Testudines	yes	Dermatemydidae	yes	genus	Tsaotanemys	no	no	no		Tsaotanemys			cf.	rugosa	238693								R. Benson	R. Benson		1046738	2	individuals	10450	2012-06-15 20:05:00	2012-06-15 20:05:00							brackish,freshwater	aquatic	B. Bohlin			1953	not a trace
128695	PaleoDB	R. Benson	Reptilia	yes	Testudines	yes			genus	Wuguia			no	n. gen.	Wuguia			n. sp.	hutubeiensis	238723								R. Benson	R. Benson	R. Benson	1046740	11	specimens	42018	2012-06-15 20:55:00	2012-06-15 21:02:00									A. T. Matzke	M. W. Maisch	H. -U. Pfretzschner, G. Sun, H. Stšhr	2004	cast
129260	ETE	R. Benson	Reptilia	yes	Testudines	yes	Pleurosternidae	no	genus	Pleurosternon	no	no	no	n. gen.	Pleurosternon			n. sp.	bullockii	234884	n. gen.	Mesochelys			n. sp.	durlstonensis	234890	R. Benson	R. Benson		1049660	1	specimens	42104	2012-06-22 18:35:00	2012-06-22 18:35:00									J. Evans	T. S. Kemp		1975	body (3D)
129261	PaleoDB	R. Benson	Reptilia	yes	Testudines	yes	Pleurosternidae	no	genus	Dorsetochelys			no	n. gen.	Dorsetochelys			n. sp.	typocardium	290854	n. gen.	Dorsetochelys			n. sp.	delairi	234899	R. Benson	R. Benson		1049661	1	specimens	42106	2012-06-22 18:45:00	2012-06-22 18:45:00									J. Evans	T. S. Kemp		1976	body (3D)
129262	PaleoDB	R. Benson	Reptilia	yes	Testudines	yes	Adocidae		family	Adocidae		no			Adocus				sp.	37652								R. Benson	R. Benson		1049662	1	specimens	768	2012-06-22 19:02:00	2012-06-22 19:02:00							freshwater	aquatic	E. D. Cope			1868	body (3D)
129263	PaleoDB	R. Benson	Reptilia	yes	Testudines	yes	Toxochelyidae	no	genus	Peritresius			no		Peritresius				ornatus	173397		Chelone				ornata	173396	R. Benson	R. Benson		1049665	1	specimens	14123	2012-06-22 19:18:00	2012-06-22 19:18:00							freshwater	aquatic	J. Leidy			1856	body (3D)
129263	PaleoDB	R. Benson	Reptilia	yes	Testudines	yes	Trionychidae	yes	genus	Amyda			no		Amyda				prisca	243518		Trionyx				priscus	239499	R. Benson	R. Benson		1049671	1	specimens	14123	2012-06-22 19:46:00	2012-06-22 19:46:00							brackish,freshwater	aquatic	Leidy			1851	body (3D)
129264	PaleoDB	R. Benson	Reptilia	yes	Testudines	yes	Adocidae		genus	Adocus	no	no	no		Adocus			n. sp.	firmus	230534		Emys			n. sp.	firmus	230532	R. Benson	R. Benson	R. Benson	1049667			42108	2012-06-22 19:25:00	2012-06-22 19:57:00							freshwater	aquatic	J. Leidy			1856	body (3D)
129264	PaleoDB	R. Benson	Reptilia	yes	Testudines	yes	Adocidae		genus	Adocus	no	no	no		Adocus			n. sp.	pravus	243320		Emys			n. sp.	pravus	239517	R. Benson	R. Benson	R. Benson	1049669			42108	2012-06-22 19:30:00	2012-06-22 19:57:00							freshwater	aquatic	J. Leidy			1856	body (3D)
129264	PaleoDB	R. Benson	Reptilia	yes	Testudines	yes	Bothremydidae	yes	genus	Taphrosphys	no	no	no		Taphrosphys			n. sp.	sulcatus	131500		Platemys			n. sp.	sulcatus	131499	R. Benson	R. Benson	R. Benson	1049670			42108	2012-06-22 19:31:00	2012-06-22 19:59:00							freshwater	amphibious	J. Leidy			1856	body (3D)
129264	PaleoDB	R. Benson	Reptilia	yes	Testudines	yes	Thalassemydidae	yes	genus	Osteopygis	no	no	no		Osteopygis				sopitus	241950		Chelone			n. sp.	grandaeva	239512	R. Benson	R. Benson	R. Benson	1049666	1	specimens	14123	2012-06-22 19:55:00	2012-06-22 19:58:00	R. Benson	R. Benson	R. Benson	42108	2012-06-22 19:21:00	2012-06-22 19:59:00	freshwater	aquatic	J. Leidy			1851	not a trace
129265	PaleoDB	R. Benson	Reptilia	yes	Testudines	yes	Trionychidae	yes	genus	Amyda			no		Amyda			n. sp.	prisca	243518		Trionyx			n. sp.	priscus	239499	R. Benson	R. Benson	R. Benson	1049672	3	specimens	14123	2012-06-22 19:50:00	2012-08-02 18:54:00							brackish,freshwater	aquatic	Leidy			1851	body (3D)
129265	PaleoDB	R. Benson	Reptilia	yes	Testudines	yes	Trionychidae	yes	genus	Amyda			no		Amyda				prisca	243518								R. Benson	R. Benson		1066660			14442	2012-08-02 18:56:00	2012-08-02 18:56:00							brackish,freshwater	aquatic	Leidy			1851	body (3D)
129271	PaleoDB	R. Benson	Reptilia	yes	Testudines	yes			genus	Mesodermochelys			no	n. gen.	Mesodermochelys			n. sp.	undulatus	239568								R. Benson	R. Benson		1049686	1	specimens	42111	2012-06-23 00:19:00	2012-06-23 00:19:00							freshwater	aquatic	R. Hirayama	T. Chitoku		1996	body (3D)
129272	PaleoDB	R. Benson	Reptilia	yes	Testudines	yes			genus	Mesodermochelys			no		Mesodermochelys				undulatus	239568								R. Benson	R. Benson	R. Benson	1049687	5	specimens	42111	2012-06-23 00:32:00	2012-06-23 00:36:00							freshwater	aquatic	R. Hirayama	T. Chitoku		1996	body (3D)
129273	PaleoDB	R. Benson	Reptilia	yes	Testudines	yes			genus	Mesodermochelys			no		Mesodermochelys				undulatus	239568								R. Benson	R. Benson	R. Benson	1049688	2	specimens	42111	2012-06-23 00:38:00	2012-06-23 00:38:00							freshwater	aquatic	R. Hirayama	T. Chitoku		1996	body (3D)
129274	PaleoDB	R. Benson	Reptilia	yes	Testudines	yes			genus	Mesodermochelys			no		Mesodermochelys				undulatus	239568								R. Benson	R. Benson		1049689	1	specimens	42111	2012-06-23 00:38:00	2012-06-23 00:38:00							freshwater	aquatic	R. Hirayama	T. Chitoku		1996	body (3D)
129275	PaleoDB	R. Benson	Reptilia	yes	Testudines	yes			genus	Mesodermochelys			no		Mesodermochelys				undulatus	239568								R. Benson	R. Benson		1049690	1	specimens	42111	2012-06-23 00:41:00	2012-06-23 00:41:00							freshwater	aquatic	R. Hirayama	T. Chitoku		1996	body (3D)
129276	PaleoDB	R. Benson	Reptilia	yes	Testudines	yes			genus	Mesodermochelys			no		Mesodermochelys				undulatus	239568								R. Benson	R. Benson		1049691	1	specimens	42111	2012-06-23 00:42:00	2012-06-23 00:42:00							freshwater	aquatic	R. Hirayama	T. Chitoku		1996	body (3D)
129277	PaleoDB	R. Benson	Reptilia	yes	Testudines	yes			genus	Mesodermochelys			no		Mesodermochelys				undulatus	239568								R. Benson	R. Benson		1049692	1	specimens	42111	2012-06-23 00:45:00	2012-06-23 00:45:00							freshwater	aquatic	R. Hirayama	T. Chitoku		1996	body (3D)
129278	PaleoDB	R. Benson	Reptilia	yes	Testudines	yes			genus	Mesodermochelys			no		Mesodermochelys				undulatus	239568								R. Benson	R. Benson	R. Benson	1049693	3	specimens	42111	2012-06-23 00:46:00	2012-06-23 00:47:00							freshwater	aquatic	R. Hirayama	T. Chitoku		1996	body (3D)
129288	PaleoDB	R. Benson	Reptilia	yes	Testudines	yes			genus	Bouliachelys			no		Bouliachelys				suteri	239570								R. Benson	R. Benson		1049733	1	specimens	42112	2012-06-23 02:03:00	2012-06-23 02:03:00							freshwater	aquatic	B. P. Kear	M. S. Lee		2006	body (3D)
129339	PaleoDB	R. Benson	Reptilia	yes	Testudines	yes	Nanhsiungchelyidae	no	genus	Anomalochelys			no	n. gen.	Anomalochelys			n. sp.	angulata	239574								R. Benson	R. Benson		1049907	1	specimens	42115	2012-06-23 03:33:00	2012-06-23 03:33:00							freshwater	aquatic	R. Hirayama	K. Sakurai	T. Chitoku, G. Kawakami, N. Kito	2001	body (3D)
129825	PaleoDB	R. Benson	Reptilia	yes	Testudines	yes	Bothremydidae	yes	genus	Bothremys	no	no	no		Bothremys				cooki	131487								R. Benson	R. Benson		1051720	1	specimens	27976	2012-06-28 22:54:00	2012-06-28 22:54:00							freshwater	amphibious	J. Leidy			1865	body (3D)
129834	PaleoDB	R. Benson	Reptilia	yes	Testudines	yes	Bothremydidae	yes	genus	Chedighaii	no	no	no	n. gen.	Chedighaii			n. sp.	barberi	131494								R. Benson	R. Benson	R. Benson	1051737	1	specimens	27976	2012-06-29 00:52:00	2012-07-04 19:09:00							freshwater	amphibious	Schmidt			1940	body (3D)
129835	PaleoDB	R. Benson	Reptilia	yes	Testudines	yes	Bothremydidae	yes	genus	Chedighaii	no	no	no		Chedighaii				barberi	131494								R. Benson	R. Benson		1051738	2	specimens	27976	2012-06-29 01:06:00	2012-06-29 01:06:00							freshwater	amphibious	Schmidt			1940	body (3D)
129836	PaleoDB	R. Benson	Reptilia	yes	Testudines	yes	Bothremydidae	yes	subtribe	Bothremydina		no			Bothremys				sp.	37592		Chedighaii				barberi	131494	R. Benson	R. Benson	R. Benson	1051739	1	individuals	41941	2012-07-04 19:02:00	2012-07-04 19:03:00	R. Benson	R. Benson	R. Benson	27976	2012-06-29 01:28:00	2012-07-04 19:03:00	freshwater	amphibious	J. Leidy			1865	body (3D)
129837	PaleoDB	R. Benson	Reptilia	yes	Testudines	yes	Bothremydidae	yes	subtribe	Bothremydina		no			Chedighaii				sp.	131492		Chedighaii				barberi	131494	R. Benson	R. Benson		1051740	1	specimens	41941	2012-07-04 19:06:00	2012-07-04 19:06:00	R. Benson	R. Benson	R. Benson	27976	2012-06-29 01:37:00	2012-06-29 01:37:00	freshwater	amphibious	E. S. Gaffney	H. Tong	P. A. Meylan	2006	body (3D)
129838	PaleoDB	R. Benson	Reptilia	yes	Testudines	yes	Bothremydidae	yes	genus	Chedighaii	no	no	no		Chedighaii				barberi	131494								R. Benson	R. Benson		1051742	1	specimens	27976	2012-06-29 01:50:00	2012-06-29 01:50:00							freshwater	amphibious	Schmidt			1940	body (3D)
129839	PaleoDB	R. Benson	Reptilia	yes	Testudines	yes	Bothremydidae	yes	genus	Chedighaii	no	no	no		Chedighaii				barberi	131494								R. Benson	R. Benson		1051743	5	specimens	27976	2012-06-29 01:56:00	2012-06-29 01:56:00							freshwater	amphibious	Schmidt			1940	body (3D)
130048	PaleoDB	M. Carrano	Reptilia	yes	Testudines	yes	Eurysternidae	yes	genus	Eurysternum	yes	yes	no		Eurysternum				wagleri	254030								P. Mannion	J. Tennant		1135787			46818	2013-05-15 04:14:00	2013-05-15 04:14:00									Meyer			1839	body (3D)
130797	PaleoDB	R. Benson	Reptilia	yes	Testudines	yes	Cheloniidae	yes	family	Cheloniidae	yes	yes			Chelonia				sp.	36335								R. Benson	R. Benson	R. Benson	1058836			42294	2012-07-13 23:54:00	2012-07-13 23:54:00							freshwater	aquatic	Brongniart			1800	not a trace
130804	ETE	R. Benson	Reptilia	yes	Testudines	yes	Trionychidae	yes	tribe	Trionychini		no			Gobiapalone				sp.	289011		Trionyx				sp.	37682	P. Mannion	J. Tennant		1058816			50209	2014-02-19 08:04:00	2014-02-20 01:04:00	R. Benson	R. Benson		42154	2012-07-13 23:24:00	2012-07-13 23:24:00	brackish,freshwater	aquatic	I. G. Danilov	R. Hirayama	V. B. Sukhanov, S. Suzuki, M. Watabe, N. S. Vitek	2014	body (3D)
130807	PaleoDB	R. Benson	Reptilia	yes	Testudines	yes	Toxochelyidae	no	family	Toxochelyidae	no				Plesiochelys			n. sp.	belviderensis	241940								R. Benson	R. Benson		1058839	1	individuals	14442	2012-07-14 00:24:00	2012-07-14 00:24:00							freshwater	aquatic	Cragin			1902	body (3D)
130808	PaleoDB	R. Benson	Reptilia	yes	Testudines	yes	Pleurosternidae	no	genus	Glyptops	no	no	no		Glyptops			n. sp.	pervicax	65859								R. Benson	R. Benson		1058840	1	specimens	14442	2012-07-14 00:30:00	2012-07-14 00:30:00							freshwater	amphibious	O. P. Hay			1908	body (3D)
131492	PaleoDB	R. Benson	Reptilia	yes	Testudines	yes			genus	Salasemys			no	n. gen.	Salasemys			n. sp.	pulcherrima	242812								R. Benson	R. Benson		1063735	1	specimens	42442	2012-07-26 01:10:00	2012-07-26 01:10:00									Fuentes	Meijide	Meijide	2003	body (3D)
131493	PaleoDB	R. Benson	Reptilia	yes	Testudines	yes			genus	Salasemys			no		Salasemys				pulcherrima	242812		Chitracephalus				dumonii	238603	P. Mannion	J. Tennant		1063737	1	individuals	45185	2013-02-27 03:44:00	2013-02-27 03:44:00	R. Benson	R. Benson	J. Tennant	42442	2012-07-26 01:15:00	2013-02-27 03:44:00	freshwater	aquatic	Fuentes	Meijide	Meijide	2003	body (3D)
131865	PaleoDB	R. Benson	Reptilia	yes	Testudines	yes	Trionychidae	yes	genus	Plastomenus	no	no	no		Plastomenus				costatus	70368								R. Benson	R. Benson		1066324	1	specimens	14442	2012-07-31 21:07:00	2012-07-31 21:07:00							freshwater	aquatic	E. D. Cope			1875	body (3D)
131872	PaleoDB	R. Benson	Reptilia	yes	Testudines	yes	Xinjiangchelyidae	no	genus	Xinjiangchelys	no	no	no		Xinjiangchelys			n. sp.	latimarginalis	235645		Plesiochelys			n. sp.	latimarginalis	235644	R. Benson	R. Benson		1066335	1	specimens	42512	2012-08-01 00:05:00	2012-08-01 00:05:00									C. -C. Young	M. -C. Chow		1953	body (3D)
131872	PaleoDB	R. Benson	Reptilia	yes	Testudines	yes	Xinjiangchelyidae	no	genus	Tienfuchelys			no		Tienfuchelys			n. sp.	chungkingensis	258618		Plesiochelys			n. sp.	chungkingensis	243385	R. Benson	R. Benson		1066336	1	specimens	42512	2012-08-01 00:07:00	2012-08-01 00:07:00									C. -C. Young	M. -C. Chow		1953	body (3D)
131872	PaleoDB	R. Benson	Reptilia	yes	Testudines	yes	Trionychidae	yes	genus	Sinaspideretes			no	n. gen.	Sinaspideretes			n. sp.	wimani	235662								P. Mannion	J. Tennant		1129701			46463	2013-04-23 05:11:00	2013-04-23 05:11:00							brackish,freshwater	aquatic	C. -C. Young	M. -C. Chow		1953	body (3D)
131873	PaleoDB	R. Benson	Reptilia	yes	Testudines	yes	Xinjiangchelyidae	no	genus	Tienfuchelys			no	n. gen.	Tienfuchelys			n. sp.	tzuyangensis	243386								R. Benson	R. Benson		1066337	1	specimens	42512	2012-08-01 00:11:00	2012-08-01 00:11:00									C. -C. Young	M. -C. Chow		1953	body (3D)
131935	PaleoDB	R. Benson	Reptilia	yes	Testudines	yes	Trionychidae	yes	genus	Trionyx	yes	yes	no		Trionyx			n. sp.	halophilus	110990								R. Benson	R. Benson	R. Butler	1066661	35	specimens	14442	2012-08-02 19:08:00	2013-10-09 22:12:00							brackish,freshwater	aquatic	E. D. Cope			1869	body (3D)
131936	PaleoDB	R. Benson	Reptilia	yes	Testudines	yes	Trionychidae	yes	genus	Trionyx	yes	yes	no		Trionyx				halophilus	110990		Amyda				halophila	110991	R. Benson	R. Benson		1066662			14442	2012-08-02 19:11:00	2012-08-02 19:11:00							brackish,freshwater	aquatic	E. D. Cope			1869	body (3D)
131960	PaleoDB	M. Clapham	Reptilia	yes	Testudines	yes	Thalassemydidae	yes	genus	Thalassemys			no		Thalassemys			n. sp.	hugii	235448								P. Mannion	J. Tennant		1135796			46818	2013-05-15 04:29:00	2013-05-15 04:29:00							freshwater	aquatic	RŸtimeyer			1873	body (3D)
131973	PaleoDB	R. Benson	Reptilia	yes	Testudines	yes	Chelydridae	yes	genus	Emarginachelys	yes	yes	yes	n. gen.	Emarginachelys			n. sp.	cretacea	172850								R. Benson	R. Benson		1066896	1	specimens	42538	2012-08-03 21:27:00	2012-08-03 21:27:00							freshwater	aquatic	K. N. Whetstone			1978	body (3D)
132062	PaleoDB	R. Benson	Reptilia	yes	Testudines	yes			genus	Solnhofia	no	no	no		Solnhofia				parsonsi	253386								P. Mannion	J. Tennant		1135791			46818	2013-05-15 04:22:00	2013-05-15 04:22:00									E. S. Gaffney			1975	body (3D)
132358	PaleoDB	P. Mannion	Reptilia	yes	Testudines	yes	Chelidae	yes	genus	Yaminuechelys					Yaminuechelys			cf.	gasparinii	56736								P. Mannion	P. Mannion		1069148			42632	2012-08-14 23:54:00	2012-08-14 23:54:00							freshwater	amphibious	M. de la Fuente	F. de Lapparent de Broin	T. M. de Bianco	2001	not a trace
132360	PaleoDB	P. Mannion	Reptilia	yes	Testudines	yes	Baenidae	no	genus	Australobaena			no	n. gen.	Australobaena			n. sp.	chilensis	244998								P. Mannion	P. Mannion		1069150			42634	2012-08-15 00:34:00	2012-08-15 00:34:00									H.-V. Karl	G. Tichy		2002	body (3D)
132488	PaleoDB	P. Mannion	Reptilia	yes	Testudines	yes	Bothremydidae	yes	genus	Polysternon	no	no	no		Polysternon			n. sp.	isonae	245207								P. Mannion	P. Mannion		1069460			42683	2012-08-20 19:54:00	2012-08-20 19:54:00							freshwater	amphibious	J. Marmi	A. H. Luj‡n	V. Riera, R. Gaete, O. Oms, Ë. Galobart	2012	body (3D)
132933	PaleoDB	R. Benson	Reptilia	yes					unranked clade	Testudinata	yes	no		cf.	Proterochersis				sp.	37587								R. Benson	R. Benson		1071219	1	individuals	42793	2012-08-29 18:31:00	2012-08-29 18:31:00									E. Fraas			1913	body (3D)
133613	PaleoDB	R. Benson	Reptilia	yes	Testudines	yes			genus	Kappachelys			no	n. gen.	Kappachelys			n. sp.	okurai	247616								R. Benson	R. Benson		1074738	2	specimens	43045	2012-09-19 02:29:00	2012-09-19 02:29:00							freshwater	aquatic	R. Hirayama	S. Isaji	T. Hibino	2012	body (3D)
133649	PaleoDB	R. Benson	Reptilia	yes					genus	Spoochelys			no		Spoochelys			n. sp.	ormondea	247700								R. Benson	R. Benson		1074891	1	specimens	43064	2012-09-20 18:16:00	2012-09-20 18:16:00									E. T. Smith	B. P. Kear		2012	body (3D)
133650	PaleoDB	R. Benson	Reptilia	yes					genus	Spoochelys			no		Spoochelys				ormondea	247700								R. Benson	R. Benson		1074893	1	specimens	43064	2012-09-20 18:26:00	2012-09-20 18:26:00									E. T. Smith	B. P. Kear		2012	body (3D)
133651	PaleoDB	R. Benson	Reptilia	yes					genus	Patagoniaemys			no		Patagoniaemys			n. sp.	gasparinae	247702								R. Benson	R. Benson		1074894	1	specimens	43065	2012-09-20 18:41:00	2012-09-20 18:41:00									J. Sterli	M. S. de la Fuente		2011	body (3D)
133668	ETE	R. Benson	Reptilia	yes	Testudines	yes	Araripemydidae		genus	Laganemys			no	n. gen.	Laganemys			n. sp.	tenerensis	247730								R. Benson	R. Benson		1074935	1	specimens	43082	2012-09-21 19:18:00	2012-09-21 19:18:00							freshwater	amphibious	P. C. Sereno	S. J. ElShafie		2012	body (3D)
135364	PaleoDB	R. Benson	Reptilia	yes	Testudines	yes	Xinjiangchelyidae	no	family	Xinjiangchelyidae	no	no			Annemys				sp.	235806								R. Benson	R. Benson	R. Benson	1079774	1800	individuals	43338	2012-10-23 19:47:00	2012-10-23 19:47:00									V. B. Sukhanov	P. Narmandakh		2006	body (3D)
135635	PaleoDB	R. Butler	Reptilia	yes	Chelonia	yes			unranked clade	Chelonia	yes	no		cf.	Chelonipus				sp.	249366								R. Butler	R. Butler	R. Butler	1080694			43377	2012-10-29 19:23:00	2012-10-29 19:38:00									von Lilienstern			1939	trace
135636	PaleoDB	R. Butler	Reptilia	yes	Chelonia	yes			unranked clade	Chelonia	yes	no		cf.	Chelonipus				sp.	249366								R. Butler	R. Butler	R. Butler	1080698			43377	2012-10-29 19:26:00	2012-10-29 19:38:00									von Lilienstern			1939	trace
135637	PaleoDB	R. Butler	Reptilia	yes	Chelonia	yes			unranked clade	Chelonia	yes	no		cf.	Chelonipus				sp.	249366								R. Butler	R. Butler	R. Butler	1080701			43377	2012-10-29 19:32:00	2012-10-29 19:37:00									von Lilienstern			1939	trace
135702	PaleoDB	R. Benson	Reptilia	yes	Testudines	yes			genus	Larachelus			no	n. gen.	Larachelus			n. sp.	morla	249577								R. Benson	R. Benson		1081120	3	specimens	43414	2012-11-04 22:10:00	2012-11-04 22:10:00									A. PŽrez-Garc’a	X. Murelaga		2012	body (3D)
135830	PaleoDB	S. Peters	Reptilia	yes	Testudines	yes	Bothremydidae	yes	genus	Atolchelys			no	n. gen.	Atolchelys			n. sp.	lepida	301181								R. Benson	R. Benson		1218827	1	individuals	52095	2014-07-31 03:18:00	2014-07-31 18:18:00							freshwater	amphibious	P. S. R. Romano	V. Gallo	R. R. C. Ramos, L. Antonioli	2014	body (3D)
136745	PaleoDB	P. Mannion	Reptilia	yes	Testudines	yes	Protostegidae		genus	Rhinochelys	no	no	no		Rhinochelys				pulchriceps	235083								P. Mannion	J. Tennant	J. Tennant	1088222			44320	2012-12-04 00:17:00	2013-01-11 03:10:00							freshwater	aquatic	R. Owen			1842	body (3D)
136754	PaleoDB	P. Mannion	Reptilia	yes	Testudines	yes	Dermatemydidae	yes	genus	Trachyaspis	yes	yes	no		Trachyaspis			n. sp.	turbulensis	268030								P. Mannion	J. Tennant	M. Carrano	1135641			46814	2013-05-14 23:25:00	2014-02-01 08:20:00							brackish,freshwater	aquatic	Bergounioux			1957	not a trace
137412	ETE	R. Benson	Reptilia	yes	Testudines	yes	Protostegidae		genus	Rhinochelys	no	no	no		Rhinochelys				pulchriceps	235083		Chelone				pulchriceps	156268	R. Benson	R. Benson		1092516	1	specimens	14140	2012-12-17 02:19:00	2012-12-17 02:19:00							freshwater	aquatic	R. Owen			1842	body (3D)
137532	PaleoDB	P. Mannion	Reptilia	yes					unranked clade	Testudinata	yes	no			Naomichelys				sp.	63172								P. Mannion	P. Mannion		1092779			42808	2012-12-17 22:13:00	2012-12-17 22:13:00									O. P. Hay			1908	body (3D)
137562	PaleoDB	M. Carrano	Reptilia	yes					genus	Naomichelys	no	no	no		Naomichelys				speciosa	65856								M. Carrano	M. Carrano		1092845	14	specimens	44000	2012-12-18 03:27:00	2012-12-18 03:27:00									O. P. Hay			1908	body (3D)
137562	PaleoDB	M. Carrano	Reptilia	yes	Testudines	yes	Pleurosternidae	no	genus	Glyptops	no	no	no	?	Glyptops				pervicax	65859								M. Carrano	M. Carrano		1092846	7	specimens	44000	2012-12-18 03:27:00	2012-12-18 03:27:00							freshwater	amphibious	O. P. Hay			1908	body (3D)
137566	PaleoDB	M. Carrano	Reptilia	yes					genus	Naomichelys	no	no	no		Naomichelys				speciosa	65856								M. Carrano	M. Carrano		1092864	2	specimens	44000	2012-12-18 03:37:00	2012-12-18 03:37:00									O. P. Hay			1908	body (3D)
137566	PaleoDB	M. Carrano	Reptilia	yes	Testudines	yes	Pleurosternidae	no	genus	Glyptops	no	no	no	?	Glyptops				pervicax	65859								M. Carrano	M. Carrano		1092865	7	specimens	44000	2012-12-18 03:37:00	2012-12-18 03:37:00							freshwater	amphibious	O. P. Hay			1908	body (3D)
137567	PaleoDB	M. Carrano	Reptilia	yes					genus	Naomichelys	no	no	no		Naomichelys				speciosa	65856								M. Carrano	M. Carrano		1092904	126	specimens	44000	2012-12-18 03:49:00	2012-12-18 03:49:00									O. P. Hay			1908	body (3D)
137567	PaleoDB	M. Carrano	Reptilia	yes	Testudines	yes	Pleurosternidae	no	genus	Glyptops	no	no	no	?	Glyptops				pervicax	65859								M. Carrano	M. Carrano		1092905	49	specimens	44000	2012-12-18 03:49:00	2012-12-18 03:49:00							freshwater	amphibious	O. P. Hay			1908	body (3D)
137571	PaleoDB	M. Carrano	Reptilia	yes	Testudines	yes	Pleurosternidae	no	genus	Glyptops	no	no	no	?	Glyptops				pervicax	65859								M. Carrano	M. Carrano		1092947	1	specimens	44000	2012-12-18 04:02:00	2012-12-18 04:02:00							freshwater	amphibious	O. P. Hay			1908	body (3D)
137577	PaleoDB	M. Carrano	Reptilia	yes					genus	Naomichelys	no	no	no		Naomichelys				speciosa	65856								M. Carrano	M. Carrano		1092973	170	specimens	44000	2012-12-18 04:13:00	2012-12-18 04:13:00									O. P. Hay			1908	body (3D)
137577	PaleoDB	M. Carrano	Reptilia	yes	Testudines	yes	Pleurosternidae	no	genus	Glyptops	no	no	no	?	Glyptops				pervicax	65859								M. Carrano	M. Carrano		1092974	37	specimens	44000	2012-12-18 04:13:00	2012-12-18 04:13:00							freshwater	amphibious	O. P. Hay			1908	body (3D)
137590	PaleoDB	P. Mannion	Reptilia	yes	Testudines	yes	Pleurosternidae	no	family	Pleurosternidae	no	no			Glyptops				sp.	37625								P. Mannion	P. Mannion	P. Mannion	1093012			44003	2012-12-18 04:49:00	2012-12-18 05:04:00							freshwater	amphibious	O. C. Marsh			1890	not a trace
137595	PaleoDB	M. Carrano	Reptilia	yes					genus	Naomichelys	no	no	no		Naomichelys				speciosa	65856								M. Carrano	M. Carrano		1093040	15	specimens	44000	2012-12-18 06:00:00	2012-12-18 06:00:00									O. P. Hay			1908	body (3D)
137596	PaleoDB	R. Benson	Reptilia	yes	Testudines	yes	Trionychidae	yes	family	Trionychidae	yes	yes			Aspideretes		Aspideretes	n. sp.	fuchienensis	37675		Trionyx		Aspideretes	n. sp.	fuchienensis	253263	R. Benson	R. Benson		1093033	1	specimens	44005	2012-12-18 05:59:00	2012-12-18 05:59:00							freshwater	aquatic	H. -K. Yeh			1974	body (3D)
137597	PaleoDB	R. Benson	Reptilia	yes	Testudines	yes	Xinjiangchelyidae	no	genus	Xinjiangchelys	no	no	no	n. gen.	Xinjiangchelys			n. sp.	junggarensis	235643								R. Benson	R. Benson		1093055	1	specimens	44008	2012-12-18 06:42:00	2012-12-18 06:42:00									H. -K. Yeh			1986	body (3D)
137597	PaleoDB	R. Benson	Reptilia	yes	Testudines	yes	Xinjiangchelyidae	no	genus	Xinjiangchelys	no	no	no		Xinjiangchelys				radiplicatoides	265929								P. Mannion	J. Tennant		1129694			46461	2013-04-23 04:40:00	2013-04-23 04:40:00									D. B. Brinkman	D. A. Eberth	X. Xu, J. M. Clark, X.-C. Wu	2013	body (3D)
137598	PaleoDB	R. Benson	Reptilia	yes	Testudines	yes	Xinjiangchelyidae	no	genus	Xinjiangchelys	no	no	no		Xinjiangchelys			n. sp.	radiplicatus	253269								R. Benson	R. Benson		1093056	1	specimens	44007	2012-12-18 06:52:00	2012-12-18 06:52:00									C. -C. Young	M. -C. Chow		1953	body (3D)
137599	PaleoDB	R. Benson	Reptilia	yes	Testudines	yes	Xinjiangchelyidae	no	genus	Undjulemys			no	n. gen.	Undjulemys			n. sp.	platensis	235812								R. Benson	R. Benson	R. Benson	1093057	1	specimens	41727	2012-12-18 07:22:00	2012-12-18 07:23:00									V. B. Sukhanov	P. Narmandakh		2006	impression
137600	PaleoDB	R. Benson	Reptilia	yes	Testudines	yes	Nanhsiungchelyidae	no	genus	Zangerlia	no	no	no		Zangerlia			n. sp.	dzamynchondi	235823								R. Benson	R. Benson	R. Benson	1093058	1	specimens	41727	2012-12-18 07:28:00	2012-12-18 07:28:00							freshwater	aquatic	V. B. Sukhanov	P. Narmandakh		2006	body (3D)
137601	PaleoDB	R. Benson	Reptilia	yes	Testudines	yes	Adocidae		family	Adocidae		no			Adocus				sp.	37652								R. Benson	R. Benson		1093323	10	specimens	42536	2012-12-18 20:16:00	2012-12-18 20:16:00							freshwater	aquatic	E. D. Cope			1868	body (3D)
137601	PaleoDB	R. Benson	Reptilia	yes	Testudines	yes	Compsemydidae		genus	Compsemys	no	no	no		Compsemys				victa	63644								R. Benson	R. Benson		1093325	2	specimens	42536	2012-12-18 20:16:00	2012-12-18 20:16:00									J. Leidy			1856	body (3D)
137602	PaleoDB	M. Carrano	Reptilia	yes	Testudines	yes	Pleurosternidae	no	genus	Glyptops	no	no	no	?	Glyptops				pervicax	65859								M. Carrano	M. Carrano		1093063	1	specimens	44000	2012-12-18 08:18:00	2012-12-18 08:18:00							freshwater	amphibious	O. P. Hay			1908	body (3D)
137606	PaleoDB	M. Carrano	Reptilia	yes	Testudines	yes	Pleurosternidae	no	genus	Glyptops	no	no	no	?	Glyptops				pervicax	65859								M. Carrano	M. Carrano		1093076	24	specimens	44000	2012-12-18 08:35:00	2012-12-18 08:35:00							freshwater	amphibious	O. P. Hay			1908	body (3D)
137606	PaleoDB	M. Carrano	Reptilia	yes					genus	Naomichelys	no	no	no		Naomichelys				speciosa	65856								M. Carrano	M. Carrano		1093077	6	specimens	44000	2012-12-18 08:35:00	2012-12-18 08:35:00									O. P. Hay			1908	body (3D)
137608	PaleoDB	M. Carrano	Reptilia	yes	Testudines	yes	Pleurosternidae	no	genus	Glyptops	no	no	no	?	Glyptops				pervicax	65859								M. Carrano	M. Carrano		1093092	1	specimens	44000	2012-12-18 08:41:00	2012-12-18 08:41:00							freshwater	amphibious	O. P. Hay			1908	body (3D)
137609	PaleoDB	M. Carrano	Reptilia	yes	Testudines	yes	Pleurosternidae	no	genus	Glyptops	no	no	no	?	Glyptops				pervicax	65859								M. Carrano	M. Carrano		1093096	1	specimens	44000	2012-12-18 08:44:00	2012-12-18 08:44:00							freshwater	amphibious	O. P. Hay			1908	body (3D)
137610	PaleoDB	M. Carrano	Reptilia	yes	Testudines	yes	Pleurosternidae	no	genus	Glyptops	no	no	no	?	Glyptops				pervicax	65859								M. Carrano	M. Carrano		1093101	6	specimens	44000	2012-12-18 08:47:00	2012-12-18 08:47:00							freshwater	amphibious	O. P. Hay			1908	body (3D)
137611	PaleoDB	M. Carrano	Reptilia	yes					genus	Naomichelys	no	no	no		Naomichelys				speciosa	65856								M. Carrano	M. Carrano		1093107	11	specimens	44000	2012-12-18 08:51:00	2012-12-18 08:51:00									O. P. Hay			1908	body (3D)
137611	PaleoDB	M. Carrano	Reptilia	yes	Testudines	yes	Pleurosternidae	no	genus	Glyptops	no	no	no	?	Glyptops				pervicax	65859								M. Carrano	M. Carrano		1093108	33	specimens	44000	2012-12-18 08:51:00	2012-12-18 08:51:00							freshwater	amphibious	O. P. Hay			1908	body (3D)
137613	PaleoDB	M. Carrano	Reptilia	yes	Testudines	yes	Pleurosternidae	no	genus	Glyptops	no	no	no	?	Glyptops				pervicax	65859								M. Carrano	M. Carrano		1093119	2	specimens	44000	2012-12-18 08:57:00	2012-12-18 08:57:00							freshwater	amphibious	O. P. Hay			1908	body (3D)
137617	PaleoDB	M. Carrano	Reptilia	yes					genus	Naomichelys	no	no	no		Naomichelys				speciosa	65856								M. Carrano	M. Carrano		1093124	1	specimens	44000	2012-12-18 09:04:00	2012-12-18 09:04:00									O. P. Hay			1908	body (3D)
137617	PaleoDB	M. Carrano	Reptilia	yes	Testudines	yes	Pleurosternidae	no	genus	Glyptops	no	no	no	?	Glyptops				pervicax	65859								M. Carrano	M. Carrano		1093125	1	specimens	44000	2012-12-18 09:04:00	2012-12-18 09:04:00							freshwater	amphibious	O. P. Hay			1908	body (3D)
137704	PaleoDB	R. Benson	Reptilia	yes	Testudines	yes	Adocidae		family	Adocidae		no			Adocus				sp.	37652								R. Benson	R. Benson		1093333	2	specimens	42536	2012-12-18 20:41:00	2012-12-18 20:41:00							freshwater	aquatic	E. D. Cope			1868	body (3D)
137704	PaleoDB	R. Benson	Reptilia	yes	Testudines	yes	Trionychidae	yes	genus	Helopanoplia	no	no	no		Helopanoplia				distincta	67667								R. Benson	R. Benson		1093335	1	specimens	42536	2012-12-18 20:41:00	2012-12-18 20:41:00							brackish,freshwater	aquatic	O. P. Hay			1908	not a trace
137705	PaleoDB	R. Benson	Reptilia	yes	Testudines	yes	Adocidae		family	Adocidae		no			Adocus				sp.	37652								R. Benson	R. Benson		1093344	7	specimens	42536	2012-12-18 20:46:00	2012-12-18 20:46:00							freshwater	aquatic	E. D. Cope			1868	body (3D)
137705	PaleoDB	R. Benson	Reptilia	yes	Testudines	yes	Baenidae	no	subfamily	Neurankylinae		no			Neurankylus				sp.	37639								R. Benson	R. Benson		1093345	2	specimens	42536	2012-12-18 20:46:00	2012-12-18 20:46:00									L. M. Lambe			1902	not a trace
137705	PaleoDB	R. Benson	Reptilia	yes	Testudines	yes	Compsemydidae		genus	Compsemys	no	no	no		Compsemys				victa	63644								R. Benson	R. Benson		1093346	2	specimens	42536	2012-12-18 20:46:00	2012-12-18 20:46:00									J. Leidy			1856	body (3D)
137705	PaleoDB	R. Benson	Reptilia	yes	Testudines	yes	Trionychidae	yes	genus	Helopanoplia	no	no	no		Helopanoplia				distincta	67667								R. Benson	R. Benson		1093347	3	specimens	42536	2012-12-18 20:46:00	2012-12-18 20:46:00							brackish,freshwater	aquatic	O. P. Hay			1908	not a trace
137706	PaleoDB	R. Benson	Reptilia	yes	Testudines	yes	Adocidae		family	Adocidae		no			Adocus				sp.	37652								R. Benson	R. Benson		1093360	1	specimens	42536	2012-12-18 20:50:00	2012-12-18 20:50:00							freshwater	aquatic	E. D. Cope			1868	body (3D)
137706	PaleoDB	R. Benson	Reptilia	yes	Testudines	yes	Baenidae	no	family	Baenidae	no	no			Palatobaena				sp.	37633								R. Benson	R. Benson		1093361	1	specimens	42536	2012-12-18 20:50:00	2012-12-18 20:50:00									E. S. Gaffney			1972	body (3D)
137706	PaleoDB	R. Benson	Reptilia	yes	Testudines	yes	Baenidae	no	family	Baenidae	no	no			Plesiobaena				antiquus	37634								R. Benson	R. Benson		1093362	1	specimens	42536	2012-12-18 20:53:00	2012-12-18 20:53:00													body (3D)
137706	PaleoDB	R. Benson	Reptilia	yes	Testudines	yes	Baenidae	no	subfamily	Neurankylinae		no			Neurankylus				sp.	37639								R. Benson	R. Benson		1093363	2	specimens	42536	2012-12-18 20:53:00	2012-12-18 20:53:00									L. M. Lambe			1902	not a trace
137706	PaleoDB	R. Benson	Reptilia	yes	Testudines	yes			order	Testudines	yes	no			Protochelydra				sp.	37713								R. Benson	R. Benson		1093365	1	specimens	42536	2012-12-18 20:53:00	2012-12-18 20:53:00							freshwater	aquatic	Erickson			1973	not a trace
137706	PaleoDB	R. Benson	Reptilia	yes	Testudines	yes			genus	Judithemys			no		Judithemys				backmani	253836		Clemmys				backmani	105172	R. Benson	R. Benson		1093367	1	specimens	42536	2012-12-18 20:53:00	2012-12-18 20:53:00									L. S. Russell			1934	body (3D)
137706	PaleoDB	R. Benson	Reptilia	yes	Testudines	yes	Compsemydidae		genus	Compsemys	no	no	no		Compsemys				victa	63644								R. Benson	R. Benson		1093368	3	specimens	42536	2012-12-18 20:53:00	2012-12-18 20:53:00									J. Leidy			1856	body (3D)
137706	PaleoDB	R. Benson	Reptilia	yes	Testudines	yes	Nanhsiungchelyidae	no	family	Nanhsiungchelyidae	no	no			Basilemys				sp.	37655								R. Benson	R. Benson		1093369	4	specimens	42536	2012-12-18 20:53:00	2012-12-18 20:53:00							freshwater	aquatic	O. P. Hay			1902	body (3D)
137707	PaleoDB	R. Benson	Reptilia	yes	Testudines	yes	Adocidae		family	Adocidae		no			Adocus				sp.	37652								R. Benson	R. Benson		1093381	1	specimens	42536	2012-12-18 20:59:00	2012-12-18 20:59:00							freshwater	aquatic	E. D. Cope			1868	body (3D)
137707	PaleoDB	R. Benson	Reptilia	yes	Testudines	yes	Compsemydidae		genus	Compsemys	no	no	no		Compsemys				victa	63644								R. Benson	R. Benson		1093383	1	specimens	42536	2012-12-18 20:59:00	2012-12-18 20:59:00									J. Leidy			1856	body (3D)
137710	PaleoDB	R. Benson	Reptilia	yes	Testudines	yes			order	Testudines	yes	no			Protochelydra				sp.	37713								R. Benson	R. Benson		1093398	2	specimens	42536	2012-12-18 21:06:00	2012-12-18 21:06:00							freshwater	aquatic	Erickson			1973	not a trace
137712	PaleoDB	R. Benson	Reptilia	yes	Testudines	yes	Baenidae	no	subfamily	Neurankylinae		no			Neurankylus				sp.	37639								R. Benson	R. Benson		1093416	1	specimens	42536	2012-12-18 21:13:00	2012-12-18 21:13:00									L. M. Lambe			1902	not a trace
137712	PaleoDB	R. Benson	Reptilia	yes	Testudines	yes			order	Testudines	yes	no			Protochelydra				sp.	37713								R. Benson	R. Benson		1093418	1	specimens	42536	2012-12-18 21:13:00	2012-12-18 21:13:00							freshwater	aquatic	Erickson			1973	not a trace
137712	PaleoDB	R. Benson	Reptilia	yes	Testudines	yes	Trionychidae	yes	genus	Helopanoplia	no	no	no		Helopanoplia				distincta	67667								R. Benson	R. Benson		1093419	1	specimens	42536	2012-12-18 21:13:00	2012-12-18 21:13:00							brackish,freshwater	aquatic	O. P. Hay			1908	not a trace
137713	PaleoDB	R. Benson	Reptilia	yes	Testudines	yes			order	Testudines	yes	no			Protochelydra				sp.	37713								R. Benson	R. Benson		1093428	1	specimens	42536	2012-12-18 21:17:00	2012-12-18 21:17:00							freshwater	aquatic	Erickson			1973	not a trace
137715	PaleoDB	R. Benson	Reptilia	yes	Testudines	yes	Adocidae		family	Adocidae		no			Adocus				sp.	37652								R. Benson	R. Benson		1093441	4	specimens	42536	2012-12-18 21:27:00	2012-12-18 21:27:00							freshwater	aquatic	E. D. Cope			1868	body (3D)
137715	PaleoDB	R. Benson	Reptilia	yes	Testudines	yes	Chelydridae	yes	genus	Emarginachelys	yes	yes	yes		Emarginachelys				cretacea	172850		Emarginochelys				cretacea	67764	R. Benson	R. Benson		1093442	1	specimens	42536	2012-12-18 21:27:00	2012-12-18 21:27:00							freshwater	aquatic	K. N. Whetstone			1978	body (3D)
137715	PaleoDB	R. Benson	Reptilia	yes	Testudines	yes	Baenidae	no	subfamily	Neurankylinae		no			Neurankylus				sp.	37639								R. Benson	R. Benson		1093443	6	specimens	42536	2012-12-18 21:27:00	2012-12-18 21:27:00									L. M. Lambe			1902	not a trace
137715	PaleoDB	R. Benson	Reptilia	yes	Testudines	yes			order	Testudines	yes	no			Protochelydra				sp.	37713								R. Benson	R. Benson		1093445	2	specimens	42536	2012-12-18 21:34:00	2012-12-18 21:34:00							freshwater	aquatic	Erickson			1973	not a trace
137715	PaleoDB	R. Benson	Reptilia	yes	Testudines	yes	Nanhsiungchelyidae	no	family	Nanhsiungchelyidae	no	no			Basilemys				sp.	37655								R. Benson	R. Benson		1093447	2	specimens	42536	2012-12-18 21:34:00	2012-12-18 21:34:00							freshwater	aquatic	O. P. Hay			1902	body (3D)
137715	PaleoDB	R. Benson	Reptilia	yes	Testudines	yes	Compsemydidae		genus	Compsemys	no	no	no		Compsemys				victa	63644								R. Benson	R. Benson		1093448	3	specimens	42536	2012-12-18 21:34:00	2012-12-18 21:34:00									J. Leidy			1856	body (3D)
137715	PaleoDB	R. Benson	Reptilia	yes	Testudines	yes	Trionychidae	yes	family	Trionychidae	yes	yes			Aspideretes				sp.	37675		Aspiderites				sp.	253352	R. Benson	R. Benson		1093449	3	specimens	42536	2012-12-18 21:34:00	2012-12-18 21:34:00							brackish,freshwater	aquatic	Hay			1904	body (3D)
137715	PaleoDB	R. Benson	Reptilia	yes	Testudines	yes	Trionychidae	yes	genus	Helopanoplia	no	no	no		Helopanoplia				distincta	67667								R. Benson	R. Benson		1093450	1	specimens	42536	2012-12-18 21:34:00	2012-12-18 21:34:00							brackish,freshwater	aquatic	O. P. Hay			1908	not a trace
137718	PaleoDB	R. Benson	Reptilia	yes	Testudines	yes	Adocidae		family	Adocidae		no			Adocus				sp.	37652								R. Benson	R. Benson		1093471	4	specimens	42536	2012-12-18 21:44:00	2012-12-18 21:44:00							freshwater	aquatic	E. D. Cope			1868	body (3D)
137718	PaleoDB	R. Benson	Reptilia	yes	Testudines	yes	Chelydridae	yes	genus	Emarginachelys	yes	yes	yes		Emarginachelys				cretacea	172850		Emarginochelys				cretacea	67764	R. Benson	R. Benson		1093472	1	specimens	42536	2012-12-18 21:44:00	2012-12-18 21:44:00							freshwater	aquatic	K. N. Whetstone			1978	body (3D)
137718	PaleoDB	R. Benson	Reptilia	yes	Testudines	yes	Baenidae	no	subfamily	Neurankylinae		no			Neurankylus				sp.	37639								R. Benson	R. Benson		1093473	1	specimens	42536	2012-12-18 21:46:00	2012-12-18 21:46:00									L. M. Lambe			1902	not a trace
137718	PaleoDB	R. Benson	Reptilia	yes	Testudines	yes	Compsemydidae		genus	Compsemys	no	no	no		Compsemys				victa	63644								R. Benson	R. Benson		1093476	6	specimens	42536	2012-12-18 21:46:00	2012-12-18 21:46:00									J. Leidy			1856	body (3D)
137718	PaleoDB	R. Benson	Reptilia	yes	Testudines	yes	Trionychidae	yes	genus	Helopanoplia	no	no	no		Helopanoplia				distincta	67667								R. Benson	R. Benson		1093477	1	specimens	42536	2012-12-18 21:46:00	2012-12-18 21:46:00							brackish,freshwater	aquatic	O. P. Hay			1908	not a trace
137720	PaleoDB	R. Benson	Reptilia	yes	Testudines	yes	Adocidae		family	Adocidae		no			Adocus				sp.	37652								R. Benson	R. Benson		1093489	2	specimens	42536	2012-12-18 21:49:00	2012-12-18 21:49:00							freshwater	aquatic	E. D. Cope			1868	body (3D)
137720	PaleoDB	R. Benson	Reptilia	yes	Testudines	yes	Baenidae	no	family	Baenidae	no	no			Plesiobaena				sp.	37634								R. Benson	R. Benson		1093490	1	specimens	42536	2012-12-18 21:49:00	2012-12-18 21:49:00									E. S. Gaffney			1972	body (3D)
137720	PaleoDB	R. Benson	Reptilia	yes	Testudines	yes	Nanhsiungchelyidae	no	family	Nanhsiungchelyidae	no	no			Basilemys				sp.	37655								R. Benson	R. Benson		1093493	1	specimens	42536	2012-12-18 21:51:00	2012-12-18 21:51:00							freshwater	aquatic	O. P. Hay			1902	body (3D)
137720	PaleoDB	R. Benson	Reptilia	yes	Testudines	yes			genus	Judithemys			no		Judithemys				backmani	253836		Clemmys				backmani	105172	R. Benson	R. Benson		1093494	1	specimens	42536	2012-12-18 21:51:00	2012-12-18 21:51:00									L. S. Russell			1934	body (3D)
137720	PaleoDB	R. Benson	Reptilia	yes	Testudines	yes	Compsemydidae		genus	Compsemys	no	no	no		Compsemys				victa	63644								R. Benson	R. Benson		1093495	3	specimens	42536	2012-12-18 21:51:00	2012-12-18 21:51:00									J. Leidy			1856	body (3D)
137723	PaleoDB	R. Benson	Reptilia	yes	Testudines	yes	Adocidae		family	Adocidae		no			Adocus				sp.	37652								R. Benson	R. Benson		1093506	1	specimens	42536	2012-12-18 21:56:00	2012-12-18 21:56:00							freshwater	aquatic	E. D. Cope			1868	body (3D)
137723	PaleoDB	R. Benson	Reptilia	yes	Testudines	yes	Trionychidae	yes	family	Trionychidae	yes	yes			Aspideretes				sp.	37675		Aspiderites				sp.	253352	R. Benson	R. Benson		1093507	1	specimens	42536	2012-12-18 21:56:00	2012-12-18 21:56:00							brackish,freshwater	aquatic	Hay			1904	body (3D)
137724	PaleoDB	R. Benson	Reptilia	yes	Testudines	yes	Adocidae		family	Adocidae		no			Adocus				sp.	37652								R. Benson	R. Benson		1093515	1	specimens	42536	2012-12-18 21:59:00	2012-12-18 21:59:00							freshwater	aquatic	E. D. Cope			1868	body (3D)
137724	PaleoDB	R. Benson	Reptilia	yes	Testudines	yes	Baenidae	no	subfamily	Neurankylinae		no			Neurankylus				sp.	37639								R. Benson	R. Benson		1093516	1	specimens	42536	2012-12-18 21:59:00	2012-12-18 21:59:00									L. M. Lambe			1902	not a trace
137724	PaleoDB	R. Benson	Reptilia	yes	Testudines	yes	Nanhsiungchelyidae	no	family	Nanhsiungchelyidae	no	no			Basilemys				sp.	37655								R. Benson	R. Benson		1093517	2	specimens	42536	2012-12-18 21:59:00	2012-12-18 21:59:00							freshwater	aquatic	O. P. Hay			1902	body (3D)
137724	PaleoDB	R. Benson	Reptilia	yes	Testudines	yes	Compsemydidae		genus	Compsemys	no	no	no		Compsemys				victa	63644								R. Benson	R. Benson		1093518	1	specimens	42536	2012-12-18 22:01:00	2012-12-18 22:01:00									J. Leidy			1856	body (3D)
137728	PaleoDB	R. Benson	Reptilia	yes	Testudines	yes	Adocidae		family	Adocidae		no			Adocus				sp.	37652								R. Benson	R. Benson		1093535	1	specimens	42536	2012-12-18 22:07:00	2012-12-18 22:07:00							freshwater	aquatic	E. D. Cope			1868	body (3D)
137728	PaleoDB	R. Benson	Reptilia	yes	Testudines	yes	Baenidae	no	family	Baenidae	no	no			Palatobaena				sp.	37633								R. Benson	R. Benson		1093536	1	specimens	42536	2012-12-18 22:07:00	2012-12-18 22:07:00									E. S. Gaffney			1972	body (3D)
137728	PaleoDB	R. Benson	Reptilia	yes	Testudines	yes	Nanhsiungchelyidae	no	family	Nanhsiungchelyidae	no	no			Basilemys				sp.	37655								R. Benson	R. Benson		1093540	1	specimens	42536	2012-12-18 22:09:00	2012-12-18 22:09:00							freshwater	aquatic	O. P. Hay			1902	body (3D)
137728	PaleoDB	R. Benson	Reptilia	yes	Testudines	yes	Compsemydidae		genus	Compsemys	no	no	no		Compsemys				victa	63644								R. Benson	R. Benson		1093541	2	specimens	42536	2012-12-18 22:09:00	2012-12-18 22:09:00									J. Leidy			1856	body (3D)
137729	PaleoDB	R. Benson	Reptilia	yes	Testudines	yes			order	Testudines	yes	no			Protochelydra				sp.	37713								R. Benson	R. Benson		1093557	1	specimens	42536	2012-12-18 22:12:00	2012-12-18 22:12:00							freshwater	aquatic	Erickson			1973	not a trace
137730	PaleoDB	R. Benson	Reptilia	yes	Testudines	yes	Baenidae	no	subfamily	Neurankylinae		no			Neurankylus				sp.	37639								R. Benson	R. Benson		1093560	1	specimens	42536	2012-12-18 22:13:00	2012-12-18 22:13:00									L. M. Lambe			1902	not a trace
137730	PaleoDB	R. Benson	Reptilia	yes	Testudines	yes	Trionychidae	yes	genus	Helopanoplia	no	no	no		Helopanoplia				distincta	67667								R. Benson	R. Benson		1093562	1	specimens	42536	2012-12-18 22:13:00	2012-12-18 22:13:00							brackish,freshwater	aquatic	O. P. Hay			1908	not a trace
137731	PaleoDB	R. Benson	Reptilia	yes	Testudines	yes	Baenidae	no	subfamily	Neurankylinae		no			Neurankylus				sp.	37639								R. Benson	R. Benson		1093566	1	specimens	42536	2012-12-18 22:16:00	2012-12-18 22:16:00									L. M. Lambe			1902	not a trace
137731	PaleoDB	R. Benson	Reptilia	yes	Testudines	yes	Trionychidae	yes	family	Trionychidae	yes	yes			Aspideretes				sp.	37675		Aspiderites				sp.	253352	R. Benson	R. Benson		1093569	1	specimens	42536	2012-12-18 22:16:00	2012-12-18 22:16:00							brackish,freshwater	aquatic	Hay			1904	body (3D)
137732	PaleoDB	R. Benson	Reptilia	yes	Testudines	yes	Nanhsiungchelyidae	no	family	Nanhsiungchelyidae	no	no			Basilemys				sp.	37655								R. Benson	R. Benson		1093573	1	specimens	42536	2012-12-18 22:18:00	2012-12-18 22:18:00							freshwater	aquatic	O. P. Hay			1902	body (3D)
137735	PaleoDB	R. Benson	Reptilia	yes	Testudines	yes			genus	Siamochelys	no	no	no	n. gen.	Siamochelys			n. sp.	peninsularis	253355								R. Benson	R. Benson		1093576	3	individuals	44034	2012-12-18 23:09:00	2012-12-18 23:09:00									H. Tong	E. Buffetaut	V. Suteethorn	2002	body (3D)
137746	ETE	R. Benson	Reptilia	yes	Testudines	yes	Pleurosternidae	no	genus	Glyptops	no	no	no		Glyptops			n. sp.	plicatulus	65858								R. Benson	R. Benson		1093612	1	specimens	718	2012-12-19 02:06:00	2012-12-19 02:06:00							freshwater	amphibious	E. D. Cope			1877	body (3D)
137747	PaleoDB	R. Benson	Reptilia	yes	Testudines	yes	Plesiochelyidae	no	genus	Plesiochelys	no	no	no		Plesiochelys			n. sp.	planiceps	253403		Chelone			n. sp.	planiceps	156266	R. Benson	R. Benson	M. Carrano	1093615	1	specimens	14071	2012-12-19 02:47:00	2013-06-06 08:25:00									R. Owen			1842	body (3D)
137748	PaleoDB	R. Benson	Reptilia	yes	Testudines	yes			genus	Portlandemys	no	no	no	n. gen.	Portlandemys			n. sp.	mcdowelli	253407		Stegochelys				planiceps	235085	R. Benson	R. Benson		1093616	2	specimens	44041	2012-12-19 03:06:00	2012-12-19 03:06:00	R. Benson	R. Benson		44042	2012-12-19 03:02:00	2012-12-19 03:02:00			E. S. Gaffney			1975	body (3D)
137749	PaleoDB	R. Benson	Reptilia	yes	Testudines	yes			genus	Solnhofia	no	no	no		Solnhofia				parsonsi	253386								R. Benson	R. Benson	R. Butler	1093618	1	specimens	44045	2012-12-19 03:27:00	2013-10-09 21:59:00									E. S. Gaffney			1975	body (3D)
137749	PaleoDB	R. Benson	Reptilia	yes	Testudines	yes			genus	Platychelys	no	no	no		Platychelys				oberndorferi	131562								R. Benson	R. Benson		1094380	10	individuals	44124	2013-01-02 21:18:00	2013-01-02 21:18:00							freshwater	amphibious	A. v. Wagner			1853	body (3D)
137749	PaleoDB	R. Benson	Reptilia	yes	Testudines	yes	Plesiochelyidae	no	genus	Plesiochelys	no	no	no		Plesiochelys			n. sp.	etalloni	253593		Plesiochelys			n. sp.	solodurensis	235537	R. Benson	R. Benson	J. Tennant	1094382			44124	2013-01-02 21:31:00	2014-05-14 02:44:00									Rutimeyer			1873	body (3D)
[truncated: 281 more rows]
[truncated: 55 more columns]
