# Supplementary material for: Climate-mediated diversification of turtles in the Cretaceous
Source: Nat Commun. 2015 Aug 3;6:7848. doi: 10.1038/ncomms8848 (PMC4532850; doi:10.1038/ncomms8848)
Supplement: Supplementary Data 2 — Tetrapoda occurrences downloaded from www.Fossilworks.org on 2014-07-31 [file ncomms8848-s3.xlsx]

## Sheet: Tetrapoda 2014-07-31
collection_no	source_database	collection.authorizer	class_name	order_name	family_name	occurrence.genus_reso	occurrence.genus_name	occurrence.species_reso	occurrence.species_name	original.genus_reso	original.genus_name	original.species_reso	original.species_name	occurrence.reference_no	original.reference_no	preservation	type_body_part	collection.reference_no	collection_name	country	state	county	latdec	lngdec	paleolatdec	paleolngdec	period	epoch	subepoch	stage	10_my_bin	FR2_bin	max_interval	min_interval	ma_max	ma_min	ma_mid	formation	member	lithification	lithification2	environment
2225	PaleoDB	M. Patzkowsky	Reptilia	Testudines	Dermatemydidae		Trachyaspis		sanctae-crucis					66		not a trace		66	V1sc-Jura	Switzerland			46.8333	6.51667	37.71	15.54	Cretaceous	Early/Lower Cretaceous		Valanginian	Cretaceous 1	Valanginian	Valanginian		140.2	136.4	138.3
2225	PaleoDB	M. Patzkowsky	Reptilia	Testudines	Plesiochelyidae		Tropidemys		sp.		Chelonia		valanginensis	50311	66	not a trace		66	V1sc-Jura	Switzerland			46.8333	6.51667	37.71	15.54	Cretaceous	Early/Lower Cretaceous		Valanginian	Cretaceous 1	Valanginian	Valanginian		140.2	136.4	138.3
3113	PaleoDB	M. Patzkowsky	Reptilia	Pythonomorpha	Boidae		Cheilophis		huerfanoensis					140		body (3D)		140	Vincentown Formation, NJ	United States	New Jersey		39.9719	-74.6833	40.08	-55.4	Paleogene	Paleocene	Late/Upper Paleocene	Thanetian	Cenozoic 1	Thanetian	Thanetian		58.7	55.8	57.25	Vincentown
3113	PaleoDB	M. Patzkowsky	Reptilia	Pythonomorpha	Palaeophiidae		Palaeophis		littoralis					140		body (3D)		140	Vincentown Formation, NJ	United States	New Jersey		39.9719	-74.6833	40.08	-55.4	Paleogene	Paleocene	Late/Upper Paleocene	Thanetian	Cenozoic 1	Thanetian	Thanetian		58.7	55.8	57.25	Vincentown
3113	PaleoDB	M. Patzkowsky	Reptilia	Testudines	Toxochelyidae		Peritresius		ornatus					140		body (3D)	partial shell	140	Vincentown Formation, NJ	United States	New Jersey		39.9719	-74.6833	40.08	-55.4	Paleogene	Paleocene	Late/Upper Paleocene	Thanetian	Cenozoic 1	Thanetian	Thanetian		58.7	55.8	57.25	Vincentown
3113	PaleoDB	M. Patzkowsky	Reptilia	Testudines	Thalassemydidae		Rhetechelys		platyops					140		body (3D)	skull	140	Vincentown Formation, NJ	United States	New Jersey		39.9719	-74.6833	40.08	-55.4	Paleogene	Paleocene	Late/Upper Paleocene	Thanetian	Cenozoic 1	Thanetian	Thanetian		58.7	55.8	57.25	Vincentown
3113	PaleoDB	M. Patzkowsky	Reptilia				Thoracosaurus		neocesariensis					140		body (3D)	mandible	140	Vincentown Formation, NJ	United States	New Jersey		39.9719	-74.6833	40.08	-55.4	Paleogene	Paleocene	Late/Upper Paleocene	Thanetian	Cenozoic 1	Thanetian	Thanetian		58.7	55.8	57.25	Vincentown
3256	PaleoDB	M. Patzkowsky	Reptilia	Chelonia			Chelone		sp.					149		not a trace		149	M27 Motorway	United Kingdom	England	Hampshire	51.0833	-1.16667	47.47	-4.24	Paleogene	Eocene					Early/Lower Eocene	Middle Eocene	55.8	37.2	46.5
3256	PaleoDB	M. Patzkowsky	Mammalia				Peratherium	informal	sp. 1					10367		body (3D)		149	M27 Motorway	United Kingdom	England	Hampshire	51.0833	-1.16667	47.47	-4.24	Paleogene	Eocene					Early/Lower Eocene	Middle Eocene	55.8	37.2	46.5
3256	PaleoDB	M. Patzkowsky	Mammalia				Amphiperatherium		maximum					10367		body (3D)		149	M27 Motorway	United Kingdom	England	Hampshire	51.0833	-1.16667	47.47	-4.24	Paleogene	Eocene					Early/Lower Eocene	Middle Eocene	55.8	37.2	46.5
3256	PaleoDB	M. Patzkowsky	Mammalia	Rodentia	Ischyromyidae		Pantrogna	informal	sp. 1					10367		not a trace		149	M27 Motorway	United Kingdom	England	Hampshire	51.0833	-1.16667	47.47	-4.24	Paleogene	Eocene					Early/Lower Eocene	Middle Eocene	55.8	37.2	46.5
3256	PaleoDB	M. Patzkowsky	Mammalia		Pantolestidae		Buxolestes	informal	sp. 1					10367		body (3D)		149	M27 Motorway	United Kingdom	England	Hampshire	51.0833	-1.16667	47.47	-4.24	Paleogene	Eocene					Early/Lower Eocene	Middle Eocene	55.8	37.2	46.5
3256	PaleoDB	M. Patzkowsky	Mammalia		Nyctitheriidae		Saturninia	informal	sp. 1					10367		body (3D)		149	M27 Motorway	United Kingdom	England	Hampshire	51.0833	-1.16667	47.47	-4.24	Paleogene	Eocene					Early/Lower Eocene	Middle Eocene	55.8	37.2	46.5
3256	PaleoDB	M. Patzkowsky	Mammalia	Primates	Omomyidae		Nannopithex		zuccolae					10367		not a trace		149	M27 Motorway	United Kingdom	England	Hampshire	51.0833	-1.16667	47.47	-4.24	Paleogene	Eocene					Early/Lower Eocene	Middle Eocene	55.8	37.2	46.5
3256	PaleoDB	M. Patzkowsky	Mammalia	Perissodactyla	Palaeotheriidae		Hyracotherium		leporinum					10367		not a trace		149	M27 Motorway	United Kingdom	England	Hampshire	51.0833	-1.16667	47.47	-4.24	Paleogene	Eocene					Early/Lower Eocene	Middle Eocene	55.8	37.2	46.5
3257	PaleoDB	M. Patzkowsky	Reptilia	Chelonia			Chelone		sp.					149		not a trace		149	M27 Motorway	United Kingdom	England	Hampshire	51.0833	-1.16667	47.47	-4.24	Paleogene	Eocene					Early/Lower Eocene	Middle Eocene	55.8	37.2	46.5
3534	PaleoDB	M. Patzkowsky	Reptilia	Pythonomorpha	Palaeophiidae		Pterosphenus		schucherti					14727		not a trace		124	Montgomery Landing (Moodys Branch)	United States	Louisiana	Grant	32.2342	-92.1472	33.19	-83.25	Paleogene	Eocene	Middle Eocene	Bartonian	Cenozoic 3	Bartonian	Bartonian		40.4	37.2	38.8	Moodys Branch				marine indet.
4868	Fossilworks	J. Alroy	Mammalia	Cetacea	Protocetidae	n. gen.	Georgiacetus	n. sp.	vogtlensis					289		body (3D)	partial skeleton	289	Vogtle Electric Generating Plant	United States	Georgia	Burke	33.1433	-81.7606	33.67	-70.3	Paleogene	Eocene	Middle Eocene	Lutetian	Cenozoic 2	Lutetian	Lutetian		48.6	40.4	44.5	Blue Bluff		poorly lithified		deep subtidal shelf
4884	Fossilworks	J. Alroy	Reptilia				Ichthyosaurus		sp.					299		body (3D)		299	Kennecott Point	Canada	British Columbia		53.9269	-133.151	0.16	-128	Jurassic	Early/Lower Jurassic		Sinemurian	Jurassic 1	Sinemurian	Sinemurian		196.5	189.6	193.05	Sandilands				marine indet.
5160	Fossilworks	J. Alroy	Reptilia	Testudines		n. gen.	Euclastes	n. sp.	meriodionalis	n. gen.	Pampaemys	n. sp.	meriodionalis	45959		body (3D)	partial skull	310	Cerros Bayos	Argentina	La Pampa		-37.6667	-67.5	-40.23	-55.85	Paleogene	Paleocene	Early/Lower Paleocene	Danian	Cenozoic 1	Danian	Danian		66.043	61.7	63.8715	Roca				shallow subtidal indet.
5195	Fossilworks	J. Alroy	Reptilia		Nodosauridae	n. gen.	Pawpawsaurus	n. sp.	campbelli		Nodosauridae		indet.	312	14772	not a trace		312	SMU locality 263 (upper Paw Paw Fm.)	United States	Texas	Tarrant	32.8667	-97.3	30.17	-59.77	Cretaceous	Early/Lower Cretaceous		Albian	Cretaceous 4	Albian	Late/Upper Albian		105.3	99.7	102.5	Paw Paw				offshore
5241	Fossilworks	J. Alroy	Reptilia		Crocodylidae	?	Charactosuchus		kugleri					18864		body (3D)	mandible	314	Seven Rivers [Guys Hill Mbr, Chapelton Fm]	Jamaica		St. James	18.3333	-77.9167	16.82	-77.26	Paleogene	Eocene	Middle Eocene	Lutetian	Cenozoic 2	Lutetian	Lutetian		48.6	40.4	44.5	Chapelton	Guys Hill			estuary/bay
5241	Fossilworks	J. Alroy	Mammalia	Sirenia	Prorastomidae		Pezosiren		portelli		Sirenia		indet.	13399	314	not a trace		314	Seven Rivers [Guys Hill Mbr, Chapelton Fm]	Jamaica		St. James	18.3333	-77.9167	16.82	-77.26	Paleogene	Eocene	Middle Eocene	Lutetian	Cenozoic 2	Lutetian	Lutetian		48.6	40.4	44.5	Chapelton	Guys Hill			estuary/bay
5241	Fossilworks	J. Alroy	Mammalia	Perissodactyla	Hyrachyidae		Hyrachyus	aff.	affinis		Hyrachyus		sp.	18864	314	not a trace		314	Seven Rivers [Guys Hill Mbr, Chapelton Fm]	Jamaica		St. James	18.3333	-77.9167	16.82	-77.26	Paleogene	Eocene	Middle Eocene	Lutetian	Cenozoic 2	Lutetian	Lutetian		48.6	40.4	44.5	Chapelton	Guys Hill			estuary/bay
5387	PaleoDB	A. Miller	Mammalia	Sirenia	Protosirenidae		Protosiren		sp.					12993		not a trace		319	NC Lime Co. pit (Castle Hayne LS, N. Carolina)	United States	North Carolina	Jones	35.0111	-77.5731	34.83	-68.36	Paleogene	Eocene	Middle Eocene	Bartonian	Cenozoic 3	Bartonian	Bartonian		40.4	37.2	38.8	Castle Hayne				shallow subtidal indet.
5459	PaleoDB	A. Miller	Mammalia	Sirenia	Protosirenidae		Protosiren		sp.					12993		not a trace		319	Martin Marietta quarry (Castle Hayne LS, N. Carolina)	United States	North Carolina	New Hanover	34.3583	-77.8667	34.21	-68.73	Paleogene	Eocene	Middle Eocene	Bartonian	Cenozoic 3	Bartonian	Bartonian		40.4	37.2	38.8	Castle Hayne				deep subtidal indet.
5607	Fossilworks	J. Alroy	Reptilia	Squamata	Mosasauridae		Prognathodon	n. sp.	stadtmani					338		body (3D)		33033	Cedaredge	United States	Colorado	Delta	38.9017	-107.926	46.03	-78.25	Cretaceous	Late/Upper Cretaceous		Campanian	Cretaceous 7	Campanian	Early/Lower Campanian		84.9	70.6	77.75	Mancos Shale	Prairie Canyon			offshore
5609	Fossilworks	J. Alroy	Reptilia	Sauropterygia	Polycotylidae		Trinacromerum	?	bentonianum	?	Pliosauroidea		indet.	33381	339	body (3D)		339	Muddy Creek Plesiosaur-Middle Horizon (Ut. Geological Survey loca 42Ka008VI)	United States	Utah	Kane	37.2894	-112.693	39	-75.36	Cretaceous	Late/Upper Cretaceous		Cenomanian	Cretaceous 5	Cenomanian	Late/Upper Cenomanian		99.7	94.3	97	Tropic Shale				marine indet.
6802	PaleoDB	L. Ivany	Mammalia	Cetacea	Basilosauridae	n. gen.	Cynthiacetus	n. sp.	maxwelli					12000		body (3D)	partial skeleton	415	Cynthia Pit	United States	Mississippi	Hinds	32.4742	-90.2861	33.07	-82.4	Paleogene	Eocene	Late/Upper Eocene	Priabonian	Cenozoic 3	Priabonian	Priabonian		37.2	33.9	35.55	Yazoo		unlithified		offshore
6802	PaleoDB	L. Ivany	Reptilia	Pythonomorpha	Palaeophiidae		Pterosphenus		schucherti					27447		not a trace		415	Cynthia Pit	United States	Mississippi	Hinds	32.4742	-90.2861	33.07	-82.4	Paleogene	Eocene	Late/Upper Eocene	Priabonian	Cenozoic 3	Priabonian	Priabonian		37.2	33.9	35.55	Yazoo		unlithified		offshore
7296	PaleoDB	L. Ivany	Mammalia	Polydolopimorphia	Polydolopidae		Antarctodolops		sp.					8484		body (3D)		469	Seymour Island, La Meseta Fm.	Antarctica			-64.2667	-56.6667	-63.62	-62.18	Paleogene	Eocene					Ypresian	Bartonian	55.8	37.2	46.5	La Meseta		unlithified	poorly lithified	marine indet.
7297	PaleoDB	L. Ivany	Mammalia	Cetacea	Basilosauridae		Basilotritus		wardii		Eocetus		wardii	34295		body (3D)	partial skeleton	470	Martin Marietta Quarry, North Carolina	United States	North Carolina	New Hanover	34.1667	-78.0833	34.03	-68.97	Paleogene	Eocene	Middle Eocene	Bartonian	Cenozoic 3	Bartonian	Bartonian		40.4	37.2	38.8	Castle Hayne				marine indet.
7299	PaleoDB	L. Ivany	Mammalia	Cetacea	Basilosauridae		Basilotritus	n. sp.	wardii		Eocetus	n. sp.	wardii	8810		body (3D)	partial skeleton	470	Lanier Quarry, North Carolina	United States	North Carolina	Pender County	34.1667	-78.0833	34.03	-68.97	Paleogene	Eocene	Middle Eocene	Bartonian	Cenozoic 3	Bartonian	Bartonian		40.4	37.2	38.8	Castle Hayne				deep subtidal indet.
7515	PaleoDB	M. Kosnik	Reptilia	Testudines	Cheloniidae		Toxochelys		latiremis		Toxochelys		weeksi	787		body (3D)	partial shell	463	Sohl 001	United States	Tennessee	McNairy	35.2336	-88.6064	38.04	-59.79	Cretaceous	Late/Upper Cretaceous		Campanian	Cretaceous 7	Campanian	Late/Upper Campanian		84.9	70.6	77.75	Ripley	Coon Creek Tongue			marine indet.
7515	PaleoDB	M. Kosnik	Reptilia	Squamata	Mosasauridae		Mosasaurus		maximus					8814		body (3D)	partial skeleton	463	Sohl 001	United States	Tennessee	McNairy	35.2336	-88.6064	38.04	-59.79	Cretaceous	Late/Upper Cretaceous		Campanian	Cretaceous 7	Campanian	Late/Upper Campanian		84.9	70.6	77.75	Ripley	Coon Creek Tongue			marine indet.
7515	PaleoDB	M. Kosnik	Reptilia	Squamata	Mosasauridae		Plioplatecarpus		depressus					8814		body (3D)		463	Sohl 001	United States	Tennessee	McNairy	35.2336	-88.6064	38.04	-59.79	Cretaceous	Late/Upper Cretaceous		Campanian	Cretaceous 7	Campanian	Late/Upper Campanian		84.9	70.6	77.75	Ripley	Coon Creek Tongue			marine indet.
7515	PaleoDB	M. Kosnik	Reptilia	Squamata	Mosasauridae		Prognathodon		sp.					8814		body (3D)		463	Sohl 001	United States	Tennessee	McNairy	35.2336	-88.6064	38.04	-59.79	Cretaceous	Late/Upper Cretaceous		Campanian	Cretaceous 7	Campanian	Late/Upper Campanian		84.9	70.6	77.75	Ripley	Coon Creek Tongue			marine indet.
9070	PaleoDB	S. Holland	Mammalia		Nyctitheriidae		Saturninia	cf.	tobieni					11154		body (3D)		791	Howgate Bay, Bembridge Marls, Isle of Wight	United Kingdom	England		50.6772	-1.856	49.16	-5.73	Paleogene	Eocene	Late/Upper Eocene	Priabonian	Cenozoic 3	Priabonian	Late/Upper Eocene		37.2	33.9	35.55	Bembridge Marls
9070	PaleoDB	S. Holland	Mammalia	Artiodactyla	Xiphodontidae		Dichodon		cervinus					11154		not a trace		791	Howgate Bay, Bembridge Marls, Isle of Wight	United Kingdom	England		50.6772	-1.856	49.16	-5.73	Paleogene	Eocene	Late/Upper Eocene	Priabonian	Cenozoic 3	Priabonian	Late/Upper Eocene		37.2	33.9	35.55	Bembridge Marls
9070	PaleoDB	S. Holland	Mammalia	Rodentia	Pseudosciuridae		Treposciurus		gardneri					11154		not a trace		791	Howgate Bay, Bembridge Marls, Isle of Wight	United Kingdom	England		50.6772	-1.856	49.16	-5.73	Paleogene	Eocene	Late/Upper Eocene	Priabonian	Cenozoic 3	Priabonian	Late/Upper Eocene		37.2	33.9	35.55	Bembridge Marls
9070	PaleoDB	S. Holland	Mammalia	Carnivora	Amphicyonidae		Cynodictis		lacustris					11154		not a trace		791	Howgate Bay, Bembridge Marls, Isle of Wight	United Kingdom	England		50.6772	-1.856	49.16	-5.73	Paleogene	Eocene	Late/Upper Eocene	Priabonian	Cenozoic 3	Priabonian	Late/Upper Eocene		37.2	33.9	35.55	Bembridge Marls
9071	PaleoDB	S. Holland	Mammalia	Artiodactyla	Dichobunidae		Dichobune		leporina					11154		body (3D)		11154	Headon Hill, Organic 14, Bembridge Limestone	United Kingdom	England		50.6667	-1.55	49.15	-5.43	Paleogene	Eocene	Late/Upper Eocene	Priabonian	Cenozoic 3	Priabonian	Late/Upper Eocene		37.2	33.9	35.55	Bembridge Limestone
9071	PaleoDB	S. Holland	Mammalia	Artiodactyla	Anoplotheriidae		Anoplotherium	cf.	laurillardi					11154		body (3D)		11154	Headon Hill, Organic 14, Bembridge Limestone	United Kingdom	England		50.6667	-1.55	49.15	-5.43	Paleogene	Eocene	Late/Upper Eocene	Priabonian	Cenozoic 3	Priabonian	Late/Upper Eocene		37.2	33.9	35.55	Bembridge Limestone
9071	PaleoDB	S. Holland	Mammalia				Amphiperatherium	informal	sp. A					11154		body (3D)		11154	Headon Hill, Organic 14, Bembridge Limestone	United Kingdom	England		50.6667	-1.55	49.15	-5.43	Paleogene	Eocene	Late/Upper Eocene	Priabonian	Cenozoic 3	Priabonian	Late/Upper Eocene		37.2	33.9	35.55	Bembridge Limestone
9071	PaleoDB	S. Holland	Mammalia	Rodentia	Pseudosciuridae		Tarnomys		sp.					11154		not a trace		11154	Headon Hill, Organic 14, Bembridge Limestone	United Kingdom	England		50.6667	-1.55	49.15	-5.43	Paleogene	Eocene	Late/Upper Eocene	Priabonian	Cenozoic 3	Priabonian	Late/Upper Eocene		37.2	33.9	35.55	Bembridge Limestone
9071	PaleoDB	S. Holland	Mammalia	Rodentia			Ectropomys		exiguus					11154		not a trace		11154	Headon Hill, Organic 14, Bembridge Limestone	United Kingdom	England		50.6667	-1.55	49.15	-5.43	Paleogene	Eocene	Late/Upper Eocene	Priabonian	Cenozoic 3	Priabonian	Late/Upper Eocene		37.2	33.9	35.55	Bembridge Limestone
9071	PaleoDB	S. Holland	Mammalia	Rodentia	Theridomyidae		Isoptychus		sp.					11154		not a trace		11154	Headon Hill, Organic 14, Bembridge Limestone	United Kingdom	England		50.6667	-1.55	49.15	-5.43	Paleogene	Eocene	Late/Upper Eocene	Priabonian	Cenozoic 3	Priabonian	Late/Upper Eocene		37.2	33.9	35.55	Bembridge Limestone
9071	PaleoDB	S. Holland	Mammalia	Rodentia	Gliridae		Gliravus		devoogdi					11154		not a trace	tooth	11154	Headon Hill, Organic 14, Bembridge Limestone	United Kingdom	England		50.6667	-1.55	49.15	-5.43	Paleogene	Eocene	Late/Upper Eocene	Priabonian	Cenozoic 3	Priabonian	Late/Upper Eocene		37.2	33.9	35.55	Bembridge Limestone
9071	PaleoDB	S. Holland	Mammalia	Rodentia	Theridomyidae		Suevosciurus		ehingensis					11154		not a trace		11154	Headon Hill, Organic 14, Bembridge Limestone	United Kingdom	England		50.6667	-1.55	49.15	-5.43	Paleogene	Eocene	Late/Upper Eocene	Priabonian	Cenozoic 3	Priabonian	Late/Upper Eocene		37.2	33.9	35.55	Bembridge Limestone
9071	PaleoDB	S. Holland	Mammalia	Perissodactyla	Pachynolophidae		Plagiolophus		annectens					11154		not a trace		11154	Headon Hill, Organic 14, Bembridge Limestone	United Kingdom	England		50.6667	-1.55	49.15	-5.43	Paleogene	Eocene	Late/Upper Eocene	Priabonian	Cenozoic 3	Priabonian	Late/Upper Eocene		37.2	33.9	35.55	Bembridge Limestone
9071	PaleoDB	S. Holland	Mammalia		Pantolestidae		Cryptopithecus		sp.					11154		body (3D)		11154	Headon Hill, Organic 14, Bembridge Limestone	United Kingdom	England		50.6667	-1.55	49.15	-5.43	Paleogene	Eocene	Late/Upper Eocene	Priabonian	Cenozoic 3	Priabonian	Late/Upper Eocene		37.2	33.9	35.55	Bembridge Limestone
9071	PaleoDB	S. Holland	Mammalia		Nyctitheriidae		Saturninia	aff.	tobieni					11154		body (3D)		11154	Headon Hill, Organic 14, Bembridge Limestone	United Kingdom	England		50.6667	-1.55	49.15	-5.43	Paleogene	Eocene	Late/Upper Eocene	Priabonian	Cenozoic 3	Priabonian	Late/Upper Eocene		37.2	33.9	35.55	Bembridge Limestone
9071	PaleoDB	S. Holland	Mammalia	Rodentia	Pseudosciuridae		Treposciurus		gardneri					11154		not a trace		11154	Headon Hill, Organic 14, Bembridge Limestone	United Kingdom	England		50.6667	-1.55	49.15	-5.43	Paleogene	Eocene	Late/Upper Eocene	Priabonian	Cenozoic 3	Priabonian	Late/Upper Eocene		37.2	33.9	35.55	Bembridge Limestone
9071	PaleoDB	S. Holland	Mammalia	Carnivora	Amphicyonidae		Cynodictis		lacustris					11154		not a trace		11154	Headon Hill, Organic 14, Bembridge Limestone	United Kingdom	England		50.6667	-1.55	49.15	-5.43	Paleogene	Eocene	Late/Upper Eocene	Priabonian	Cenozoic 3	Priabonian	Late/Upper Eocene		37.2	33.9	35.55	Bembridge Limestone
9071	PaleoDB	S. Holland	Mammalia		Nyctitheriidae		Saturninia		gracilis					11154		body (3D)		11154	Headon Hill, Organic 14, Bembridge Limestone	United Kingdom	England		50.6667	-1.55	49.15	-5.43	Paleogene	Eocene	Late/Upper Eocene	Priabonian	Cenozoic 3	Priabonian	Late/Upper Eocene		37.2	33.9	35.55	Bembridge Limestone
9071	PaleoDB	S. Holland	Mammalia				Amphiperatherium	informal	sp. B					11154		body (3D)		11154	Headon Hill, Organic 14, Bembridge Limestone	United Kingdom	England		50.6667	-1.55	49.15	-5.43	Paleogene	Eocene	Late/Upper Eocene	Priabonian	Cenozoic 3	Priabonian	Late/Upper Eocene		37.2	33.9	35.55	Bembridge Limestone
9074	PaleoDB	S. Holland	Mammalia	Rodentia	Theridomyidae		Thalerimys		fordi					11154		not a trace		791	Headon Hill, Bembridge Limestone (marl 15), Isle of Wight	United Kingdom	England		50.6667	-1.55	49.15	-5.43	Paleogene	Eocene	Late/Upper Eocene	Priabonian	Cenozoic 3	Priabonian	Late/Upper Eocene		37.2	33.9	35.55	Bembridge Limestone
9074	PaleoDB	S. Holland	Mammalia				Amphiperatherium	informal	sp. A					11154		body (3D)		791	Headon Hill, Bembridge Limestone (marl 15), Isle of Wight	United Kingdom	England		50.6667	-1.55	49.15	-5.43	Paleogene	Eocene	Late/Upper Eocene	Priabonian	Cenozoic 3	Priabonian	Late/Upper Eocene		37.2	33.9	35.55	Bembridge Limestone
9074	PaleoDB	S. Holland	Mammalia	Rodentia	Pseudosciuridae		Tarnomys		sp.					11154		not a trace		791	Headon Hill, Bembridge Limestone (marl 15), Isle of Wight	United Kingdom	England		50.6667	-1.55	49.15	-5.43	Paleogene	Eocene	Late/Upper Eocene	Priabonian	Cenozoic 3	Priabonian	Late/Upper Eocene		37.2	33.9	35.55	Bembridge Limestone
9074	PaleoDB	S. Holland	Mammalia	Rodentia			Ectropomys		exiguus					11154		not a trace		791	Headon Hill, Bembridge Limestone (marl 15), Isle of Wight	United Kingdom	England		50.6667	-1.55	49.15	-5.43	Paleogene	Eocene	Late/Upper Eocene	Priabonian	Cenozoic 3	Priabonian	Late/Upper Eocene		37.2	33.9	35.55	Bembridge Limestone
9074	PaleoDB	S. Holland	Mammalia	Rodentia	Theridomyidae		Isoptychus		sp.					11154		not a trace		791	Headon Hill, Bembridge Limestone (marl 15), Isle of Wight	United Kingdom	England		50.6667	-1.55	49.15	-5.43	Paleogene	Eocene	Late/Upper Eocene	Priabonian	Cenozoic 3	Priabonian	Late/Upper Eocene		37.2	33.9	35.55	Bembridge Limestone
9074	PaleoDB	S. Holland	Mammalia	Rodentia	Gliridae		Gliravus		devoogdi					11154		not a trace	tooth	791	Headon Hill, Bembridge Limestone (marl 15), Isle of Wight	United Kingdom	England		50.6667	-1.55	49.15	-5.43	Paleogene	Eocene	Late/Upper Eocene	Priabonian	Cenozoic 3	Priabonian	Late/Upper Eocene		37.2	33.9	35.55	Bembridge Limestone
9074	PaleoDB	S. Holland	Mammalia	Perissodactyla	Pachynolophidae		Plagiolophus		annectens					11154		not a trace		791	Headon Hill, Bembridge Limestone (marl 15), Isle of Wight	United Kingdom	England		50.6667	-1.55	49.15	-5.43	Paleogene	Eocene	Late/Upper Eocene	Priabonian	Cenozoic 3	Priabonian	Late/Upper Eocene		37.2	33.9	35.55	Bembridge Limestone
9074	PaleoDB	S. Holland	Mammalia		Pantolestidae		Cryptopithecus		sp.					11154		body (3D)		791	Headon Hill, Bembridge Limestone (marl 15), Isle of Wight	United Kingdom	England		50.6667	-1.55	49.15	-5.43	Paleogene	Eocene	Late/Upper Eocene	Priabonian	Cenozoic 3	Priabonian	Late/Upper Eocene		37.2	33.9	35.55	Bembridge Limestone
9074	PaleoDB	S. Holland	Mammalia		Nyctitheriidae		Saturninia	aff.	tobieni					11154		body (3D)		791	Headon Hill, Bembridge Limestone (marl 15), Isle of Wight	United Kingdom	England		50.6667	-1.55	49.15	-5.43	Paleogene	Eocene	Late/Upper Eocene	Priabonian	Cenozoic 3	Priabonian	Late/Upper Eocene		37.2	33.9	35.55	Bembridge Limestone
9074	PaleoDB	S. Holland	Mammalia				Amphiperatherium	informal	sp. B					11154		body (3D)		791	Headon Hill, Bembridge Limestone (marl 15), Isle of Wight	United Kingdom	England		50.6667	-1.55	49.15	-5.43	Paleogene	Eocene	Late/Upper Eocene	Priabonian	Cenozoic 3	Priabonian	Late/Upper Eocene		37.2	33.9	35.55	Bembridge Limestone
9074	PaleoDB	S. Holland	Mammalia	Artiodactyla	Choeropotamidae		Choeropotamus		parisiensis					11154		not a trace		791	Headon Hill, Bembridge Limestone (marl 15), Isle of Wight	United Kingdom	England		50.6667	-1.55	49.15	-5.43	Paleogene	Eocene	Late/Upper Eocene	Priabonian	Cenozoic 3	Priabonian	Late/Upper Eocene		37.2	33.9	35.55	Bembridge Limestone
9074	PaleoDB	S. Holland	Mammalia	Rodentia	Theridomyidae		Suevosciurus		fraasi					11154		not a trace		791	Headon Hill, Bembridge Limestone (marl 15), Isle of Wight	United Kingdom	England		50.6667	-1.55	49.15	-5.43	Paleogene	Eocene	Late/Upper Eocene	Priabonian	Cenozoic 3	Priabonian	Late/Upper Eocene		37.2	33.9	35.55	Bembridge Limestone
9074	PaleoDB	S. Holland	Mammalia	Lipotyphla	Talpidae		Eotalpa		anglica					11154		body (3D)		791	Headon Hill, Bembridge Limestone (marl 15), Isle of Wight	United Kingdom	England		50.6667	-1.55	49.15	-5.43	Paleogene	Eocene	Late/Upper Eocene	Priabonian	Cenozoic 3	Priabonian	Late/Upper Eocene		37.2	33.9	35.55	Bembridge Limestone
10239	PaleoDB	W. Kiessling	Reptilia				Thoracosaurus	n. sp.	isorhynchus					37219		body (3D)	skull	3809	Mont Aime	France			48.5	3	42.47	0.93	Paleogene	Paleocene			Cenozoic 1		Danian	Thanetian	66.043	55.8	60.9215	Mont Aime				coastal indet.
10239	PaleoDB	W. Kiessling	Reptilia				Thoracosaurus		macrorhynchus					37219		body (3D)	skull	3809	Mont Aime	France			48.5	3	42.47	0.93	Paleogene	Paleocene			Cenozoic 1		Danian	Thanetian	66.043	55.8	60.9215	Mont Aime				coastal indet.
10755	PaleoDB	M. Carrano	Reptilia			n. gen.	Chaoyangsaurus	n. sp.	youngi	n. gen.	Chaoyangosaurus	n. sp.	liaosiensis	13360		not a trace		13360	Ershijiazi, Chaoyang	China	Liaoning	Chaoyang	42.9333	123.967	44.12	126.06							Late/Upper Tithonian	Valanginian	150.8	136.4	143.6	Tuchengzi				fluvial indet.
10760	PaleoDB	M. Carrano	Mammalia		Kogaionidae		Kogaionon		ungureanui					50288		body (3D)		4002	Garjobel	Romania			46.1167	21.05	33.42	19.66	Cretaceous	Late/Upper Cretaceous		Maastrichtian	Cretaceous 8	Maastrichtian	Late/Upper Maastrichtian		70.6	66.043	68.3215	Sânpetru				terrestrial indet.
10761	ETE	M. Carrano	Reptilia			n. gen.	Dendrorhynchoides	n. sp.	curvidentatus	n. gen.	Dendrorhynchus	n. sp.	curvidentatus	4004		compression	skeleton	13533	Sihetun, Yixian bed 8	China	Liaoning		41.6014	120.872	44.29	122.71	Cretaceous	Early/Lower Cretaceous					Barremian	Early/Lower Aptian	130	122.46	126.23	Yixian	3			lacustrine indet.
10761	ETE	M. Carrano	Mammalia				Zhangheotherium		quinquecuspidens					13533		compression	partial skeleton	13533	Sihetun, Yixian bed 8	China	Liaoning		41.6014	120.872	44.29	122.71	Cretaceous	Early/Lower Cretaceous					Barremian	Early/Lower Aptian	130	122.46	126.23	Yixian	3			lacustrine indet.
10764	PaleoDB	M. Carrano	Reptilia	Avetheropoda		n. gen.	Protarchaeopteryx	n. sp.	robusta					4006		soft parts (2D)	skeleton	19421	Sihetun, Yixian Member 3 (general)	China	Liaoning		41.8	120.733	44.47	122.52	Cretaceous	Early/Lower Cretaceous					Late/Upper Barremian	Early/Lower Aptian	130	122.46	126.23	Yixian	3			lacustrine indet.
10764	PaleoDB	M. Carrano	Reptilia	Avetheropoda	Caudipterygidae	n. gen.	Caudipteryx	n. sp.	zoui					19421		soft parts (2D)	skeleton	19421	Sihetun, Yixian Member 3 (general)	China	Liaoning		41.8	120.733	44.47	122.52	Cretaceous	Early/Lower Cretaceous					Late/Upper Barremian	Early/Lower Aptian	130	122.46	126.23	Yixian	3			lacustrine indet.
11576	PaleoDB	E. Fara		Salientia	Gobiatidae	n. gen.	Cretasalia	n. sp.	tsybini					4173		not a trace	partial skeleton	4173	Section 10 km NE from Khermeen Tsav 2, part of Khermeen-Tsav locality,	Mongolia	South Gobi Region		43.3	99.6	40.34	88.91	Cretaceous	Late/Upper Cretaceous					Campanian	Maastrichtian	84.9	66.043	75.4715					terrestrial indet.
11576	PaleoDB	E. Fara		Salientia	Gobiatidae		Gobiates		leptocolaptus					4173		body (3D)	partial skull	4173	Section 10 km NE from Khermeen Tsav 2, part of Khermeen-Tsav locality,	Mongolia	South Gobi Region		43.3	99.6	40.34	88.91	Cretaceous	Late/Upper Cretaceous					Campanian	Maastrichtian	84.9	66.043	75.4715					terrestrial indet.
11582	PaleoDB	E. Fara		Salientia	Gobiatidae	n. gen.	Gobiates	n. sp.	khermeentsavi					30994		body (3D)	skull	4173	Khermeen-Tsav locality (SMPE)	Mongolia	Omnogov		43.3	99.6	40.34	88.91	Cretaceous	Late/Upper Cretaceous					Campanian	Maastrichtian	84.9	66.043	75.4715	Barun Goyot				terrestrial indet.
11582	PaleoDB	E. Fara		Salientia	Gobiatidae		Gobiates		leptocolaptus					4173		body (3D)	partial skull	4173	Khermeen-Tsav locality (SMPE)	Mongolia	Omnogov		43.3	99.6	40.34	88.91	Cretaceous	Late/Upper Cretaceous					Campanian	Maastrichtian	84.9	66.043	75.4715	Barun Goyot				terrestrial indet.
11582	PaleoDB	E. Fara	Reptilia		Ankylosauridae		Tarchia		gigantea					26796		not a trace	postcrania	4173	Khermeen-Tsav locality (SMPE)	Mongolia	Omnogov		43.3	99.6	40.34	88.91	Cretaceous	Late/Upper Cretaceous					Campanian	Maastrichtian	84.9	66.043	75.4715	Barun Goyot				terrestrial indet.
11582	PaleoDB	E. Fara	Reptilia		Ankylosauridae		Saichania		chulsanensis					26796		not a trace	partial skeleton	4173	Khermeen-Tsav locality (SMPE)	Mongolia	Omnogov		43.3	99.6	40.34	88.91	Cretaceous	Late/Upper Cretaceous					Campanian	Maastrichtian	84.9	66.043	75.4715	Barun Goyot				terrestrial indet.
11582	PaleoDB	E. Fara	Reptilia		Bagaceratopsidae	n. gen.	Gobiceratops	n. sp.	minutus					29118		body (3D)	skull	4173	Khermeen-Tsav locality (SMPE)	Mongolia	Omnogov		43.3	99.6	40.34	88.91	Cretaceous	Late/Upper Cretaceous					Campanian	Maastrichtian	84.9	66.043	75.4715	Barun Goyot				terrestrial indet.
11582	PaleoDB	E. Fara	Reptilia	Avetheropoda	Oviraptoridae	n. gen.	Ajancingenia	n. sp.	yanshini	n. gen.	Ingenia	n. sp.	yanshini	29489		body (3D)	partial skeleton	4173	Khermeen-Tsav locality (SMPE)	Mongolia	Omnogov		43.3	99.6	40.34	88.91	Cretaceous	Late/Upper Cretaceous					Campanian	Maastrichtian	84.9	66.043	75.4715	Barun Goyot				terrestrial indet.
11582	PaleoDB	E. Fara	Reptilia		Bagaceratopsidae	n. gen.	Platyceratops	n. sp.	tatarinovi					11744		body (3D)		4173	Khermeen-Tsav locality (SMPE)	Mongolia	Omnogov		43.3	99.6	40.34	88.91	Cretaceous	Late/Upper Cretaceous					Campanian	Maastrichtian	84.9	66.043	75.4715	Barun Goyot				terrestrial indet.
11582	PaleoDB	E. Fara	Reptilia	Squamata	Macrocephalosauridae		Altanteius	n. sp.	facilis		Mongolochamops	n. sp.	facilis	37931		body (3D)	partial skull	4173	Khermeen-Tsav locality (SMPE)	Mongolia	Omnogov		43.3	99.6	40.34	88.91	Cretaceous	Late/Upper Cretaceous					Campanian	Maastrichtian	84.9	66.043	75.4715	Barun Goyot				terrestrial indet.
11582	PaleoDB	E. Fara	Reptilia	Squamata	Macrocephalosauridae	n. gen.	Gobinatus	n. sp.	arenosus					38090		body (3D)	skull	4173	Khermeen-Tsav locality (SMPE)	Mongolia	Omnogov		43.3	99.6	40.34	88.91	Cretaceous	Late/Upper Cretaceous					Campanian	Maastrichtian	84.9	66.043	75.4715	Barun Goyot				terrestrial indet.
11582	PaleoDB	E. Fara	Reptilia	Squamata	Macrocephalosauridae	n. gen.	Parameiva	n. sp.	oculea					38090		body (3D)	partial skeleton	4173	Khermeen-Tsav locality (SMPE)	Mongolia	Omnogov		43.3	99.6	40.34	88.91	Cretaceous	Late/Upper Cretaceous					Campanian	Maastrichtian	84.9	66.043	75.4715	Barun Goyot				terrestrial indet.
11582	PaleoDB	E. Fara	Reptilia	Squamata	Macrocephalosauridae	n. gen.	Prodenteia	n. sp.	ministra					38090		body (3D)	partial skull	4173	Khermeen-Tsav locality (SMPE)	Mongolia	Omnogov		43.3	99.6	40.34	88.91	Cretaceous	Late/Upper Cretaceous					Campanian	Maastrichtian	84.9	66.043	75.4715	Barun Goyot				terrestrial indet.
11582	PaleoDB	E. Fara	Reptilia	Squamata	Macrocephalosauridae	n. gen.	Tchingisaurus	n. sp.	multivagus					38090		body (3D)	mandible	4173	Khermeen-Tsav locality (SMPE)	Mongolia	Omnogov		43.3	99.6	40.34	88.91	Cretaceous	Late/Upper Cretaceous					Campanian	Maastrichtian	84.9	66.043	75.4715	Barun Goyot				terrestrial indet.
11582	PaleoDB	E. Fara	Reptilia	Squamata		n. gen.	Chamaeleognathus	n. sp.	iordanskyi					38117		body (3D)	skull	4173	Khermeen-Tsav locality (SMPE)	Mongolia	Omnogov		43.3	99.6	40.34	88.91	Cretaceous	Late/Upper Cretaceous					Campanian	Maastrichtian	84.9	66.043	75.4715	Barun Goyot				terrestrial indet.
11582	PaleoDB	E. Fara	Reptilia	Squamata		n. gen.	Morunasius	n. sp.	modestus					38117		body (3D)	skull	4173	Khermeen-Tsav locality (SMPE)	Mongolia	Omnogov		43.3	99.6	40.34	88.91	Cretaceous	Late/Upper Cretaceous					Campanian	Maastrichtian	84.9	66.043	75.4715	Barun Goyot				terrestrial indet.
11582	PaleoDB	E. Fara	Reptilia	Squamata		n. gen.	Phrynosomimus	n. sp.	asper					38117		body (3D)	partial skeleton	4173	Khermeen-Tsav locality (SMPE)	Mongolia	Omnogov		43.3	99.6	40.34	88.91	Cretaceous	Late/Upper Cretaceous					Campanian	Maastrichtian	84.9	66.043	75.4715	Barun Goyot				terrestrial indet.
11582	PaleoDB	E. Fara	Reptilia	Squamata	Hoplocercidae	n. gen.	Gladidenagama	n. sp.	semiplena					38117		body (3D)	partial skull	4173	Khermeen-Tsav locality (SMPE)	Mongolia	Omnogov		43.3	99.6	40.34	88.91	Cretaceous	Late/Upper Cretaceous					Campanian	Maastrichtian	84.9	66.043	75.4715	Barun Goyot				terrestrial indet.
11582	PaleoDB	E. Fara	Mammalia		Zalambdalestidae		Barunlestes		butleri					39263		body (3D)	partial skeleton	4173	Khermeen-Tsav locality (SMPE)	Mongolia	Omnogov		43.3	99.6	40.34	88.91	Cretaceous	Late/Upper Cretaceous					Campanian	Maastrichtian	84.9	66.043	75.4715	Barun Goyot				terrestrial indet.
11582	PaleoDB	E. Fara	Reptilia	Testudines	Lindholmemydidae		Gravemys	n. sp.	barsboldi		Mongolemys	n. sp.	barsboldi	39832		body (3D)	partial skeleton	4173	Khermeen-Tsav locality (SMPE)	Mongolia	Omnogov		43.3	99.6	40.34	88.91	Cretaceous	Late/Upper Cretaceous					Campanian	Maastrichtian	84.9	66.043	75.4715	Barun Goyot				terrestrial indet.
11596	PaleoDB	M. Uhen	Mammalia	Cetacea	Basilosauridae		Basilosaurus	n. sp.	drazindai					6010		body (3D)	vertebrae	6010	Bari Nadi 4	Pakistan	Punjab		30.7828	70.4278	16.52	66.73	Paleogene	Eocene	Middle Eocene	Bartonian	Cenozoic 3	Bartonian	Bartonian		40.4	37.2	38.8	Drazinda	upper middle			offshore shelf
11601	PaleoDB	M. Uhen	Mammalia	Carnivora			Enaliarctos		mealsi					4383		not a trace		10315	Pyramid Hill Sand Member grit zone	United States	California	Kern	35.4928	-118.848	35.21	-109.75	Paleogene	Oligocene	Late/Upper Oligocene	Chattian	Cenozoic 4	Chattian	Chattian		28.4	23.03	25.715	Jewett Sand	Pyramid Hill Sand	lithified		marine indet.
11601	PaleoDB	M. Uhen	Mammalia	Cetacea	Eurhinodelphinidae		Argyrocetus		joaquinensis					4175		body (3D)	skull	10315	Pyramid Hill Sand Member grit zone	United States	California	Kern	35.4928	-118.848	35.21	-109.75	Paleogene	Oligocene	Late/Upper Oligocene	Chattian	Cenozoic 4	Chattian	Chattian		28.4	23.03	25.715	Jewett Sand	Pyramid Hill Sand	lithified		marine indet.
11601	PaleoDB	M. Uhen	Mammalia	Carnivora			Pinnarctidion		bishopi					4175		body (3D)	skull	10315	Pyramid Hill Sand Member grit zone	United States	California	Kern	35.4928	-118.848	35.21	-109.75	Paleogene	Oligocene	Late/Upper Oligocene	Chattian	Cenozoic 4	Chattian	Chattian		28.4	23.03	25.715	Jewett Sand	Pyramid Hill Sand	lithified		marine indet.
11601	PaleoDB	M. Uhen	Mammalia	Cetacea	Eurhinodelphinidae		Argyrocetus		bakersfieldensis		Acrodelphis		bakersfieldensis	12749		body (3D)	skull	10315	Pyramid Hill Sand Member grit zone	United States	California	Kern	35.4928	-118.848	35.21	-109.75	Paleogene	Oligocene	Late/Upper Oligocene	Chattian	Cenozoic 4	Chattian	Chattian		28.4	23.03	25.715	Jewett Sand	Pyramid Hill Sand	lithified		marine indet.
11601	PaleoDB	M. Uhen	Reptilia	Testudines	Dermochelyidae		Psephophorus	cf.	calvertensis					4383		body (3D)	partial shell	10315	Pyramid Hill Sand Member grit zone	United States	California	Kern	35.4928	-118.848	35.21	-109.75	Paleogene	Oligocene	Late/Upper Oligocene	Chattian	Cenozoic 4	Chattian	Chattian		28.4	23.03	25.715	Jewett Sand	Pyramid Hill Sand	lithified		marine indet.
11601	PaleoDB	M. Uhen	Reptilia	Testudines	Cheloniidae		Chelonia		sp.					4383		not a trace		10315	Pyramid Hill Sand Member grit zone	United States	California	Kern	35.4928	-118.848	35.21	-109.75	Paleogene	Oligocene	Late/Upper Oligocene	Chattian	Cenozoic 4	Chattian	Chattian		28.4	23.03	25.715	Jewett Sand	Pyramid Hill Sand	lithified		marine indet.
11601	PaleoDB	M. Uhen	Aves	Avetheropoda	Plotopteridae	n. gen.	Plotopterum	n. sp.	joaquinensis					24233		not a trace	limb element	10315	Pyramid Hill Sand Member grit zone	United States	California	Kern	35.4928	-118.848	35.21	-109.75	Paleogene	Oligocene	Late/Upper Oligocene	Chattian	Cenozoic 4	Chattian	Chattian		28.4	23.03	25.715	Jewett Sand	Pyramid Hill Sand	lithified		marine indet.
11601	PaleoDB	M. Uhen	Mammalia	Perissodactyla	Equidae		Anchitherium		sp.					4383		not a trace		10315	Pyramid Hill Sand Member grit zone	United States	California	Kern	35.4928	-118.848	35.21	-109.75	Paleogene	Oligocene	Late/Upper Oligocene	Chattian	Cenozoic 4	Chattian	Chattian		28.4	23.03	25.715	Jewett Sand	Pyramid Hill Sand	lithified		marine indet.
11601	PaleoDB	M. Uhen	Mammalia	Artiodactyla	Tayassuidae	aff.	Hesperhys		sp.	aff.	Desmathyus		sp.	4383		not a trace		10315	Pyramid Hill Sand Member grit zone	United States	California	Kern	35.4928	-118.848	35.21	-109.75	Paleogene	Oligocene	Late/Upper Oligocene	Chattian	Cenozoic 4	Chattian	Chattian		28.4	23.03	25.715	Jewett Sand	Pyramid Hill Sand	lithified		marine indet.
11604	PaleoDB	M. Carrano	Reptilia	Testudines			Shweboemys		pisdurensis					4177		not a trace		33029	Dongargaon Hill	India	Maharashtra	Chandrapur	21.1833	80.3667	-26.68	62.71	Cretaceous	Late/Upper Cretaceous		Maastrichtian	Cretaceous 8	Maastrichtian	Maastrichtian		70.6	66.043	68.3215	Lameta				crevasse splay
11604	PaleoDB	M. Carrano	Reptilia				Isisaurus		colberti		Titanosaurus	n. sp.	indicus	4177	33029	not a trace	postcrania	33029	Dongargaon Hill	India	Maharashtra	Chandrapur	21.1833	80.3667	-26.68	62.71	Cretaceous	Late/Upper Cretaceous		Maastrichtian	Cretaceous 8	Maastrichtian	Maastrichtian		70.6	66.043	68.3215	Lameta				crevasse splay
11611	ETE	C. Boyce	Reptilia		Polacanthidae	n. gen.	Mymoorapelta	n. sp.	maysi					10656		not a trace		5767	Mygatt-Moore Quarry, lower mudstone	United States	Colorado	Mesa	39.2383	-108.996	35.3	-55.59	Jurassic	Late/Upper Jurassic					Kimmeridgian	Tithonian	155.7	145.5	150.6	Morrison	Brushy Basin	lithified	lithified	pond
11611	ETE	C. Boyce	Reptilia		Diplodocidae		Apatosaurus		sp.					10656		body (3D)		5767	Mygatt-Moore Quarry, lower mudstone	United States	Colorado	Mesa	39.2383	-108.996	35.3	-55.59	Jurassic	Late/Upper Jurassic					Kimmeridgian	Tithonian	155.7	145.5	150.6	Morrison	Brushy Basin	lithified	lithified	pond
11611	ETE	C. Boyce	Reptilia		Camarasauridae		Camarasaurus		sp.					10656		body (3D)		5767	Mygatt-Moore Quarry, lower mudstone	United States	Colorado	Mesa	39.2383	-108.996	35.3	-55.59	Jurassic	Late/Upper Jurassic					Kimmeridgian	Tithonian	155.7	145.5	150.6	Morrison	Brushy Basin	lithified	lithified	pond
11611	ETE	C. Boyce	Reptilia		Diplodocidae		Barosaurus		sp.					10656		body (3D)		5767	Mygatt-Moore Quarry, lower mudstone	United States	Colorado	Mesa	39.2383	-108.996	35.3	-55.59	Jurassic	Late/Upper Jurassic					Kimmeridgian	Tithonian	155.7	145.5	150.6	Morrison	Brushy Basin	lithified	lithified	pond
11611	ETE	C. Boyce	Reptilia		Diplodocidae		Diplodocus		sp.					10656		not a trace		5767	Mygatt-Moore Quarry, lower mudstone	United States	Colorado	Mesa	39.2383	-108.996	35.3	-55.59	Jurassic	Late/Upper Jurassic					Kimmeridgian	Tithonian	155.7	145.5	150.6	Morrison	Brushy Basin	lithified	lithified	pond
11611	ETE	C. Boyce	Reptilia		Ceratosauridae		Ceratosaurus		sp.					10656		not a trace		5767	Mygatt-Moore Quarry, lower mudstone	United States	Colorado	Mesa	39.2383	-108.996	35.3	-55.59	Jurassic	Late/Upper Jurassic					Kimmeridgian	Tithonian	155.7	145.5	150.6	Morrison	Brushy Basin	lithified	lithified	pond
11611	ETE	C. Boyce	Reptilia	Rhynchocephalia	Sphenodontidae	cf.	Opisthias		sp.					10656		not a trace		5767	Mygatt-Moore Quarry, lower mudstone	United States	Colorado	Mesa	39.2383	-108.996	35.3	-55.59	Jurassic	Late/Upper Jurassic					Kimmeridgian	Tithonian	155.7	145.5	150.6	Morrison	Brushy Basin	lithified	lithified	pond
11611	ETE	C. Boyce	Reptilia		Camarasauridae		Camarasaurus		grandis					19565		body (3D)		5767	Mygatt-Moore Quarry, lower mudstone	United States	Colorado	Mesa	39.2383	-108.996	35.3	-55.59	Jurassic	Late/Upper Jurassic					Kimmeridgian	Tithonian	155.7	145.5	150.6	Morrison	Brushy Basin	lithified	lithified	pond
11611	ETE	C. Boyce	Reptilia	Avetheropoda	Allosauridae		Allosaurus		fragilis		Allosaurus		sp.	14826	10656	not a trace	partial skeleton	5767	Mygatt-Moore Quarry, lower mudstone	United States	Colorado	Mesa	39.2383	-108.996	35.3	-55.59	Jurassic	Late/Upper Jurassic					Kimmeridgian	Tithonian	155.7	145.5	150.6	Morrison	Brushy Basin	lithified	lithified	pond
11740	PaleoDB	W. Clyde	Mammalia	Perissodactyla	Amynodontidae	n. gen.	Rostriamynodon	n. sp.	grangeri					4180		not a trace	skull	4180	Irdin Manha Locality, East of Camp Margetts	China	Nei Mongol		40	111	40.92	106.05	Paleogene	Eocene	Late/Upper Eocene	Priabonian	Cenozoic 3	Priabonian	Late/Upper Eocene		37.2	33.9	35.55	Irdin Manha				terrestrial indet.
11796	PaleoDB	W. Clyde	Mammalia	Rodentia	Cricetidae		Ellobius	n. sp.	tsharynensis					4194		not a trace		4194	Charyn River Valley	Kazakstan	Alma-Ata	Kegen	43.9333	79.25	44.07	79.14	Neogene	Pliocene	Late/Upper Pliocene	Piacenzian	Cenozoic 6	Pliocene	Late/Upper Pliocene		3.6	2.588	3.094	Ili
11796	PaleoDB	W. Clyde	Mammalia	Rodentia	Cricetidae		Villanyia		petenyi					4194		not a trace		4194	Charyn River Valley	Kazakstan	Alma-Ata	Kegen	43.9333	79.25	44.07	79.14	Neogene	Pliocene	Late/Upper Pliocene	Piacenzian	Cenozoic 6	Pliocene	Late/Upper Pliocene		3.6	2.588	3.094	Ili
11796	PaleoDB	W. Clyde	Mammalia	Rodentia	Cricetidae		Mimomys		haplodentatus					4194		not a trace		4194	Charyn River Valley	Kazakstan	Alma-Ata	Kegen	43.9333	79.25	44.07	79.14	Neogene	Pliocene	Late/Upper Pliocene	Piacenzian	Cenozoic 6	Pliocene	Late/Upper Pliocene		3.6	2.588	3.094	Ili
11797	PaleoDB	W. Clyde	Mammalia	Artiodactyla	Suidae		Listriodon		pentapotamiae					4195		not a trace		4195	Ramanagar	India	Jammu and Kashmir	Ramanagar	32.8167	75.3667	28.46	76.68	Neogene	Miocene					MN 6	MN 7 + 8	13.65	11.1	12.375	Chinji		lithified		fluvial indet.
11797	PaleoDB	W. Clyde	Mammalia	Artiodactyla	Suidae		Conohyus		sindiensis		Conohyus		sindiense	4195		not a trace		4195	Ramanagar	India	Jammu and Kashmir	Ramanagar	32.8167	75.3667	28.46	76.68	Neogene	Miocene					MN 6	MN 7 + 8	13.65	11.1	12.375	Chinji		lithified		fluvial indet.
11797	PaleoDB	W. Clyde	Mammalia	Rodentia	Hystricidae		Sivacanthion		complicates					13624		not a trace		4195	Ramanagar	India	Jammu and Kashmir	Ramanagar	32.8167	75.3667	28.46	76.68	Neogene	Miocene					MN 6	MN 7 + 8	13.65	11.1	12.375	Chinji		lithified		fluvial indet.
11797	PaleoDB	W. Clyde	Mammalia	Rodentia	Cricetidae		Kanisamys		sp.					13624		not a trace		4195	Ramanagar	India	Jammu and Kashmir	Ramanagar	32.8167	75.3667	28.46	76.68	Neogene	Miocene					MN 6	MN 7 + 8	13.65	11.1	12.375	Chinji		lithified		fluvial indet.
11797	PaleoDB	W. Clyde	Mammalia	Primates	Adapidae		Sivaladapis		palaeindicus					13624		not a trace	teeth	4195	Ramanagar	India	Jammu and Kashmir	Ramanagar	32.8167	75.3667	28.46	76.68	Neogene	Miocene					MN 6	MN 7 + 8	13.65	11.1	12.375	Chinji		lithified		fluvial indet.
11797	PaleoDB	W. Clyde	Mammalia	Primates	Hominidae		Sivapithecus		indicus					13624		not a trace		4195	Ramanagar	India	Jammu and Kashmir	Ramanagar	32.8167	75.3667	28.46	76.68	Neogene	Miocene					MN 6	MN 7 + 8	13.65	11.1	12.375	Chinji		lithified		fluvial indet.
11797	PaleoDB	W. Clyde	Mammalia	Primates	Hominidae		Sivapithecus		sp.		Sivapithecus		sivalensis	13624		not a trace		4195	Ramanagar	India	Jammu and Kashmir	Ramanagar	32.8167	75.3667	28.46	76.68	Neogene	Miocene					MN 6	MN 7 + 8	13.65	11.1	12.375	Chinji		lithified		fluvial indet.
11797	PaleoDB	W. Clyde	Mammalia	Primates	Hominidae		Sivapithecus		simonsi					13624		not a trace		4195	Ramanagar	India	Jammu and Kashmir	Ramanagar	32.8167	75.3667	28.46	76.68	Neogene	Miocene					MN 6	MN 7 + 8	13.65	11.1	12.375	Chinji		lithified		fluvial indet.
11797	PaleoDB	W. Clyde	Mammalia	Creodonta	Hyaenodontidae		Dissopsalis		sp.					13624		not a trace		4195	Ramanagar	India	Jammu and Kashmir	Ramanagar	32.8167	75.3667	28.46	76.68	Neogene	Miocene					MN 6	MN 7 + 8	13.65	11.1	12.375	Chinji		lithified		fluvial indet.
11797	PaleoDB	W. Clyde	Mammalia	Carnivora	Amphicyonidae		Amphicyon		sp.					13624		not a trace		4195	Ramanagar	India	Jammu and Kashmir	Ramanagar	32.8167	75.3667	28.46	76.68	Neogene	Miocene					MN 6	MN 7 + 8	13.65	11.1	12.375	Chinji		lithified		fluvial indet.
11797	PaleoDB	W. Clyde	Mammalia	Carnivora	Viverridae		Viverra		chinjiensis					13624		not a trace		4195	Ramanagar	India	Jammu and Kashmir	Ramanagar	32.8167	75.3667	28.46	76.68	Neogene	Miocene					MN 6	MN 7 + 8	13.65	11.1	12.375	Chinji		lithified		fluvial indet.
11797	PaleoDB	W. Clyde	Mammalia	Carnivora	Mustelidae	?	Eomellivora		sp.					13624		not a trace		4195	Ramanagar	India	Jammu and Kashmir	Ramanagar	32.8167	75.3667	28.46	76.68	Neogene	Miocene					MN 6	MN 7 + 8	13.65	11.1	12.375	Chinji		lithified		fluvial indet.
11797	PaleoDB	W. Clyde	Mammalia	Carnivora	Felidae		Vishnufelis		sp.					13624		not a trace		4195	Ramanagar	India	Jammu and Kashmir	Ramanagar	32.8167	75.3667	28.46	76.68	Neogene	Miocene					MN 6	MN 7 + 8	13.65	11.1	12.375	Chinji		lithified		fluvial indet.
11797	PaleoDB	W. Clyde	Mammalia	Proboscidea	Deinotheriidae		Prodeinotherium		sp.					13624		not a trace		4195	Ramanagar	India	Jammu and Kashmir	Ramanagar	32.8167	75.3667	28.46	76.68	Neogene	Miocene					MN 6	MN 7 + 8	13.65	11.1	12.375	Chinji		lithified		fluvial indet.
11797	PaleoDB	W. Clyde	Mammalia	Proboscidea	Gomphotheriidae		Gomphotherium		sp.					13624		not a trace		4195	Ramanagar	India	Jammu and Kashmir	Ramanagar	32.8167	75.3667	28.46	76.68	Neogene	Miocene					MN 6	MN 7 + 8	13.65	11.1	12.375	Chinji		lithified		fluvial indet.
11797	PaleoDB	W. Clyde	Mammalia	Proboscidea	Gomphotheriidae		Tetralophodon		sp.					13624		body (3D)		4195	Ramanagar	India	Jammu and Kashmir	Ramanagar	32.8167	75.3667	28.46	76.68	Neogene	Miocene					MN 6	MN 7 + 8	13.65	11.1	12.375	Chinji		lithified		fluvial indet.
11797	PaleoDB	W. Clyde	Mammalia	Perissodactyla	Rhinocerotidae		Brachypotherium		perimense					13624		not a trace		4195	Ramanagar	India	Jammu and Kashmir	Ramanagar	32.8167	75.3667	28.46	76.68	Neogene	Miocene					MN 6	MN 7 + 8	13.65	11.1	12.375	Chinji		lithified		fluvial indet.
11797	PaleoDB	W. Clyde	Mammalia	Perissodactyla	Rhinocerotidae		Chilotherium		sp.					13624		not a trace		4195	Ramanagar	India	Jammu and Kashmir	Ramanagar	32.8167	75.3667	28.46	76.68	Neogene	Miocene					MN 6	MN 7 + 8	13.65	11.1	12.375	Chinji		lithified		fluvial indet.
11797	PaleoDB	W. Clyde	Mammalia	Perissodactyla	Rhinocerotidae		Gaindatherium		browni					13624		not a trace		4195	Ramanagar	India	Jammu and Kashmir	Ramanagar	32.8167	75.3667	28.46	76.68	Neogene	Miocene					MN 6	MN 7 + 8	13.65	11.1	12.375	Chinji		lithified		fluvial indet.
11797	PaleoDB	W. Clyde	Mammalia	Perissodactyla	Chalicotheriidae		Chalicotherium		sp.					13624		not a trace		4195	Ramanagar	India	Jammu and Kashmir	Ramanagar	32.8167	75.3667	28.46	76.68	Neogene	Miocene					MN 6	MN 7 + 8	13.65	11.1	12.375	Chinji		lithified		fluvial indet.
11797	PaleoDB	W. Clyde	Mammalia	Artiodactyla	Bovidae		Helicoportax		tragelaphoides					13624		not a trace		4195	Ramanagar	India	Jammu and Kashmir	Ramanagar	32.8167	75.3667	28.46	76.68	Neogene	Miocene					MN 6	MN 7 + 8	13.65	11.1	12.375	Chinji		lithified		fluvial indet.
11797	PaleoDB	W. Clyde	Mammalia	Artiodactyla	Bovidae		Helicoportax		praecox					13624		not a trace		4195	Ramanagar	India	Jammu and Kashmir	Ramanagar	32.8167	75.3667	28.46	76.68	Neogene	Miocene					MN 6	MN 7 + 8	13.65	11.1	12.375	Chinji		lithified		fluvial indet.
11797	PaleoDB	W. Clyde	Mammalia	Artiodactyla	Bovidae		Protragocerus		gluten					13624		not a trace		4195	Ramanagar	India	Jammu and Kashmir	Ramanagar	32.8167	75.3667	28.46	76.68	Neogene	Miocene					MN 6	MN 7 + 8	13.65	11.1	12.375	Chinji		lithified		fluvial indet.
11797	PaleoDB	W. Clyde	Mammalia	Artiodactyla	Bovidae		Kubanotragus		sokolovi					13624		not a trace		4195	Ramanagar	India	Jammu and Kashmir	Ramanagar	32.8167	75.3667	28.46	76.68	Neogene	Miocene					MN 6	MN 7 + 8	13.65	11.1	12.375	Chinji		lithified		fluvial indet.
11797	PaleoDB	W. Clyde	Mammalia	Artiodactyla	Tragulidae		Dorcabune		anthracotheroides					13624		body (3D)		4195	Ramanagar	India	Jammu and Kashmir	Ramanagar	32.8167	75.3667	28.46	76.68	Neogene	Miocene					MN 6	MN 7 + 8	13.65	11.1	12.375	Chinji		lithified		fluvial indet.
11797	PaleoDB	W. Clyde	Mammalia	Artiodactyla	Tragulidae		Dorcabune		sp.					13624		body (3D)		4195	Ramanagar	India	Jammu and Kashmir	Ramanagar	32.8167	75.3667	28.46	76.68	Neogene	Miocene					MN 6	MN 7 + 8	13.65	11.1	12.375	Chinji		lithified		fluvial indet.
11797	PaleoDB	W. Clyde	Mammalia	Artiodactyla	Tragulidae		Dorcatherium		minus					13624		body (3D)		4195	Ramanagar	India	Jammu and Kashmir	Ramanagar	32.8167	75.3667	28.46	76.68	Neogene	Miocene					MN 6	MN 7 + 8	13.65	11.1	12.375	Chinji		lithified		fluvial indet.
11797	PaleoDB	W. Clyde	Mammalia	Artiodactyla	Tragulidae		Dorcatherium	informal	sp. 1					13624		not a trace		4195	Ramanagar	India	Jammu and Kashmir	Ramanagar	32.8167	75.3667	28.46	76.68	Neogene	Miocene					MN 6	MN 7 + 8	13.65	11.1	12.375	Chinji		lithified		fluvial indet.
11797	PaleoDB	W. Clyde	Mammalia	Artiodactyla	Tragulidae		Dorcatherium	informal	sp. 2					13624		not a trace		4195	Ramanagar	India	Jammu and Kashmir	Ramanagar	32.8167	75.3667	28.46	76.68	Neogene	Miocene					MN 6	MN 7 + 8	13.65	11.1	12.375	Chinji		lithified		fluvial indet.
11797	PaleoDB	W. Clyde	Mammalia		Anthracotheriidae		Anthracotherium		punjabiense					13624		body (3D)		4195	Ramanagar	India	Jammu and Kashmir	Ramanagar	32.8167	75.3667	28.46	76.68	Neogene	Miocene					MN 6	MN 7 + 8	13.65	11.1	12.375	Chinji		lithified		fluvial indet.
11797	PaleoDB	W. Clyde	Mammalia		Anthracotheriidae		Hemimeryx		pusillus					13624		body (3D)		4195	Ramanagar	India	Jammu and Kashmir	Ramanagar	32.8167	75.3667	28.46	76.68	Neogene	Miocene					MN 6	MN 7 + 8	13.65	11.1	12.375	Chinji		lithified		fluvial indet.
11797	PaleoDB	W. Clyde	Mammalia	Artiodactyla	Suidae		Hippopotamodon		haydeni					13624		not a trace		4195	Ramanagar	India	Jammu and Kashmir	Ramanagar	32.8167	75.3667	28.46	76.68	Neogene	Miocene					MN 6	MN 7 + 8	13.65	11.1	12.375	Chinji		lithified		fluvial indet.
11797	PaleoDB	W. Clyde	Mammalia	Artiodactyla	Giraffidae		Giraffokeryx		punjabiensis					13624		body (3D)		4195	Ramanagar	India	Jammu and Kashmir	Ramanagar	32.8167	75.3667	28.46	76.68	Neogene	Miocene					MN 6	MN 7 + 8	13.65	11.1	12.375	Chinji		lithified		fluvial indet.
11797	PaleoDB	W. Clyde	Mammalia	Artiodactyla	Giraffidae		Giraffa		priscilla					13624		body (3D)		4195	Ramanagar	India	Jammu and Kashmir	Ramanagar	32.8167	75.3667	28.46	76.68	Neogene	Miocene					MN 6	MN 7 + 8	13.65	11.1	12.375	Chinji		lithified		fluvial indet.
11797	PaleoDB	W. Clyde	Mammalia	Artiodactyla	Giraffidae		Progiraffa		sp.					13624		not a trace		4195	Ramanagar	India	Jammu and Kashmir	Ramanagar	32.8167	75.3667	28.46	76.68	Neogene	Miocene					MN 6	MN 7 + 8	13.65	11.1	12.375	Chinji		lithified		fluvial indet.
11797	PaleoDB	W. Clyde	Mammalia	Artiodactyla	Suidae		Listriodon		sp.		Sus		sp.	13624	4195	not a trace		4195	Ramanagar	India	Jammu and Kashmir	Ramanagar	32.8167	75.3667	28.46	76.68	Neogene	Miocene					MN 6	MN 7 + 8	13.65	11.1	12.375	Chinji		lithified		fluvial indet.
11798	PaleoDB	W. Clyde	Mammalia	Primates	Hominidae		Lufengpithecus		lufengensis					4196		not a trace		10883	Lufeng	China	Yunnan	Lufeng	25.0167	102.067	24.55	101.23	Neogene	Miocene	Late/Upper Miocene		Cenozoic 6	Upper Miocene	Turolian		8.7	5.332	7.016			unlithified	unlithified	fluvial-lacustrine indet.
11798	PaleoDB	W. Clyde	Mammalia	Primates	Pliopithecidae		Laccopithecus		robustus					11394		body (3D)	maxilla	10883	Lufeng	China	Yunnan	Lufeng	25.0167	102.067	24.55	101.23	Neogene	Miocene	Late/Upper Miocene		Cenozoic 6	Upper Miocene	Turolian		8.7	5.332	7.016			unlithified	unlithified	fluvial-lacustrine indet.
11798	PaleoDB	W. Clyde	Mammalia	Carnivora	Ursidae		Indarctos		atticus		Indarctos		sinensis	11437		not a trace		10883	Lufeng	China	Yunnan	Lufeng	25.0167	102.067	24.55	101.23	Neogene	Miocene	Late/Upper Miocene		Cenozoic 6	Upper Miocene	Turolian		8.7	5.332	7.016			unlithified	unlithified	fluvial-lacustrine indet.
11798	PaleoDB	W. Clyde	Mammalia	Carnivora	Ailuridae		Protursus		sp.					11437		not a trace		10883	Lufeng	China	Yunnan	Lufeng	25.0167	102.067	24.55	101.23	Neogene	Miocene	Late/Upper Miocene		Cenozoic 6	Upper Miocene	Turolian		8.7	5.332	7.016			unlithified	unlithified	fluvial-lacustrine indet.
11798	PaleoDB	W. Clyde	Mammalia	Carnivora	Mustelidae		Proputorius		lufengensis					11437		not a trace		10883	Lufeng	China	Yunnan	Lufeng	25.0167	102.067	24.55	101.23	Neogene	Miocene	Late/Upper Miocene		Cenozoic 6	Upper Miocene	Turolian		8.7	5.332	7.016			unlithified	unlithified	fluvial-lacustrine indet.
11798	PaleoDB	W. Clyde	Mammalia	Carnivora	Mustelidae		Sivaonyx		bathygnathus					11437		body (3D)		10883	Lufeng	China	Yunnan	Lufeng	25.0167	102.067	24.55	101.23	Neogene	Miocene	Late/Upper Miocene		Cenozoic 6	Upper Miocene	Turolian		8.7	5.332	7.016			unlithified	unlithified	fluvial-lacustrine indet.
11798	PaleoDB	W. Clyde	Mammalia	Carnivora	Mustelidae		Lutra		sp.					11437		body (3D)		10883	Lufeng	China	Yunnan	Lufeng	25.0167	102.067	24.55	101.23	Neogene	Miocene	Late/Upper Miocene		Cenozoic 6	Upper Miocene	Turolian		8.7	5.332	7.016			unlithified	unlithified	fluvial-lacustrine indet.
11798	PaleoDB	W. Clyde	Mammalia	Carnivora	Hyaenidae		Ictitherium		gaudryi					11437		not a trace		10883	Lufeng	China	Yunnan	Lufeng	25.0167	102.067	24.55	101.23	Neogene	Miocene	Late/Upper Miocene		Cenozoic 6	Upper Miocene	Turolian		8.7	5.332	7.016			unlithified	unlithified	fluvial-lacustrine indet.
11798	PaleoDB	W. Clyde	Mammalia	Proboscidea	Gomphotheriidae	?	Gomphotherium		sp.	?	Serridentinus		sp.	10883		body (3D)		10883	Lufeng	China	Yunnan	Lufeng	25.0167	102.067	24.55	101.23	Neogene	Miocene	Late/Upper Miocene		Cenozoic 6	Upper Miocene	Turolian		8.7	5.332	7.016			unlithified	unlithified	fluvial-lacustrine indet.
11798	PaleoDB	W. Clyde	Mammalia	Proboscidea	Gomphotheriidae		Tetralophodon	cf.	exoletus					4196		body (3D)		10883	Lufeng	China	Yunnan	Lufeng	25.0167	102.067	24.55	101.23	Neogene	Miocene	Late/Upper Miocene		Cenozoic 6	Upper Miocene	Turolian		8.7	5.332	7.016			unlithified	unlithified	fluvial-lacustrine indet.
11798	PaleoDB	W. Clyde	Mammalia	Proboscidea	Mammutidae		Zygolophodon	n. sp.	lufengensis					10885		not a trace		10883	Lufeng	China	Yunnan	Lufeng	25.0167	102.067	24.55	101.23	Neogene	Miocene	Late/Upper Miocene		Cenozoic 6	Upper Miocene	Turolian		8.7	5.332	7.016			unlithified	unlithified	fluvial-lacustrine indet.
11798	PaleoDB	W. Clyde	Mammalia	Perissodactyla	Equidae		Hipparion	cf.	nagriensis					10883		not a trace		10883	Lufeng	China	Yunnan	Lufeng	25.0167	102.067	24.55	101.23	Neogene	Miocene	Late/Upper Miocene		Cenozoic 6	Upper Miocene	Turolian		8.7	5.332	7.016			unlithified	unlithified	fluvial-lacustrine indet.
11798	PaleoDB	W. Clyde	Mammalia	Perissodactyla	Rhinocerotidae		Chilotherium		sp.					10883		not a trace		10883	Lufeng	China	Yunnan	Lufeng	25.0167	102.067	24.55	101.23	Neogene	Miocene	Late/Upper Miocene		Cenozoic 6	Upper Miocene	Turolian		8.7	5.332	7.016			unlithified	unlithified	fluvial-lacustrine indet.
11798	PaleoDB	W. Clyde	Mammalia	Perissodactyla	Rhinocerotidae		Aceratherium		sp.					10883		body (3D)		10883	Lufeng	China	Yunnan	Lufeng	25.0167	102.067	24.55	101.23	Neogene	Miocene	Late/Upper Miocene		Cenozoic 6	Upper Miocene	Turolian		8.7	5.332	7.016			unlithified	unlithified	fluvial-lacustrine indet.
11798	PaleoDB	W. Clyde	Mammalia	Perissodactyla	Chalicotheriidae		Chalicotherium		salinum		Macrotherium		salinum	10883		not a trace		10883	Lufeng	China	Yunnan	Lufeng	25.0167	102.067	24.55	101.23	Neogene	Miocene	Late/Upper Miocene		Cenozoic 6	Upper Miocene	Turolian		8.7	5.332	7.016			unlithified	unlithified	fluvial-lacustrine indet.
11798	PaleoDB	W. Clyde	Mammalia	Perissodactyla	Tapiridae		Tapirus		sp.					10883		not a trace		10883	Lufeng	China	Yunnan	Lufeng	25.0167	102.067	24.55	101.23	Neogene	Miocene	Late/Upper Miocene		Cenozoic 6	Upper Miocene	Turolian		8.7	5.332	7.016			unlithified	unlithified	fluvial-lacustrine indet.
11798	PaleoDB	W. Clyde	Mammalia	Artiodactyla	Suidae		Hyotherium		sp.					11438		body (3D)		10883	Lufeng	China	Yunnan	Lufeng	25.0167	102.067	24.55	101.23	Neogene	Miocene	Late/Upper Miocene		Cenozoic 6	Upper Miocene	Turolian		8.7	5.332	7.016			unlithified	unlithified	fluvial-lacustrine indet.
11798	PaleoDB	W. Clyde	Mammalia	Artiodactyla	Suidae		Hyotherium	cf.	palaeochoerus					11438		body (3D)		10883	Lufeng	China	Yunnan	Lufeng	25.0167	102.067	24.55	101.23	Neogene	Miocene	Late/Upper Miocene		Cenozoic 6	Upper Miocene	Turolian		8.7	5.332	7.016			unlithified	unlithified	fluvial-lacustrine indet.
11798	PaleoDB	W. Clyde	Mammalia	Artiodactyla	Suidae		Lophochoerus		lufengensis					11438		not a trace		10883	Lufeng	China	Yunnan	Lufeng	25.0167	102.067	24.55	101.23	Neogene	Miocene	Late/Upper Miocene		Cenozoic 6	Upper Miocene	Turolian		8.7	5.332	7.016			unlithified	unlithified	fluvial-lacustrine indet.
11798	PaleoDB	W. Clyde	Mammalia	Artiodactyla	Suidae		Potamochoerus		spp.					11438		not a trace		10883	Lufeng	China	Yunnan	Lufeng	25.0167	102.067	24.55	101.23	Neogene	Miocene	Late/Upper Miocene		Cenozoic 6	Upper Miocene	Turolian		8.7	5.332	7.016			unlithified	unlithified	fluvial-lacustrine indet.
11798	PaleoDB	W. Clyde	Mammalia	Artiodactyla	Tragulidae		Dorcabune		progressus					4196		body (3D)		10883	Lufeng	China	Yunnan	Lufeng	25.0167	102.067	24.55	101.23	Neogene	Miocene	Late/Upper Miocene		Cenozoic 6	Upper Miocene	Turolian		8.7	5.332	7.016			unlithified	unlithified	fluvial-lacustrine indet.
11798	PaleoDB	W. Clyde	Mammalia	Artiodactyla	Moschidae		Moschus		sp.					11438		not a trace		10883	Lufeng	China	Yunnan	Lufeng	25.0167	102.067	24.55	101.23	Neogene	Miocene	Late/Upper Miocene		Cenozoic 6	Upper Miocene	Turolian		8.7	5.332	7.016			unlithified	unlithified	fluvial-lacustrine indet.
11798	PaleoDB	W. Clyde	Mammalia	Artiodactyla	Cervidae		Dicrocerus		sp.					11438		not a trace		10883	Lufeng	China	Yunnan	Lufeng	25.0167	102.067	24.55	101.23	Neogene	Miocene	Late/Upper Miocene		Cenozoic 6	Upper Miocene	Turolian		8.7	5.332	7.016			unlithified	unlithified	fluvial-lacustrine indet.
11798	PaleoDB	W. Clyde	Mammalia	Artiodactyla	Cervidae		Metacervulus	cf.	simplex					11438		not a trace		10883	Lufeng	China	Yunnan	Lufeng	25.0167	102.067	24.55	101.23	Neogene	Miocene	Late/Upper Miocene		Cenozoic 6	Upper Miocene	Turolian		8.7	5.332	7.016			unlithified	unlithified	fluvial-lacustrine indet.
11798	PaleoDB	W. Clyde	Mammalia	Artiodactyla	Cervidae		Metacervulus		sp.					11438		not a trace		10883	Lufeng	China	Yunnan	Lufeng	25.0167	102.067	24.55	101.23	Neogene	Miocene	Late/Upper Miocene		Cenozoic 6	Upper Miocene	Turolian		8.7	5.332	7.016			unlithified	unlithified	fluvial-lacustrine indet.
11798	PaleoDB	W. Clyde	Mammalia	Artiodactyla	Cervidae		Muntiacus	cf.	nanus					11438		not a trace		10883	Lufeng	China	Yunnan	Lufeng	25.0167	102.067	24.55	101.23	Neogene	Miocene	Late/Upper Miocene		Cenozoic 6	Upper Miocene	Turolian		8.7	5.332	7.016			unlithified	unlithified	fluvial-lacustrine indet.
11798	PaleoDB	W. Clyde	Mammalia	Artiodactyla	Cervidae		Muntiacus		sp.					11438		not a trace		10883	Lufeng	China	Yunnan	Lufeng	25.0167	102.067	24.55	101.23	Neogene	Miocene	Late/Upper Miocene		Cenozoic 6	Upper Miocene	Turolian		8.7	5.332	7.016			unlithified	unlithified	fluvial-lacustrine indet.
11798	PaleoDB	W. Clyde	Mammalia	Artiodactyla	Bovidae		Selenoportax		sp.					11438		not a trace		10883	Lufeng	China	Yunnan	Lufeng	25.0167	102.067	24.55	101.23	Neogene	Miocene	Late/Upper Miocene		Cenozoic 6	Upper Miocene	Turolian		8.7	5.332	7.016			unlithified	unlithified	fluvial-lacustrine indet.
11798	PaleoDB	W. Clyde	Mammalia		Erinaceidae		Galerix		sp.					11436		not a trace		10883	Lufeng	China	Yunnan	Lufeng	25.0167	102.067	24.55	101.23	Neogene	Miocene	Late/Upper Miocene		Cenozoic 6	Upper Miocene	Turolian		8.7	5.332	7.016			unlithified	unlithified	fluvial-lacustrine indet.
11798	PaleoDB	W. Clyde	Mammalia		Erinaceidae	?	Lanthanotherium		sp.					11436		not a trace		10883	Lufeng	China	Yunnan	Lufeng	25.0167	102.067	24.55	101.23	Neogene	Miocene	Late/Upper Miocene		Cenozoic 6	Upper Miocene	Turolian		8.7	5.332	7.016			unlithified	unlithified	fluvial-lacustrine indet.
11798	PaleoDB	W. Clyde	Mammalia		Soricidae	cf.	Crocidura		sp.					11436		not a trace		10883	Lufeng	China	Yunnan	Lufeng	25.0167	102.067	24.55	101.23	Neogene	Miocene	Late/Upper Miocene		Cenozoic 6	Upper Miocene	Turolian		8.7	5.332	7.016			unlithified	unlithified	fluvial-lacustrine indet.
11798	PaleoDB	W. Clyde	Mammalia		Soricidae		Blarinella		sp.					11436		not a trace		10883	Lufeng	China	Yunnan	Lufeng	25.0167	102.067	24.55	101.23	Neogene	Miocene	Late/Upper Miocene		Cenozoic 6	Upper Miocene	Turolian		8.7	5.332	7.016			unlithified	unlithified	fluvial-lacustrine indet.
11798	PaleoDB	W. Clyde	Mammalia		Soricidae		Anourosorex		sp.					11436		not a trace		10883	Lufeng	China	Yunnan	Lufeng	25.0167	102.067	24.55	101.23	Neogene	Miocene	Late/Upper Miocene		Cenozoic 6	Upper Miocene	Turolian		8.7	5.332	7.016			unlithified	unlithified	fluvial-lacustrine indet.
11798	PaleoDB	W. Clyde	Mammalia	Chiroptera	Vespertilionidae		Myotis		sp.					11436		not a trace		10883	Lufeng	China	Yunnan	Lufeng	25.0167	102.067	24.55	101.23	Neogene	Miocene	Late/Upper Miocene		Cenozoic 6	Upper Miocene	Turolian		8.7	5.332	7.016			unlithified	unlithified	fluvial-lacustrine indet.
11798	PaleoDB	W. Clyde	Mammalia	Chiroptera	Vespertilionidae		Eptesicus		sp.					11436		not a trace		10883	Lufeng	China	Yunnan	Lufeng	25.0167	102.067	24.55	101.23	Neogene	Miocene	Late/Upper Miocene		Cenozoic 6	Upper Miocene	Turolian		8.7	5.332	7.016			unlithified	unlithified	fluvial-lacustrine indet.
11798	PaleoDB	W. Clyde	Mammalia	Chiroptera	Vespertilionidae		Pipistrellus		sp.					11436		not a trace		10883	Lufeng	China	Yunnan	Lufeng	25.0167	102.067	24.55	101.23	Neogene	Miocene	Late/Upper Miocene		Cenozoic 6	Upper Miocene	Turolian		8.7	5.332	7.016			unlithified	unlithified	fluvial-lacustrine indet.
11798	PaleoDB	W. Clyde	Mammalia	Chiroptera	Vespertilionidae		Plecotus		sp.					11436		not a trace		10883	Lufeng	China	Yunnan	Lufeng	25.0167	102.067	24.55	101.23	Neogene	Miocene	Late/Upper Miocene		Cenozoic 6	Upper Miocene	Turolian		8.7	5.332	7.016			unlithified	unlithified	fluvial-lacustrine indet.
11798	PaleoDB	W. Clyde	Mammalia	Lagomorpha	Leporidae		Alilepus		longisinuosus					4196		not a trace		10883	Lufeng	China	Yunnan	Lufeng	25.0167	102.067	24.55	101.23	Neogene	Miocene	Late/Upper Miocene		Cenozoic 6	Upper Miocene	Turolian		8.7	5.332	7.016			unlithified	unlithified	fluvial-lacustrine indet.
11798	PaleoDB	W. Clyde	Mammalia	Rodentia	Sciuridae	cf.	Callosciurus		sp.					11436		not a trace		10883	Lufeng	China	Yunnan	Lufeng	25.0167	102.067	24.55	101.23	Neogene	Miocene	Late/Upper Miocene		Cenozoic 6	Upper Miocene	Turolian		8.7	5.332	7.016			unlithified	unlithified	fluvial-lacustrine indet.
11798	PaleoDB	W. Clyde	Mammalia	Rodentia	Sciuridae	cf.	Tamiops		sp.					11436		not a trace		10883	Lufeng	China	Yunnan	Lufeng	25.0167	102.067	24.55	101.23	Neogene	Miocene	Late/Upper Miocene		Cenozoic 6	Upper Miocene	Turolian		8.7	5.332	7.016			unlithified	unlithified	fluvial-lacustrine indet.
11798	PaleoDB	W. Clyde	Mammalia	Rodentia	Sciuridae	cf.	Dremomys		sp.					11436		not a trace		10883	Lufeng	China	Yunnan	Lufeng	25.0167	102.067	24.55	101.23	Neogene	Miocene	Late/Upper Miocene		Cenozoic 6	Upper Miocene	Turolian		8.7	5.332	7.016			unlithified	unlithified	fluvial-lacustrine indet.
11798	PaleoDB	W. Clyde	Mammalia	Rodentia	Sciuridae		Albanensia		sp.					11436		not a trace		10883	Lufeng	China	Yunnan	Lufeng	25.0167	102.067	24.55	101.23	Neogene	Miocene	Late/Upper Miocene		Cenozoic 6	Upper Miocene	Turolian		8.7	5.332	7.016			unlithified	unlithified	fluvial-lacustrine indet.
11798	PaleoDB	W. Clyde	Mammalia	Rodentia	Sciuridae		Sciurotamias		sp.					11436		not a trace		10883	Lufeng	China	Yunnan	Lufeng	25.0167	102.067	24.55	101.23	Neogene	Miocene	Late/Upper Miocene		Cenozoic 6	Upper Miocene	Turolian		8.7	5.332	7.016			unlithified	unlithified	fluvial-lacustrine indet.
11798	PaleoDB	W. Clyde	Mammalia	Rodentia	Sciuridae	?	Forsythia		sp.					11436		not a trace		10883	Lufeng	China	Yunnan	Lufeng	25.0167	102.067	24.55	101.23	Neogene	Miocene	Late/Upper Miocene		Cenozoic 6	Upper Miocene	Turolian		8.7	5.332	7.016			unlithified	unlithified	fluvial-lacustrine indet.
11798	PaleoDB	W. Clyde	Mammalia	Rodentia	Sciuridae	cf.	Hylopetes		sp.					11436		not a trace		10883	Lufeng	China	Yunnan	Lufeng	25.0167	102.067	24.55	101.23	Neogene	Miocene	Late/Upper Miocene		Cenozoic 6	Upper Miocene	Turolian		8.7	5.332	7.016			unlithified	unlithified	fluvial-lacustrine indet.
11798	PaleoDB	W. Clyde	Mammalia	Rodentia	Castoridae	cf.	Monosaulax		sp.					11436		not a trace		10883	Lufeng	China	Yunnan	Lufeng	25.0167	102.067	24.55	101.23	Neogene	Miocene	Late/Upper Miocene		Cenozoic 6	Upper Miocene	Turolian		8.7	5.332	7.016			unlithified	unlithified	fluvial-lacustrine indet.
11798	PaleoDB	W. Clyde	Mammalia	Rodentia			Platacanthomys		sp.					11436		not a trace		10883	Lufeng	China	Yunnan	Lufeng	25.0167	102.067	24.55	101.23	Neogene	Miocene	Late/Upper Miocene		Cenozoic 6	Upper Miocene	Turolian		8.7	5.332	7.016			unlithified	unlithified	fluvial-lacustrine indet.
11798	PaleoDB	W. Clyde	Mammalia		Myoxidae		Typhlomys		sp.					11436		not a trace		10883	Lufeng	China	Yunnan	Lufeng	25.0167	102.067	24.55	101.23	Neogene	Miocene	Late/Upper Miocene		Cenozoic 6	Upper Miocene	Turolian		8.7	5.332	7.016			unlithified	unlithified	fluvial-lacustrine indet.
11798	PaleoDB	W. Clyde	Mammalia	Rodentia	Eomyidae		Leptodontomys		sp.					11436		not a trace		10883	Lufeng	China	Yunnan	Lufeng	25.0167	102.067	24.55	101.23	Neogene	Miocene	Late/Upper Miocene		Cenozoic 6	Upper Miocene	Turolian		8.7	5.332	7.016			unlithified	unlithified	fluvial-lacustrine indet.
11798	PaleoDB	W. Clyde	Mammalia	Rodentia	Spalacidae		Brachyrhizomys		nagrii					11436		not a trace		10883	Lufeng	China	Yunnan	Lufeng	25.0167	102.067	24.55	101.23	Neogene	Miocene	Late/Upper Miocene		Cenozoic 6	Upper Miocene	Turolian		8.7	5.332	7.016			unlithified	unlithified	fluvial-lacustrine indet.
11798	PaleoDB	W. Clyde	Mammalia	Rodentia	Spalacidae	cf.	Brachyrhizomys		pilgrimi					11436		not a trace		10883	Lufeng	China	Yunnan	Lufeng	25.0167	102.067	24.55	101.23	Neogene	Miocene	Late/Upper Miocene		Cenozoic 6	Upper Miocene	Turolian		8.7	5.332	7.016			unlithified	unlithified	fluvial-lacustrine indet.
11798	PaleoDB	W. Clyde	Mammalia	Rodentia	Spalacidae		Brachyrhizomys		tetracharax					11436		not a trace		10883	Lufeng	China	Yunnan	Lufeng	25.0167	102.067	24.55	101.23	Neogene	Miocene	Late/Upper Miocene		Cenozoic 6	Upper Miocene	Turolian		8.7	5.332	7.016			unlithified	unlithified	fluvial-lacustrine indet.
11798	PaleoDB	W. Clyde	Mammalia	Rodentia	Cricetidae		Neocricetodon		sp.		Kowalskia		sp.	11436		not a trace		10883	Lufeng	China	Yunnan	Lufeng	25.0167	102.067	24.55	101.23	Neogene	Miocene	Late/Upper Miocene		Cenozoic 6	Upper Miocene	Turolian		8.7	5.332	7.016			unlithified	unlithified	fluvial-lacustrine indet.
11798	PaleoDB	W. Clyde	Mammalia	Rodentia	Muridae	?	Mus		sp.					11436		not a trace		10883	Lufeng	China	Yunnan	Lufeng	25.0167	102.067	24.55	101.23	Neogene	Miocene	Late/Upper Miocene		Cenozoic 6	Upper Miocene	Turolian		8.7	5.332	7.016			unlithified	unlithified	fluvial-lacustrine indet.
11798	PaleoDB	W. Clyde	Mammalia	Rodentia	Muridae		Parapodemus		sp.					11436		not a trace		10883	Lufeng	China	Yunnan	Lufeng	25.0167	102.067	24.55	101.23	Neogene	Miocene	Late/Upper Miocene		Cenozoic 6	Upper Miocene	Turolian		8.7	5.332	7.016			unlithified	unlithified	fluvial-lacustrine indet.
11798	PaleoDB	W. Clyde	Mammalia	Rodentia	Muridae		Parapelomys	n. sp.	sp.					11436		not a trace		10883	Lufeng	China	Yunnan	Lufeng	25.0167	102.067	24.55	101.23	Neogene	Miocene	Late/Upper Miocene		Cenozoic 6	Upper Miocene	Turolian		8.7	5.332	7.016			unlithified	unlithified	fluvial-lacustrine indet.
11798	PaleoDB	W. Clyde	Mammalia	Rodentia	Hystricidae		Hystrix		sp.					11436		not a trace		10883	Lufeng	China	Yunnan	Lufeng	25.0167	102.067	24.55	101.23	Neogene	Miocene	Late/Upper Miocene		Cenozoic 6	Upper Miocene	Turolian		8.7	5.332	7.016			unlithified	unlithified	fluvial-lacustrine indet.
11798	PaleoDB	W. Clyde	Mammalia	Carnivora	Ursidae		Ursavus		depereti					11437		not a trace		10883	Lufeng	China	Yunnan	Lufeng	25.0167	102.067	24.55	101.23	Neogene	Miocene	Late/Upper Miocene		Cenozoic 6	Upper Miocene	Turolian		8.7	5.332	7.016			unlithified	unlithified	fluvial-lacustrine indet.
11798	PaleoDB	W. Clyde	Mammalia	Primates	Cercopithecidae		Macaca		sp.					10883		not a trace		10883	Lufeng	China	Yunnan	Lufeng	25.0167	102.067	24.55	101.23	Neogene	Miocene	Late/Upper Miocene		Cenozoic 6	Upper Miocene	Turolian		8.7	5.332	7.016			unlithified	unlithified	fluvial-lacustrine indet.
11798	PaleoDB	W. Clyde	Mammalia	Artiodactyla	Suidae		Potamochoerus	cf.	salinus					10883		not a trace		10883	Lufeng	China	Yunnan	Lufeng	25.0167	102.067	24.55	101.23	Neogene	Miocene	Late/Upper Miocene		Cenozoic 6	Upper Miocene	Turolian		8.7	5.332	7.016			unlithified	unlithified	fluvial-lacustrine indet.
11798	PaleoDB	W. Clyde	Mammalia	Artiodactyla	Tragulidae		Dorcatherium		minus					10883		body (3D)		10883	Lufeng	China	Yunnan	Lufeng	25.0167	102.067	24.55	101.23	Neogene	Miocene	Late/Upper Miocene		Cenozoic 6	Upper Miocene	Turolian		8.7	5.332	7.016			unlithified	unlithified	fluvial-lacustrine indet.
11798	PaleoDB	W. Clyde	Mammalia	Artiodactyla	Palaeomerycidae		Palaeomeryx		sp.					10883		not a trace		10883	Lufeng	China	Yunnan	Lufeng	25.0167	102.067	24.55	101.23	Neogene	Miocene	Late/Upper Miocene		Cenozoic 6	Upper Miocene	Turolian		8.7	5.332	7.016			unlithified	unlithified	fluvial-lacustrine indet.
11798	PaleoDB	W. Clyde	Mammalia	Artiodactyla	Bovidae		Antilospira		sp.					10883		not a trace		10883	Lufeng	China	Yunnan	Lufeng	25.0167	102.067	24.55	101.23	Neogene	Miocene	Late/Upper Miocene		Cenozoic 6	Upper Miocene	Turolian		8.7	5.332	7.016			unlithified	unlithified	fluvial-lacustrine indet.
11798	PaleoDB	W. Clyde	Reptilia	Testudines	Emydidae		Cuora	n. sp.	pitheca					10885		not a trace		10883	Lufeng	China	Yunnan	Lufeng	25.0167	102.067	24.55	101.23	Neogene	Miocene	Late/Upper Miocene		Cenozoic 6	Upper Miocene	Turolian		8.7	5.332	7.016			unlithified	unlithified	fluvial-lacustrine indet.
11798	PaleoDB	W. Clyde	Aves	Avetheropoda			Anas		sp.					10885		body (3D)		10883	Lufeng	China	Yunnan	Lufeng	25.0167	102.067	24.55	101.23	Neogene	Miocene	Late/Upper Miocene		Cenozoic 6	Upper Miocene	Turolian		8.7	5.332	7.016			unlithified	unlithified	fluvial-lacustrine indet.
11798	PaleoDB	W. Clyde	Aves	Avetheropoda	Anatidae		Aythya	n. sp.	shihuibas					10885		not a trace		10883	Lufeng	China	Yunnan	Lufeng	25.0167	102.067	24.55	101.23	Neogene	Miocene	Late/Upper Miocene		Cenozoic 6	Upper Miocene	Turolian		8.7	5.332	7.016			unlithified	unlithified	fluvial-lacustrine indet.
11798	PaleoDB	W. Clyde	Mammalia	Rodentia	Cricetidae	cf.	Neocricetodon		sp.	cf.	Kowalskia		sp.	10885		not a trace		10883	Lufeng	China	Yunnan	Lufeng	25.0167	102.067	24.55	101.23	Neogene	Miocene	Late/Upper Miocene		Cenozoic 6	Upper Miocene	Turolian		8.7	5.332	7.016			unlithified	unlithified	fluvial-lacustrine indet.
11798	PaleoDB	W. Clyde	Mammalia	Primates	Sivaladapidae	n. gen.	Sinoadapis	n. sp.	carnosus					11433		body (3D)	mandible	10883	Lufeng	China	Yunnan	Lufeng	25.0167	102.067	24.55	101.23	Neogene	Miocene	Late/Upper Miocene		Cenozoic 6	Upper Miocene	Turolian		8.7	5.332	7.016			unlithified	unlithified	fluvial-lacustrine indet.
11798	PaleoDB	W. Clyde	Mammalia	Carnivora	Ursidae		Indarctos		sp.					11437		not a trace		10883	Lufeng	China	Yunnan	Lufeng	25.0167	102.067	24.55	101.23	Neogene	Miocene	Late/Upper Miocene		Cenozoic 6	Upper Miocene	Turolian		8.7	5.332	7.016			unlithified	unlithified	fluvial-lacustrine indet.
11798	PaleoDB	W. Clyde	Mammalia	Carnivora	Mustelidae		Martes	cf.	paleosinensis					11437		not a trace		10883	Lufeng	China	Yunnan	Lufeng	25.0167	102.067	24.55	101.23	Neogene	Miocene	Late/Upper Miocene		Cenozoic 6	Upper Miocene	Turolian		8.7	5.332	7.016			unlithified	unlithified	fluvial-lacustrine indet.
11798	PaleoDB	W. Clyde	Mammalia	Carnivora	Mustelidae		Martes		sp.					11437		not a trace		10883	Lufeng	China	Yunnan	Lufeng	25.0167	102.067	24.55	101.23	Neogene	Miocene	Late/Upper Miocene		Cenozoic 6	Upper Miocene	Turolian		8.7	5.332	7.016			unlithified	unlithified	fluvial-lacustrine indet.
11798	PaleoDB	W. Clyde	Mammalia	Carnivora	Mustelidae		Eomellivora	cf.	wimani					11437		not a trace		10883	Lufeng	China	Yunnan	Lufeng	25.0167	102.067	24.55	101.23	Neogene	Miocene	Late/Upper Miocene		Cenozoic 6	Upper Miocene	Turolian		8.7	5.332	7.016			unlithified	unlithified	fluvial-lacustrine indet.
11798	PaleoDB	W. Clyde	Mammalia	Carnivora	Mustelidae		Proputorius		sp.					10885		not a trace		10883	Lufeng	China	Yunnan	Lufeng	25.0167	102.067	24.55	101.23	Neogene	Miocene	Late/Upper Miocene		Cenozoic 6	Upper Miocene	Turolian		8.7	5.332	7.016			unlithified	unlithified	fluvial-lacustrine indet.
11798	PaleoDB	W. Clyde	Mammalia	Carnivora	Viverridae		Viverra		sp.					11437		not a trace		10883	Lufeng	China	Yunnan	Lufeng	25.0167	102.067	24.55	101.23	Neogene	Miocene	Late/Upper Miocene		Cenozoic 6	Upper Miocene	Turolian		8.7	5.332	7.016			unlithified	unlithified	fluvial-lacustrine indet.
11798	PaleoDB	W. Clyde	Mammalia	Carnivora	Hyaenidae		Ictitherium		sp.					11437		not a trace		10883	Lufeng	China	Yunnan	Lufeng	25.0167	102.067	24.55	101.23	Neogene	Miocene	Late/Upper Miocene		Cenozoic 6	Upper Miocene	Turolian		8.7	5.332	7.016			unlithified	unlithified	fluvial-lacustrine indet.
11798	PaleoDB	W. Clyde	Mammalia	Carnivora	Felidae		Felis		sp.					11437		not a trace		10883	Lufeng	China	Yunnan	Lufeng	25.0167	102.067	24.55	101.23	Neogene	Miocene	Late/Upper Miocene		Cenozoic 6	Upper Miocene	Turolian		8.7	5.332	7.016			unlithified	unlithified	fluvial-lacustrine indet.
11798	PaleoDB	W. Clyde	Mammalia	Proboscidea	Gomphotheriidae		Gomphotherium		sp.					10885		not a trace		10883	Lufeng	China	Yunnan	Lufeng	25.0167	102.067	24.55	101.23	Neogene	Miocene	Late/Upper Miocene		Cenozoic 6	Upper Miocene	Turolian		8.7	5.332	7.016			unlithified	unlithified	fluvial-lacustrine indet.
11798	PaleoDB	W. Clyde	Mammalia	Perissodactyla	Equidae		Hipparion		sp.					10885		not a trace		10883	Lufeng	China	Yunnan	Lufeng	25.0167	102.067	24.55	101.23	Neogene	Miocene	Late/Upper Miocene		Cenozoic 6	Upper Miocene	Turolian		8.7	5.332	7.016			unlithified	unlithified	fluvial-lacustrine indet.
11798	PaleoDB	W. Clyde	Mammalia	Perissodactyla	Chalicotheriidae		Chalicotherium		sp.		Macrotherium		sp.	10885		not a trace		10883	Lufeng	China	Yunnan	Lufeng	25.0167	102.067	24.55	101.23	Neogene	Miocene	Late/Upper Miocene		Cenozoic 6	Upper Miocene	Turolian		8.7	5.332	7.016			unlithified	unlithified	fluvial-lacustrine indet.
11798	PaleoDB	W. Clyde	Mammalia	Artiodactyla	Tragulidae		Dorcatherium		sp.					10885		not a trace		10883	Lufeng	China	Yunnan	Lufeng	25.0167	102.067	24.55	101.23	Neogene	Miocene	Late/Upper Miocene		Cenozoic 6	Upper Miocene	Turolian		8.7	5.332	7.016			unlithified	unlithified	fluvial-lacustrine indet.
11798	PaleoDB	W. Clyde	Mammalia	Primates	Sivaladapidae		Sinoadapis		carnosus		Sinoadapis		shihuibaensis	11208	4196	not a trace	mandible	10883	Lufeng	China	Yunnan	Lufeng	25.0167	102.067	24.55	101.23	Neogene	Miocene	Late/Upper Miocene		Cenozoic 6	Upper Miocene	Turolian		8.7	5.332	7.016			unlithified	unlithified	fluvial-lacustrine indet.
11798	PaleoDB	W. Clyde	Mammalia	Carnivora	Felidae		Machairodus		fires		Epimachairodus		fires	11208	11437	not a trace		10883	Lufeng	China	Yunnan	Lufeng	25.0167	102.067	24.55	101.23	Neogene	Miocene	Late/Upper Miocene		Cenozoic 6	Upper Miocene	Turolian		8.7	5.332	7.016			unlithified	unlithified	fluvial-lacustrine indet.
11798	PaleoDB	W. Clyde	Mammalia	Carnivora	Felidae		Metailurus		sp.		Pseudaelurus		sp.	11208	11437	not a trace		10883	Lufeng	China	Yunnan	Lufeng	25.0167	102.067	24.55	101.23	Neogene	Miocene	Late/Upper Miocene		Cenozoic 6	Upper Miocene	Turolian		8.7	5.332	7.016			unlithified	unlithified	fluvial-lacustrine indet.
11798	PaleoDB	W. Clyde	Mammalia	Primates	Hominidae		Sivapithecus		sp.		Ramapithecus	n. sp.	lufengensis	10885	10883	not a trace		10883	Lufeng	China	Yunnan	Lufeng	25.0167	102.067	24.55	101.23	Neogene	Miocene	Late/Upper Miocene		Cenozoic 6	Upper Miocene	Turolian		8.7	5.332	7.016			unlithified	unlithified	fluvial-lacustrine indet.
11798	PaleoDB	W. Clyde	Mammalia	Primates	Hominidae		Sivapithecus		sp.		Sivapithecus	n. sp.	lufengensis	10885	10883	not a trace		10883	Lufeng	China	Yunnan	Lufeng	25.0167	102.067	24.55	101.23	Neogene	Miocene	Late/Upper Miocene		Cenozoic 6	Upper Miocene	Turolian		8.7	5.332	7.016			unlithified	unlithified	fluvial-lacustrine indet.
11799	PaleoDB	W. Clyde	Mammalia	Perissodactyla	Equidae		Hipparion		gracile					4198		not a trace		4198	Yozgat	Turkey			39.9333	32.8667	39.82	32.98	Neogene				Cenozoic 6		Late/Upper Miocene	Early/Lower Pliocene	11.608	3.6	7.604					terrestrial indet.
11799	PaleoDB	W. Clyde	Mammalia	Artiodactyla	Suidae		Sus		erymanthius					4198		not a trace		4198	Yozgat	Turkey			39.9333	32.8667	39.82	32.98	Neogene				Cenozoic 6		Late/Upper Miocene	Early/Lower Pliocene	11.608	3.6	7.604					terrestrial indet.
11799	PaleoDB	W. Clyde	Mammalia	Perissodactyla	Rhinocerotidae		Rhinoceros		sp.					4198		not a trace		4198	Yozgat	Turkey			39.9333	32.8667	39.82	32.98	Neogene				Cenozoic 6		Late/Upper Miocene	Early/Lower Pliocene	11.608	3.6	7.604					terrestrial indet.
11800	PaleoDB	W. Clyde	Mammalia	Primates	Hominidae		Sivapithecus		indicus					4199		not a trace		4199	GSP-HPM Sivapithecus	Pakistan			33	72	30.35	73.29	Neogene	Miocene	Late/Upper Miocene		Cenozoic 6	Upper Miocene	Late/Upper Miocene		11.608	5.332	8.47	Dhok Pathan	U-sandstone Level
11804	PaleoDB	E. Fara	Reptilia	Squamata	Mosasauridae	n. gen.	Haasiasaurus	n. sp.	gittelmani	n. gen.	Haasia	n. sp.	gittelmani	4203		body (3D)	partial skull	36673	'Ein Yabrud quarries	Palestinian Territory			31.9542	35.2583	10.71	29.38	Cretaceous	Late/Upper Cretaceous		Cenomanian	Cretaceous 5	Cenomanian	Early/Lower Cenomanian	Middle Cenomanian	99.7	94.3	97	Bet Meir/Amminadav		lithified		carbonate indet.
11804	PaleoDB	E. Fara	Reptilia	Pythonomorpha		n. gen.	Pachyrhachis	n. sp.	problematicus					13146		body (3D)	skeleton	36673	'Ein Yabrud quarries	Palestinian Territory			31.9542	35.2583	10.71	29.38	Cretaceous	Late/Upper Cretaceous		Cenomanian	Cretaceous 5	Cenomanian	Early/Lower Cenomanian	Middle Cenomanian	99.7	94.3	97	Bet Meir/Amminadav		lithified		carbonate indet.
11804	PaleoDB	E. Fara	Reptilia	Pythonomorpha		n. gen.	Haasiophis	n. sp.	terrasanctus					12825		compression	skeleton	36673	'Ein Yabrud quarries	Palestinian Territory			31.9542	35.2583	10.71	29.38	Cretaceous	Late/Upper Cretaceous		Cenomanian	Cretaceous 5	Cenomanian	Early/Lower Cenomanian	Middle Cenomanian	99.7	94.3	97	Bet Meir/Amminadav		lithified		carbonate indet.
11804	PaleoDB	E. Fara	Reptilia	Testudines			Podocnemis	n. sp.	judaea					36673		body (3D)	osteoderm	36673	'Ein Yabrud quarries	Palestinian Territory			31.9542	35.2583	10.71	29.38	Cretaceous	Late/Upper Cretaceous		Cenomanian	Cretaceous 5	Cenomanian	Early/Lower Cenomanian	Middle Cenomanian	99.7	94.3	97	Bet Meir/Amminadav		lithified		carbonate indet.
11804	PaleoDB	E. Fara	Reptilia	Pythonomorpha		n. gen.	Pachyrhachis	n. sp.	problematicus	n. gen.	Ophiomorphus	n. sp.	colberti	39748		body (3D)	skeleton	36673	'Ein Yabrud quarries	Palestinian Territory			31.9542	35.2583	10.71	29.38	Cretaceous	Late/Upper Cretaceous		Cenomanian	Cretaceous 5	Cenomanian	Early/Lower Cenomanian	Middle Cenomanian	99.7	94.3	97	Bet Meir/Amminadav		lithified		carbonate indet.
11804	PaleoDB	E. Fara	Reptilia	Pythonomorpha			Mesoleptos		sp.					42712		body (3D)		36673	'Ein Yabrud quarries	Palestinian Territory			31.9542	35.2583	10.71	29.38	Cretaceous	Late/Upper Cretaceous		Cenomanian	Cretaceous 5	Cenomanian	Early/Lower Cenomanian	Middle Cenomanian	99.7	94.3	97	Bet Meir/Amminadav		lithified		carbonate indet.
11805	PaleoDB	W. Clyde					Morganucodon	n. sp.	oehleri					43837		body (3D)	skull	43831	Yang Tsao Ti, Lufeng (lower)	China	Yunnan	Lufeng	25.1727	102.107	34.37	104.66	Jurassic	Early/Lower Jurassic		Hettangian	Jurassic 1	Hettangian	Hettangian		201.6	196.5	199.05	Lufeng	Shawan	poorly lithified		terrestrial indet.
11890	PaleoDB	M. Carrano	Reptilia	Avetheropoda	Tyrannosauridae		Gorgosaurus		libratus		Gorgosaurus	n. sp.	libratus	13165	36144	body (3D)	skull	36144	RTMP Quarry 6, Sand Creek (AMNH)	Canada	Alberta		50.7407	-111.529	58.06	-76.09	Cretaceous	Late/Upper Cretaceous		Campanian	Cretaceous 7	Campanian	Late/Upper Campanian		84.9	70.6	77.75	Dinosaur Park				"channel"
11893	PaleoDB	M. Carrano	Reptilia	Avetheropoda	Tyrannosauridae		Gorgosaurus		libratus		Gorgosaurus		sp.	4205	33225	not a trace	skull	33225	RTMP Quarry 48, Steveville (UA)	Canada	Alberta		50.737	-111.549	58.06	-76.12	Cretaceous	Late/Upper Cretaceous		Campanian	Cretaceous 7	Campanian	Late/Upper Campanian		84.9	70.6	77.75	Dinosaur Park				"channel"
11894	ETE	M. Carrano	Reptilia		Ceratopsidae		Centrosaurus		apertus					16964		body (3D)	skull	16964	RTMP Quarry 217	Canada	Alberta		50.7373	-111.529	58.06	-76.1	Cretaceous	Late/Upper Cretaceous		Campanian	Cretaceous 7	Campanian	Late/Upper Campanian		84.9	70.6	77.75	Dinosaur Park				terrestrial indet.
11895	PaleoDB	M. Carrano	Reptilia	Avetheropoda	Tyrannosauridae		Gorgosaurus		libratus		Gorgosaurus		sp.	4205	33225	not a trace	skull	33225	RTMP Quarry 74, Steveville	Canada	Alberta		50.7239	-111.565	58.05	-76.14	Cretaceous	Late/Upper Cretaceous		Campanian	Cretaceous 7	Campanian	Late/Upper Campanian		84.9	70.6	77.75	Dinosaur Park				channel lag
11896	PaleoDB	M. Carrano	Reptilia	Avetheropoda	Tyrannosauridae		Gorgosaurus		libratus		Gorgosaurus		sp.	4205	33225	not a trace	skull	33225	RTMP Quarry 106, Sand Creek (AMNH)	Canada	Alberta		50.7405	-111.525	58.06	-76.09	Cretaceous	Late/Upper Cretaceous		Campanian	Cretaceous 7	Campanian	Late/Upper Campanian		84.9	70.6	77.75	Dinosaur Park				terrestrial indet.
11897	PaleoDB	M. Carrano	Reptilia	Avetheropoda	Tyrannosauridae	n. gen.	Gorgosaurus	n. sp.	libratus		Deinodon		sp.	17547	17545	not a trace	skull	17545	RTMP Quarry 36, Berry Creek	Canada	Alberta		50.787	-111.601	58.12	-76.14	Cretaceous	Late/Upper Cretaceous		Campanian	Cretaceous 7	Campanian	Late/Upper Campanian		84.9	70.6	77.75	Dinosaur Park		lithified		channel lag
11898	PaleoDB	M. Carrano	Reptilia	Avetheropoda	Tyrannosauridae		Albertosaurus		sarcophagus		Laelaps		incrassatus	9259	25123	not a trace	partial skeleton	25123	east bank Red Deer River, GSC (NMC 5601)	Canada	Alberta		51.8046	-112.982	59.68	-83.97	Cretaceous	Late/Upper Cretaceous		Maastrichtian	Cretaceous 8	Maastrichtian	Maastrichtian		70.6	66.043	68.3215	Scollard				terrestrial indet.
11899	PaleoDB	M. Carrano	Reptilia	Avetheropoda	Tyrannosauridae		Albertosaurus		sarcophagus					4205		body (3D)	partial skeleton	4205	2 miles below Tolman Ferry (AMNH)	Canada	Alberta		51.8191	-112.982	59.54	-84.58	Cretaceous	Late/Upper Cretaceous		Maastrichtian	Cretaceous 8	Maastrichtian	Early/Lower Maastrichtian		70.6	66.043	68.3215	Horseshoe Canyon	Morrin			terrestrial indet.
11899	PaleoDB	M. Carrano	Reptilia		Ankylosauridae		Anodontosaurus		lambei					46759		not a trace		4205	2 miles below Tolman Ferry (AMNH)	Canada	Alberta		51.8191	-112.982	59.54	-84.58	Cretaceous	Late/Upper Cretaceous		Maastrichtian	Cretaceous 8	Maastrichtian	Early/Lower Maastrichtian		70.6	66.043	68.3215	Horseshoe Canyon	Morrin			terrestrial indet.
11899	PaleoDB	M. Carrano	Reptilia		Hadrosauridae		Saurolophus		osborni					12319		soft parts (3D)	skeleton	4205	2 miles below Tolman Ferry (AMNH)	Canada	Alberta		51.8191	-112.982	59.54	-84.58	Cretaceous	Late/Upper Cretaceous		Maastrichtian	Cretaceous 8	Maastrichtian	Early/Lower Maastrichtian		70.6	66.043	68.3215	Horseshoe Canyon	Morrin			terrestrial indet.
11900	ETE	M. Carrano	Reptilia	Avetheropoda	Tyrannosauridae		Albertosaurus	n. sp.	sarcophagus		Albertosaurus	n. sp.	arctunguis	12347		not a trace		12347	Bleriot ferry, Red Deer River (ROM)	Canada	Alberta		51.5427	-112.819	59.29	-78.74	Cretaceous	Late/Upper Cretaceous					Campanian	Maastrichtian	84.9	66.043	75.4715	Horseshoe Canyon				terrestrial indet.
11901	PaleoDB	M. Carrano	Reptilia	Avetheropoda	Tyrannosauridae	n. gen.	Albertosaurus	n. sp.	sarcophagus		Laelaps		incrassatus	9259	25123	not a trace	partial skeleton	25123	Kneehills Creek, GSC (NMC 5600)	Canada	Alberta		51.4699	-112.842	59.22	-78.81	Cretaceous	Late/Upper Cretaceous					Campanian	Maastrichtian	84.9	66.043	75.4715	Horseshoe Canyon				terrestrial indet.
11902	PaleoDB	M. Carrano	Reptilia	Avetheropoda	Tyrannosauridae		Albertosaurus		sarcophagus					4205		body (3D)	partial skeleton	4205	Red Deer River (NMC 2196)	Canada	Alberta		51.4408	-112.702	59.16	-78.67	Cretaceous	Late/Upper Cretaceous					Campanian	Maastrichtian	84.9	66.043	75.4715	Horseshoe Canyon				terrestrial indet.
11903	PaleoDB	M. Carrano	Reptilia	Avetheropoda	Tyrannosauridae		Daspletosaurus		torosus					4205		body (3D)	partial skeleton	4205	Manyberries (NMC 11594)	Canada	Alberta		49.837	-110.682	57.03	-75.74	Cretaceous	Late/Upper Cretaceous		Campanian	Cretaceous 7	Campanian	Late/Upper Campanian		84.9	70.6	77.75	Oldman				terrestrial indet.
11904	PaleoDB	M. Carrano	Reptilia	Avetheropoda	Tyrannosauridae		Daspletosaurus		torosus					4205		body (3D)	partial skeleton	4205	Steveville (NMC 350)	Canada	Alberta		50.7424	-111.512	58.06	-76.07	Cretaceous	Late/Upper Cretaceous		Campanian	Cretaceous 7	Campanian	Late/Upper Campanian		84.9	70.6	77.75	Oldman				terrestrial indet.
11915	PaleoDB	M. Carrano	Reptilia	Avetheropoda	Tyrannosauridae	n. gen.	Daspletosaurus	n. sp.	torosus		Gorgosaurus		sp.	4205	33225	not a trace	partial skeleton	33225	RTMP Quarry 72, Steveville, (NMC)	Canada	Alberta		50.7515	-111.485	58.06	-76.04	Cretaceous	Late/Upper Cretaceous		Campanian	Cretaceous 7	Campanian	Middle Campanian		84.9	70.6	77.75	Oldman				fine channel fill
11916	PaleoDB	M. Carrano	Reptilia	Avetheropoda	Tyrannosauridae		Daspletosaurus	cf.	torosus					4205		body (3D)	partial skeleton	4205	Scollard, Red Deer River (NMC 11315)	Canada	Alberta		51.9283	-112.935	59.67	-78.6	Cretaceous	Late/Upper Cretaceous					Late/Upper Campanian	Maastrichtian	84.9	66.043	75.4715	Horseshoe Canyon				terrestrial indet.
11917	ETE	M. Carrano	Reptilia	Avetheropoda	Tyrannosauridae		Tyrannosaurus		rex	cf.	Tyrannosaurus		rex	4218	4205	body (3D)	partial skeleton	4205	Knudsen's Coulee (NMC 9950)	Canada	Alberta		51.9064	-113.289	59.79	-83.96	Cretaceous	Late/Upper Cretaceous		Maastrichtian	Cretaceous 8	Maastrichtian	Maastrichtian		70.6	66.043	68.3215	Scollard				"channel"
11918	PaleoDB	M. Carrano	Reptilia	Avetheropoda	Tyrannosauridae	cf.	Tyrannosaurus		rex					4205		body (3D)	partial skeleton	4205	East of Huxley (NMC 9554)	Canada	Alberta		51.9333	-113.233	59.85	-84.18	Cretaceous	Late/Upper Cretaceous		Maastrichtian	Cretaceous 8	Maastrichtian	Maastrichtian		70.6	66.043	68.3215	Scollard		lithified		terrestrial indet.
11919	PaleoDB	M. Carrano	Reptilia		Hadrosauridae		Gryposaurus		notabilis		Kritosaurus		notabilis	4206		body (3D)	partial skeleton	4206	near mouth of Sandhill Creek (NMC)	Canada	Alberta		50.77	-111.53	58.09	-76.07	Cretaceous	Late/Upper Cretaceous		Campanian	Cretaceous 7	Campanian	Late/Upper Campanian		84.2	84	84.1	Oldman				terrestrial indet.
11923	PaleoDB	M. Carrano	Reptilia			n. gen.	Amygdalodon	n. sp.	patagonicus					4208		body (3D)	partial skeleton	4208	East Slope, Sierra Pampa de Agnía	Argentina	Chubut		-43.9667	-69.5167	-41.78	-28.49	Jurassic				Jurassic 3		Late/Upper Toarcian	Early/Lower Aalenian	180.1	171.6	175.85	Cerro Carnerero				terrestrial indet.
11924	PaleoDB	M. Carrano	Reptilia		Camarasauridae		Camarasaurus		supremus					4209		body (3D)	partial skeleton	4209	Riggs Quarry 12, Fruita (FMNH)	United States	Colorado	Mesa	39.1589	-108.728	35.18	-55.36	Jurassic	Late/Upper Jurassic					Kimmeridgian	Tithonian	155.7	145.5	150.6	Morrison	Brushy Basin			fluvial-lacustrine indet.
11925	PaleoDB	M. Carrano	Reptilia		Camarasauridae		Camarasaurus		supremus					4209		body (3D)	partial skeleton	4209	Riggs Quarry 14, Fruita (FMNH)	United States	Colorado	Mesa	39.1117	-108.718	34.49	-54.31	Jurassic	Late/Upper Jurassic		Kimmeridgian	Jurassic 5	Kimmeridgian	Kimmeridgian		155.7	150.8	153.25	Morrison	Salt Wash			fluvial-lacustrine indet.
11931	PaleoDB	M. Carrano	Reptilia		Ankylosauridae	n. gen.	Ankylosaurus	n. sp.	magniventris					4210		body (3D)	partial skeleton	4210	Upper end, Gilbert Creek	United States	Montana	Garfield	47.6377	-106.57	54.46	-79	Cretaceous	Late/Upper Cretaceous		Maastrichtian	Cretaceous 8	Maastrichtian	Maastrichtian		70.6	66.043	68.3215	Hell Creek				terrestrial indet.
11931	PaleoDB	M. Carrano	Reptilia				Borealosuchus		sternbergii		Leidyosuchus		sternbergii	13456		body (3D)	partial skeleton	4210	Upper end, Gilbert Creek	United States	Montana	Garfield	47.6377	-106.57	54.46	-79	Cretaceous	Late/Upper Cretaceous		Maastrichtian	Cretaceous 8	Maastrichtian	Maastrichtian		70.6	66.043	68.3215	Hell Creek				terrestrial indet.
11931	PaleoDB	M. Carrano	Reptilia		Hadrosauridae		Edmontosaurus		sp.		Anatosaurus		sp.	12319		not a trace		4210	Upper end, Gilbert Creek	United States	Montana	Garfield	47.6377	-106.57	54.46	-79	Cretaceous	Late/Upper Cretaceous		Maastrichtian	Cretaceous 8	Maastrichtian	Maastrichtian		70.6	66.043	68.3215	Hell Creek				terrestrial indet.
12120	PaleoDB	M. Uhen	Mammalia	Cetacea	Kentriodontidae	n. gen.	Kampholophos	n. sp.	serrulus					4176		body (3D)	skull	4176	Alameda Creek	United States	California	Alameda	37.5039	-121.82	36.79	-117.79	Neogene	Miocene	Middle Miocene	Serravallian	Cenozoic 5	Middle Miocene	Serravallian		13.65	11.608	12.629	Claremont Shale		lithified		marine indet.
12121	PaleoDB	M. Uhen	Mammalia	Cetacea		n. gen.	Kharthlidelphis	n. sp.	sp.	n. gen.	Kharthlidelphis	n. sp.	diceros	6018		body (3D)	maxilla	6018	Cedisi Village	Georgia	Caucasus	Gori District	42.5328	43.5483	39.82	50.17	Paleogene	Oligocene	Late/Upper Oligocene	Chattian	Cenozoic 4	Chattian	Chattian		28.4	23.03	25.715					marine indet.
12584	PaleoDB	M. Carrano	Reptilia	Avetheropoda			Bistahieversor		sealeyi		Albertosaurus		sp.	32137	15088	not a trace	skeleton	4247	OMNH 40-V	United States	New Mexico	San Juan	36.0603	-107.966	43.3	-79.39	Cretaceous	Late/Upper Cretaceous		Campanian	Cretaceous 7	Campanian	Late/Upper Campanian		84.9	70.6	77.75	Fruitland				terrestrial indet.
12816	PaleoDB	E. Fara		Salientia	Discoglossidae	n. gen.	Enneabatrachus	n. sp.	hechti					4280		body (3D)	limb element	10624	Quarry 9, Como Bluff (YPM)	United States	Wyoming	Albany	41.8931	-106.002	37.45	-52.17	Jurassic	Late/Upper Jurassic					Kimmeridgian	Tithonian	155.7	145.5	150.6	Morrison	Brushy Basin			fluvial-lacustrine indet.
12816	PaleoDB	E. Fara	Reptilia	Testudines	Pleurosternidae	n. gen.	Glyptops	n. sp.	plicatulus	n. gen.	Glyptops	n. sp.	ornatus	23561		body (3D)	skull	10624	Quarry 9, Como Bluff (YPM)	United States	Wyoming	Albany	41.8931	-106.002	37.45	-52.17	Jurassic	Late/Upper Jurassic					Kimmeridgian	Tithonian	155.7	145.5	150.6	Morrison	Brushy Basin			fluvial-lacustrine indet.
12816	PaleoDB	E. Fara	Reptilia		Goniopholididae		Goniopholis		sp.					10667		body (3D)		10624	Quarry 9, Como Bluff (YPM)	United States	Wyoming	Albany	41.8931	-106.002	37.45	-52.17	Jurassic	Late/Upper Jurassic					Kimmeridgian	Tithonian	155.7	145.5	150.6	Morrison	Brushy Basin			fluvial-lacustrine indet.
12816	PaleoDB	E. Fara	Reptilia	Rhynchocephalia	Sphenodontidae		Opisthias	n. sp.	rarus					13451		not a trace		10624	Quarry 9, Como Bluff (YPM)	United States	Wyoming	Albany	41.8931	-106.002	37.45	-52.17	Jurassic	Late/Upper Jurassic					Kimmeridgian	Tithonian	155.7	145.5	150.6	Morrison	Brushy Basin			fluvial-lacustrine indet.
12816	PaleoDB	E. Fara	Reptilia	Rhynchocephalia	Sphenodontidae	n. gen.	Theretairus	n. sp.	antiquus					10666		not a trace		10624	Quarry 9, Como Bluff (YPM)	United States	Wyoming	Albany	41.8931	-106.002	37.45	-52.17	Jurassic	Late/Upper Jurassic					Kimmeridgian	Tithonian	155.7	145.5	150.6	Morrison	Brushy Basin			fluvial-lacustrine indet.
12816	PaleoDB	E. Fara	Reptilia		Camarasauridae		Camarasaurus		sp.		Morosaurus		sp.	10667		body (3D)		10624	Quarry 9, Como Bluff (YPM)	United States	Wyoming	Albany	41.8931	-106.002	37.45	-52.17	Jurassic	Late/Upper Jurassic					Kimmeridgian	Tithonian	155.7	145.5	150.6	Morrison	Brushy Basin			fluvial-lacustrine indet.
12816	PaleoDB	E. Fara	Reptilia	Avetheropoda			Coelurus		fragilis					13451		not a trace		10624	Quarry 9, Como Bluff (YPM)	United States	Wyoming	Albany	41.8931	-106.002	37.45	-52.17	Jurassic	Late/Upper Jurassic					Kimmeridgian	Tithonian	155.7	145.5	150.6	Morrison	Brushy Basin			fluvial-lacustrine indet.
12816	PaleoDB	E. Fara	Reptilia				Othnielosaurus	?	consors		Laosaurus	?	consors	10667		not a trace		10624	Quarry 9, Como Bluff (YPM)	United States	Wyoming	Albany	41.8931	-106.002	37.45	-52.17	Jurassic	Late/Upper Jurassic					Kimmeridgian	Tithonian	155.7	145.5	150.6	Morrison	Brushy Basin			fluvial-lacustrine indet.
12816	PaleoDB	E. Fara	Reptilia				Nanosaurus		gracilis		Laosaurus		gracilis	13451		body (3D)		10624	Quarry 9, Como Bluff (YPM)	United States	Wyoming	Albany	41.8931	-106.002	37.45	-52.17	Jurassic	Late/Upper Jurassic					Kimmeridgian	Tithonian	155.7	145.5	150.6	Morrison	Brushy Basin			fluvial-lacustrine indet.
12816	PaleoDB	E. Fara	Reptilia				Camptosaurus		sp.		Camptonotus		sp.	10618		body (3D)		10624	Quarry 9, Como Bluff (YPM)	United States	Wyoming	Albany	41.8931	-106.002	37.45	-52.17	Jurassic	Late/Upper Jurassic					Kimmeridgian	Tithonian	155.7	145.5	150.6	Morrison	Brushy Basin			fluvial-lacustrine indet.
12816	PaleoDB	E. Fara	Reptilia	Choristodera		n. gen.	Cteniogenys	n. sp.	antiquus					14538		body (3D)	mandible	10624	Quarry 9, Como Bluff (YPM)	United States	Wyoming	Albany	41.8931	-106.002	37.45	-52.17	Jurassic	Late/Upper Jurassic					Kimmeridgian	Tithonian	155.7	145.5	150.6	Morrison	Brushy Basin			fluvial-lacustrine indet.
12816	PaleoDB	E. Fara	Reptilia			n. gen.	Macelognathus	n. sp.	vagans					23560		body (3D)	mandible	10624	Quarry 9, Como Bluff (YPM)	United States	Wyoming	Albany	41.8931	-106.002	37.45	-52.17	Jurassic	Late/Upper Jurassic					Kimmeridgian	Tithonian	155.7	145.5	150.6	Morrison	Brushy Basin			fluvial-lacustrine indet.
12816	PaleoDB	E. Fara	Mammalia		Paurodontidae	n. gen.	Paurodon	n. sp.	valens					15497		body (3D)	mandible	10624	Quarry 9, Como Bluff (YPM)	United States	Wyoming	Albany	41.8931	-106.002	37.45	-52.17	Jurassic	Late/Upper Jurassic					Kimmeridgian	Tithonian	155.7	145.5	150.6	Morrison	Brushy Basin			fluvial-lacustrine indet.
12816	PaleoDB	E. Fara	Mammalia		Paurodontidae	n. gen.	Archaeotrigon	n. sp.	brevimaxillus					10665		body (3D)	mandible	10624	Quarry 9, Como Bluff (YPM)	United States	Wyoming	Albany	41.8931	-106.002	37.45	-52.17	Jurassic	Late/Upper Jurassic					Kimmeridgian	Tithonian	155.7	145.5	150.6	Morrison	Brushy Basin			fluvial-lacustrine indet.
12816	PaleoDB	E. Fara	Mammalia		Dryolestidae		Dryolestes	n. sp.	priscus					10665		body (3D)	mandible	10624	Quarry 9, Como Bluff (YPM)	United States	Wyoming	Albany	41.8931	-106.002	37.45	-52.17	Jurassic	Late/Upper Jurassic					Kimmeridgian	Tithonian	155.7	145.5	150.6	Morrison	Brushy Basin			fluvial-lacustrine indet.
12816	PaleoDB	E. Fara	Mammalia		Paurodontidae	n. gen.	Tathiodon	n. sp.	agilis	n. gen.	Tanaodon	n. sp.	agilis	10665		body (3D)	mandible	10624	Quarry 9, Como Bluff (YPM)	United States	Wyoming	Albany	41.8931	-106.002	37.45	-52.17	Jurassic	Late/Upper Jurassic					Kimmeridgian	Tithonian	155.7	145.5	150.6	Morrison	Brushy Basin			fluvial-lacustrine indet.
12816	PaleoDB	E. Fara	Mammalia		Dryolestidae	n. gen.	Laolestes	n. sp.	eminens					10665		body (3D)	mandible	10624	Quarry 9, Como Bluff (YPM)	United States	Wyoming	Albany	41.8931	-106.002	37.45	-52.17	Jurassic	Late/Upper Jurassic					Kimmeridgian	Tithonian	155.7	145.5	150.6	Morrison	Brushy Basin			fluvial-lacustrine indet.
12816	PaleoDB	E. Fara	Mammalia		Dryolestidae	n. gen.	Amblotherium	n. sp.	gracilis	n. gen.	Stylacodon	n. sp.	gracilis	10665		body (3D)	mandible	10624	Quarry 9, Como Bluff (YPM)	United States	Wyoming	Albany	41.8931	-106.002	37.45	-52.17	Jurassic	Late/Upper Jurassic					Kimmeridgian	Tithonian	155.7	145.5	150.6	Morrison	Brushy Basin			fluvial-lacustrine indet.
12816	PaleoDB	E. Fara	Mammalia		Dryolestidae		Amblotherium	n. sp.	debilis		Dryolestes	n. sp.	gracilis	34778		body (3D)	mandible	10624	Quarry 9, Como Bluff (YPM)	United States	Wyoming	Albany	41.8931	-106.002	37.45	-52.17	Jurassic	Late/Upper Jurassic					Kimmeridgian	Tithonian	155.7	145.5	150.6	Morrison	Brushy Basin			fluvial-lacustrine indet.
12816	PaleoDB	E. Fara	Mammalia		Dryolestidae		Dryolestes	n. sp.	priscus		Dryolestes	n. sp.	arcuatus	10665		body (3D)	maxilla	10624	Quarry 9, Como Bluff (YPM)	United States	Wyoming	Albany	41.8931	-106.002	37.45	-52.17	Jurassic	Late/Upper Jurassic					Kimmeridgian	Tithonian	155.7	145.5	150.6	Morrison	Brushy Basin			fluvial-lacustrine indet.
12816	PaleoDB	E. Fara	Mammalia		Dryolestidae	n. gen.	Laolestes	n. sp.	oweni	n. gen.	Melanodon	n. sp.	oweni	10665		body (3D)	maxilla	10624	Quarry 9, Como Bluff (YPM)	United States	Wyoming	Albany	41.8931	-106.002	37.45	-52.17	Jurassic	Late/Upper Jurassic					Kimmeridgian	Tithonian	155.7	145.5	150.6	Morrison	Brushy Basin			fluvial-lacustrine indet.
12816	PaleoDB	E. Fara	Mammalia		Paurodontidae	n. gen.	Euthlastus	n. sp.	cordiformis					10665		body (3D)	maxilla	10624	Quarry 9, Como Bluff (YPM)	United States	Wyoming	Albany	41.8931	-106.002	37.45	-52.17	Jurassic	Late/Upper Jurassic					Kimmeridgian	Tithonian	155.7	145.5	150.6	Morrison	Brushy Basin			fluvial-lacustrine indet.
12816	PaleoDB	E. Fara	Mammalia		Dryolestidae	n. gen.	Amblotherium	n. sp.	sp.	n. gen.	Miccylotyrans	n. sp.	minimus	10665		body (3D)	maxilla	10624	Quarry 9, Como Bluff (YPM)	United States	Wyoming	Albany	41.8931	-106.002	37.45	-52.17	Jurassic	Late/Upper Jurassic					Kimmeridgian	Tithonian	155.7	145.5	150.6	Morrison	Brushy Basin			fluvial-lacustrine indet.
12816	PaleoDB	E. Fara	Mammalia		Paurodontidae	n. gen.	Tathiodon	n. sp.	agilis	n. gen.	Pelicopsis	n. sp.	dubius	10665		body (3D)	maxilla	10624	Quarry 9, Como Bluff (YPM)	United States	Wyoming	Albany	41.8931	-106.002	37.45	-52.17	Jurassic	Late/Upper Jurassic					Kimmeridgian	Tithonian	155.7	145.5	150.6	Morrison	Brushy Basin			fluvial-lacustrine indet.
12816	PaleoDB	E. Fara	Mammalia	Docodonta	Docodontidae	n. gen.	Docodon	n. sp.	victor	n. gen.	Diplocynodon	n. sp.	victor	19266		body (3D)	mandible	10624	Quarry 9, Como Bluff (YPM)	United States	Wyoming	Albany	41.8931	-106.002	37.45	-52.17	Jurassic	Late/Upper Jurassic					Kimmeridgian	Tithonian	155.7	145.5	150.6	Morrison	Brushy Basin			fluvial-lacustrine indet.
12816	PaleoDB	E. Fara	Mammalia	Docodonta	Docodontidae	n. gen.	Docodon	n. sp.	striatus					34778		body (3D)	mandible	10624	Quarry 9, Como Bluff (YPM)	United States	Wyoming	Albany	41.8931	-106.002	37.45	-52.17	Jurassic	Late/Upper Jurassic					Kimmeridgian	Tithonian	155.7	145.5	150.6	Morrison	Brushy Basin			fluvial-lacustrine indet.
12816	PaleoDB	E. Fara	Mammalia	Docodonta	Docodontidae	n. gen.	Docodon	n. sp.	crassus	n. gen.	Enneodon	n. sp.	crassus	15497		body (3D)	mandible	10624	Quarry 9, Como Bluff (YPM)	United States	Wyoming	Albany	41.8931	-106.002	37.45	-52.17	Jurassic	Late/Upper Jurassic					Kimmeridgian	Tithonian	155.7	145.5	150.6	Morrison	Brushy Basin			fluvial-lacustrine indet.
12816	PaleoDB	E. Fara	Mammalia	Multituberculata	Allodontidae		Ctenacodon	n. sp.	serratus					10668		body (3D)	mandible	10624	Quarry 9, Como Bluff (YPM)	United States	Wyoming	Albany	41.8931	-106.002	37.45	-52.17	Jurassic	Late/Upper Jurassic					Kimmeridgian	Tithonian	155.7	145.5	150.6	Morrison	Brushy Basin			fluvial-lacustrine indet.
12816	PaleoDB	E. Fara	Mammalia	Multituberculata	Allodontidae		Ctenacodon	n. sp.	serratus		Ctenacodon	n. sp.	nanus	34778		body (3D)	mandible	10624	Quarry 9, Como Bluff (YPM)	United States	Wyoming	Albany	41.8931	-106.002	37.45	-52.17	Jurassic	Late/Upper Jurassic					Kimmeridgian	Tithonian	155.7	145.5	150.6	Morrison	Brushy Basin			fluvial-lacustrine indet.
12816	PaleoDB	E. Fara	Mammalia	Multituberculata	Allodontidae		Psalodon	n. sp.	potens		Ctenacodon	n. sp.	potens	15497		body (3D)	maxilla	10624	Quarry 9, Como Bluff (YPM)	United States	Wyoming	Albany	41.8931	-106.002	37.45	-52.17	Jurassic	Late/Upper Jurassic					Kimmeridgian	Tithonian	155.7	145.5	150.6	Morrison	Brushy Basin			fluvial-lacustrine indet.
12816	PaleoDB	E. Fara	Mammalia	Multituberculata	Allodontidae	n. gen.	Ctenacodon	n. sp.	laticeps	n. gen.	Allodon	n. sp.	laticeps	34778		body (3D)	maxilla	10624	Quarry 9, Como Bluff (YPM)	United States	Wyoming	Albany	41.8931	-106.002	37.45	-52.17	Jurassic	Late/Upper Jurassic					Kimmeridgian	Tithonian	155.7	145.5	150.6	Morrison	Brushy Basin			fluvial-lacustrine indet.
12816	PaleoDB	E. Fara	Mammalia	Multituberculata	Allodontidae		Psalodon	n. sp.	fortis		Allodon	n. sp.	fortis	15497		body (3D)	other	10624	Quarry 9, Como Bluff (YPM)	United States	Wyoming	Albany	41.8931	-106.002	37.45	-52.17	Jurassic	Late/Upper Jurassic					Kimmeridgian	Tithonian	155.7	145.5	150.6	Morrison	Brushy Basin			fluvial-lacustrine indet.
12816	PaleoDB	E. Fara	Reptilia	Squamata	Dorsetisauridae		Dorsetisaurus		sp.					15503		body (3D)		10624	Quarry 9, Como Bluff (YPM)	United States	Wyoming	Albany	41.8931	-106.002	37.45	-52.17	Jurassic	Late/Upper Jurassic					Kimmeridgian	Tithonian	155.7	145.5	150.6	Morrison	Brushy Basin			fluvial-lacustrine indet.
12816	PaleoDB	E. Fara	Reptilia	Squamata	Paramacellodidae		Paramacellodus		sp.					15503		body (3D)		10624	Quarry 9, Como Bluff (YPM)	United States	Wyoming	Albany	41.8931	-106.002	37.45	-52.17	Jurassic	Late/Upper Jurassic					Kimmeridgian	Tithonian	155.7	145.5	150.6	Morrison	Brushy Basin			fluvial-lacustrine indet.
12816	PaleoDB	E. Fara	Reptilia	Avetheropoda	Compsognathidae	?	Ornitholestes		hermanni					27086		not a trace	partial skeleton	10624	Quarry 9, Como Bluff (YPM)	United States	Wyoming	Albany	41.8931	-106.002	37.45	-52.17	Jurassic	Late/Upper Jurassic					Kimmeridgian	Tithonian	155.7	145.5	150.6	Morrison	Brushy Basin			fluvial-lacustrine indet.
12816	PaleoDB	E. Fara	Reptilia	Avetheropoda		?	Stokesosaurus		clevelandi					27086		body (3D)	postcrania	10624	Quarry 9, Como Bluff (YPM)	United States	Wyoming	Albany	41.8931	-106.002	37.45	-52.17	Jurassic	Late/Upper Jurassic					Kimmeridgian	Tithonian	155.7	145.5	150.6	Morrison	Brushy Basin			fluvial-lacustrine indet.
12816	PaleoDB	E. Fara	Reptilia				Nanosaurus		sp.		Othnielia		rex	27086		not a trace	partial skeleton	10624	Quarry 9, Como Bluff (YPM)	United States	Wyoming	Albany	41.8931	-106.002	37.45	-52.17	Jurassic	Late/Upper Jurassic					Kimmeridgian	Tithonian	155.7	145.5	150.6	Morrison	Brushy Basin			fluvial-lacustrine indet.
12816	PaleoDB	E. Fara	Mammalia		Dryolestidae	n. gen.	Dryolestes	n. sp.	priscus	n. gen.	Asthenodon	n. sp.	segnis	15497		body (3D)	mandible	10624	Quarry 9, Como Bluff (YPM)	United States	Wyoming	Albany	41.8931	-106.002	37.45	-52.17	Jurassic	Late/Upper Jurassic					Kimmeridgian	Tithonian	155.7	145.5	150.6	Morrison	Brushy Basin			fluvial-lacustrine indet.
12816	PaleoDB	E. Fara	Mammalia		Dryolestidae	n. gen.	Amblotherium	n. sp.	gracilis	n. gen.	Laodon	n. sp.	venustus	15497		body (3D)	mandible	10624	Quarry 9, Como Bluff (YPM)	United States	Wyoming	Albany	41.8931	-106.002	37.45	-52.17	Jurassic	Late/Upper Jurassic					Kimmeridgian	Tithonian	155.7	145.5	150.6	Morrison	Brushy Basin			fluvial-lacustrine indet.
12816	PaleoDB	E. Fara	Mammalia	Docodonta	Docodontidae		Docodon	n. sp.	affinis		Enneodon	n. sp.	affinis	15497		body (3D)	mandible	10624	Quarry 9, Como Bluff (YPM)	United States	Wyoming	Albany	41.8931	-106.002	37.45	-52.17	Jurassic	Late/Upper Jurassic					Kimmeridgian	Tithonian	155.7	145.5	150.6	Morrison	Brushy Basin			fluvial-lacustrine indet.
12816	PaleoDB	E. Fara	Mammalia			n. gen.	Tinodon	n. sp.	lepidus	n. gen.	Menacodon	n. sp.	rarus	15497		body (3D)	mandible	10624	Quarry 9, Como Bluff (YPM)	United States	Wyoming	Albany	41.8931	-106.002	37.45	-52.17	Jurassic	Late/Upper Jurassic					Kimmeridgian	Tithonian	155.7	145.5	150.6	Morrison	Brushy Basin			fluvial-lacustrine indet.
12816	PaleoDB	E. Fara	Mammalia				Tinodon	n. sp.	bellus					15497		body (3D)	mandible	10624	Quarry 9, Como Bluff (YPM)	United States	Wyoming	Albany	41.8931	-106.002	37.45	-52.17	Jurassic	Late/Upper Jurassic					Kimmeridgian	Tithonian	155.7	145.5	150.6	Morrison	Brushy Basin			fluvial-lacustrine indet.
12816	PaleoDB	E. Fara	Mammalia	Eutriconodonta	Triconodontidae		Priacodon	n. sp.	ferox		Tinodon	n. sp.	ferox	15497		body (3D)	mandible	10624	Quarry 9, Como Bluff (YPM)	United States	Wyoming	Albany	41.8931	-106.002	37.45	-52.17	Jurassic	Late/Upper Jurassic					Kimmeridgian	Tithonian	155.7	145.5	150.6	Morrison	Brushy Basin			fluvial-lacustrine indet.
12816	PaleoDB	E. Fara	Mammalia		Dryolestidae		Dryolestes	n. sp.	priscus		Stylacodon	n. sp.	validus	19266		body (3D)	mandible	10624	Quarry 9, Como Bluff (YPM)	United States	Wyoming	Albany	41.8931	-106.002	37.45	-52.17	Jurassic	Late/Upper Jurassic					Kimmeridgian	Tithonian	155.7	145.5	150.6	Morrison	Brushy Basin			fluvial-lacustrine indet.
12816	PaleoDB	E. Fara	Mammalia	Eutriconodonta	Triconodontidae		Trioracodon	n. sp.	bisulcus		Triconodon	n. sp.	bisulcus	19266		body (3D)	mandible	10624	Quarry 9, Como Bluff (YPM)	United States	Wyoming	Albany	41.8931	-106.002	37.45	-52.17	Jurassic	Late/Upper Jurassic					Kimmeridgian	Tithonian	155.7	145.5	150.6	Morrison	Brushy Basin			fluvial-lacustrine indet.
12816	PaleoDB	E. Fara	Reptilia	Testudines	Pleurosternidae		Glyptops		plicatulus					718		body (3D)	partial shell	10624	Quarry 9, Como Bluff (YPM)	United States	Wyoming	Albany	41.8931	-106.002	37.45	-52.17	Jurassic	Late/Upper Jurassic					Kimmeridgian	Tithonian	155.7	145.5	150.6	Morrison	Brushy Basin			fluvial-lacustrine indet.
12816	PaleoDB	E. Fara	Reptilia	Testudines	Pleurosternidae		Dinochelys		whitei					10663		body (3D)	partial skeleton	10624	Quarry 9, Como Bluff (YPM)	United States	Wyoming	Albany	41.8931	-106.002	37.45	-52.17	Jurassic	Late/Upper Jurassic					Kimmeridgian	Tithonian	155.7	145.5	150.6	Morrison	Brushy Basin			fluvial-lacustrine indet.
12816	PaleoDB	E. Fara	Reptilia	Squamata	Paramacellodidae		Paramacellodus		sp.					10663		body (3D)		10624	Quarry 9, Como Bluff (YPM)	United States	Wyoming	Albany	41.8931	-106.002	37.45	-52.17	Jurassic	Late/Upper Jurassic					Kimmeridgian	Tithonian	155.7	145.5	150.6	Morrison	Brushy Basin			fluvial-lacustrine indet.
12816	PaleoDB	E. Fara	Mammalia		Dryolestidae		Comotherium		richi					10663		not a trace		10624	Quarry 9, Como Bluff (YPM)	United States	Wyoming	Albany	41.8931	-106.002	37.45	-52.17	Jurassic	Late/Upper Jurassic					Kimmeridgian	Tithonian	155.7	145.5	150.6	Morrison	Brushy Basin			fluvial-lacustrine indet.
12816	PaleoDB	E. Fara	Mammalia	Eutriconodonta	Triconodontidae		Priacodon	n. sp.	robustus		Tinodon	n. sp.	robustus	38225		body (3D)	mandible	10624	Quarry 9, Como Bluff (YPM)	United States	Wyoming	Albany	41.8931	-106.002	37.45	-52.17	Jurassic	Late/Upper Jurassic					Kimmeridgian	Tithonian	155.7	145.5	150.6	Morrison	Brushy Basin			fluvial-lacustrine indet.
12816	PaleoDB	E. Fara	Mammalia	Eutriconodonta	Amphilestidae	n. gen.	Comodon	n. sp.	gidleyi	n. gen.	Phascolodon	n. sp.	gidleyi	38226		body (3D)	mandible	10624	Quarry 9, Como Bluff (YPM)	United States	Wyoming	Albany	41.8931	-106.002	37.45	-52.17	Jurassic	Late/Upper Jurassic					Kimmeridgian	Tithonian	155.7	145.5	150.6	Morrison	Brushy Basin			fluvial-lacustrine indet.
12816	PaleoDB	E. Fara	Mammalia	Eutriconodonta	Amphilestidae	n. gen.	Aploconodon	n. sp.	comoensis					38226		body (3D)	mandible	10624	Quarry 9, Como Bluff (YPM)	United States	Wyoming	Albany	41.8931	-106.002	37.45	-52.17	Jurassic	Late/Upper Jurassic					Kimmeridgian	Tithonian	155.7	145.5	150.6	Morrison	Brushy Basin			fluvial-lacustrine indet.
12816	PaleoDB	E. Fara	Mammalia	Eutriconodonta	Triconodontidae		Priacodon	n. sp.	lulli					38226		body (3D)	maxilla	10624	Quarry 9, Como Bluff (YPM)	United States	Wyoming	Albany	41.8931	-106.002	37.45	-52.17	Jurassic	Late/Upper Jurassic					Kimmeridgian	Tithonian	155.7	145.5	150.6	Morrison	Brushy Basin			fluvial-lacustrine indet.
12816	PaleoDB	E. Fara	Mammalia	Eutriconodonta	Triconodontidae		Priacodon	n. sp.	grandaevus					38226		body (3D)	maxilla	10624	Quarry 9, Como Bluff (YPM)	United States	Wyoming	Albany	41.8931	-106.002	37.45	-52.17	Jurassic	Late/Upper Jurassic					Kimmeridgian	Tithonian	155.7	145.5	150.6	Morrison	Brushy Basin			fluvial-lacustrine indet.
12816	PaleoDB	E. Fara	Mammalia	Multituberculata	Allodontidae		Ctenacodon	n. sp.	scindens					38807		body (3D)	mandible	10624	Quarry 9, Como Bluff (YPM)	United States	Wyoming	Albany	41.8931	-106.002	37.45	-52.17	Jurassic	Late/Upper Jurassic					Kimmeridgian	Tithonian	155.7	145.5	150.6	Morrison	Brushy Basin			fluvial-lacustrine indet.
12816	PaleoDB	E. Fara	Mammalia	Multituberculata	Allodontidae		Psalodon	n. sp.	marshi					38807		body (3D)	mandible	10624	Quarry 9, Como Bluff (YPM)	United States	Wyoming	Albany	41.8931	-106.002	37.45	-52.17	Jurassic	Late/Upper Jurassic					Kimmeridgian	Tithonian	155.7	145.5	150.6	Morrison	Brushy Basin			fluvial-lacustrine indet.
12816	PaleoDB	E. Fara	Mammalia				Tinodon	n. sp.	bellus		Tinodon	n. sp.	lepidus	38807		body (3D)	mandible	10624	Quarry 9, Como Bluff (YPM)	United States	Wyoming	Albany	41.8931	-106.002	37.45	-52.17	Jurassic	Late/Upper Jurassic					Kimmeridgian	Tithonian	155.7	145.5	150.6	Morrison	Brushy Basin			fluvial-lacustrine indet.
12816	PaleoDB	E. Fara	Mammalia		Amphidontidae	n. gen.	Amphidon	n. sp.	superstes					38824		body (3D)	mandible	10624	Quarry 9, Como Bluff (YPM)	United States	Wyoming	Albany	41.8931	-106.002	37.45	-52.17	Jurassic	Late/Upper Jurassic					Kimmeridgian	Tithonian	155.7	145.5	150.6	Morrison	Brushy Basin			fluvial-lacustrine indet.
12816	PaleoDB	E. Fara	Mammalia				Tinodon	n. sp.	bellus		Amphidon	n. sp.	aequicrurius	38824		body (3D)	maxilla	10624	Quarry 9, Como Bluff (YPM)	United States	Wyoming	Albany	41.8931	-106.002	37.45	-52.17	Jurassic	Late/Upper Jurassic					Kimmeridgian	Tithonian	155.7	145.5	150.6	Morrison	Brushy Basin			fluvial-lacustrine indet.
12816	PaleoDB	E. Fara	Mammalia		Paurodontidae		Archaeotrigon		sp.					38807		not a trace		10624	Quarry 9, Como Bluff (YPM)	United States	Wyoming	Albany	41.8931	-106.002	37.45	-52.17	Jurassic	Late/Upper Jurassic					Kimmeridgian	Tithonian	155.7	145.5	150.6	Morrison	Brushy Basin			fluvial-lacustrine indet.
12816	PaleoDB	E. Fara	Mammalia		Dryolestidae		Dryolestes	n. sp.	priscus		Laolestes	n. sp.	grandis	38807		body (3D)	mandible	10624	Quarry 9, Como Bluff (YPM)	United States	Wyoming	Albany	41.8931	-106.002	37.45	-52.17	Jurassic	Late/Upper Jurassic					Kimmeridgian	Tithonian	155.7	145.5	150.6	Morrison	Brushy Basin			fluvial-lacustrine indet.
12816	PaleoDB	E. Fara	Mammalia		Dryolestidae		Laolestes		sp.					38807		body (3D)		10624	Quarry 9, Como Bluff (YPM)	United States	Wyoming	Albany	41.8931	-106.002	37.45	-52.17	Jurassic	Late/Upper Jurassic					Kimmeridgian	Tithonian	155.7	145.5	150.6	Morrison	Brushy Basin			fluvial-lacustrine indet.
12816	PaleoDB	E. Fara	Mammalia		Dryolestidae	?	Dryolestes	n. sp.	priscus	?	Herpetairus	n. sp.	humilis	38807		body (3D)	maxilla	10624	Quarry 9, Como Bluff (YPM)	United States	Wyoming	Albany	41.8931	-106.002	37.45	-52.17	Jurassic	Late/Upper Jurassic					Kimmeridgian	Tithonian	155.7	145.5	150.6	Morrison	Brushy Basin			fluvial-lacustrine indet.
12816	PaleoDB	E. Fara	Mammalia		Dryolestidae		Laolestes	n. sp.	goodrichi		Melanodon	n. sp.	goodrichi	38807		body (3D)	maxilla	10624	Quarry 9, Como Bluff (YPM)	United States	Wyoming	Albany	41.8931	-106.002	37.45	-52.17	Jurassic	Late/Upper Jurassic					Kimmeridgian	Tithonian	155.7	145.5	150.6	Morrison	Brushy Basin			fluvial-lacustrine indet.
12816	PaleoDB	E. Fara	Mammalia		Dryolestidae	n. gen.	Laolestes	n. sp.	osborni	n. gen.	Malthacolestes	n. sp.	osborni	38807		body (3D)	maxilla	10624	Quarry 9, Como Bluff (YPM)	United States	Wyoming	Albany	41.8931	-106.002	37.45	-52.17	Jurassic	Late/Upper Jurassic					Kimmeridgian	Tithonian	155.7	145.5	150.6	Morrison	Brushy Basin			fluvial-lacustrine indet.
12816	PaleoDB	E. Fara	Mammalia	Docodonta	Docodontidae		Docodon	n. sp.	superus					38807		body (3D)	maxilla	10624	Quarry 9, Como Bluff (YPM)	United States	Wyoming	Albany	41.8931	-106.002	37.45	-52.17	Jurassic	Late/Upper Jurassic					Kimmeridgian	Tithonian	155.7	145.5	150.6	Morrison	Brushy Basin			fluvial-lacustrine indet.
12816	PaleoDB	E. Fara	Reptilia	Avetheropoda	Allosauridae		Allosaurus		fragilis		Antrodemus		sp.	10608	10667	not a trace		10624	Quarry 9, Como Bluff (YPM)	United States	Wyoming	Albany	41.8931	-106.002	37.45	-52.17	Jurassic	Late/Upper Jurassic					Kimmeridgian	Tithonian	155.7	145.5	150.6	Morrison	Brushy Basin			fluvial-lacustrine indet.
12816	PaleoDB	E. Fara	Reptilia				Drinker		nisti		Nanosaurus		agilis	10653	12780	not a trace	partial skeleton	10624	Quarry 9, Como Bluff (YPM)	United States	Wyoming	Albany	41.8931	-106.002	37.45	-52.17	Jurassic	Late/Upper Jurassic					Kimmeridgian	Tithonian	155.7	145.5	150.6	Morrison	Brushy Basin			fluvial-lacustrine indet.
12840	PaleoDB	E. Fara	Reptilia	Squamata	Cordylidae		Pseudolacerta		lamandini					4283		body (3D)		7272	Le Bretou	France	Quercy, Midi-Pyrenees Region	Tarn-et-Garonne Departement	44.1667	1.73333	42.06	-2.02	Paleogene	Eocene	Middle Eocene	Bartonian	Cenozoic 3	Bartonian	Bartonian		40.4	37.2	38.8					karst indet.
12840	PaleoDB	E. Fara	Reptilia	Squamata	Cordylidae		Pseudolacerta		mucronata					4283		body (3D)		7272	Le Bretou	France	Quercy, Midi-Pyrenees Region	Tarn-et-Garonne Departement	44.1667	1.73333	42.06	-2.02	Paleogene	Eocene	Middle Eocene	Bartonian	Cenozoic 3	Bartonian	Bartonian		40.4	37.2	38.8					karst indet.
12840	PaleoDB	E. Fara	Reptilia	Squamata	Cordylidae		Pseudolacerta		sp.					4283		body (3D)		7272	Le Bretou	France	Quercy, Midi-Pyrenees Region	Tarn-et-Garonne Departement	44.1667	1.73333	42.06	-2.02	Paleogene	Eocene	Middle Eocene	Bartonian	Cenozoic 3	Bartonian	Bartonian		40.4	37.2	38.8					karst indet.
12840	PaleoDB	E. Fara	Mammalia	Primates	Omomyidae		Necrolemur		zitteli					7272		not a trace		7272	Le Bretou	France	Quercy, Midi-Pyrenees Region	Tarn-et-Garonne Departement	44.1667	1.73333	42.06	-2.02	Paleogene	Eocene	Middle Eocene	Bartonian	Cenozoic 3	Bartonian	Bartonian		40.4	37.2	38.8					karst indet.
12840	PaleoDB	E. Fara	Mammalia	Primates	Omomyidae		Pseudoloris		parvulus					7272		body (3D)	maxilla	7272	Le Bretou	France	Quercy, Midi-Pyrenees Region	Tarn-et-Garonne Departement	44.1667	1.73333	42.06	-2.02	Paleogene	Eocene	Middle Eocene	Bartonian	Cenozoic 3	Bartonian	Bartonian		40.4	37.2	38.8					karst indet.
12840	PaleoDB	E. Fara	Mammalia	Artiodactyla			Cebochoerus		helveticus					11652		body (3D)		7272	Le Bretou	France	Quercy, Midi-Pyrenees Region	Tarn-et-Garonne Departement	44.1667	1.73333	42.06	-2.02	Paleogene	Eocene	Middle Eocene	Bartonian	Cenozoic 3	Bartonian	Bartonian		40.4	37.2	38.8					karst indet.
12840	PaleoDB	E. Fara	Mammalia	Artiodactyla	Anoplotheriidae		Dacrytherium	cf.	elegans					7272		not a trace		7272	Le Bretou	France	Quercy, Midi-Pyrenees Region	Tarn-et-Garonne Departement	44.1667	1.73333	42.06	-2.02	Paleogene	Eocene	Middle Eocene	Bartonian	Cenozoic 3	Bartonian	Bartonian		40.4	37.2	38.8					karst indet.
12840	PaleoDB	E. Fara	Mammalia	Artiodactyla	Anoplotheriidae		Robiacina		minuta					7272		not a trace		7272	Le Bretou	France	Quercy, Midi-Pyrenees Region	Tarn-et-Garonne Departement	44.1667	1.73333	42.06	-2.02	Paleogene	Eocene	Middle Eocene	Bartonian	Cenozoic 3	Bartonian	Bartonian		40.4	37.2	38.8					karst indet.
12840	PaleoDB	E. Fara	Mammalia	Artiodactyla	Anoplotheriidae		Leptotheridium	cf.	traguloides					7272		not a trace		7272	Le Bretou	France	Quercy, Midi-Pyrenees Region	Tarn-et-Garonne Departement	44.1667	1.73333	42.06	-2.02	Paleogene	Eocene	Middle Eocene	Bartonian	Cenozoic 3	Bartonian	Bartonian		40.4	37.2	38.8					karst indet.
12840	PaleoDB	E. Fara	Mammalia	Artiodactyla			Xiphodon	cf.	castrense					11652		body (3D)		7272	Le Bretou	France	Quercy, Midi-Pyrenees Region	Tarn-et-Garonne Departement	44.1667	1.73333	42.06	-2.02	Paleogene	Eocene	Middle Eocene	Bartonian	Cenozoic 3	Bartonian	Bartonian		40.4	37.2	38.8					karst indet.
12840	PaleoDB	E. Fara	Mammalia	Artiodactyla	Xiphodontidae		Dichodon		sp.					11652		not a trace		7272	Le Bretou	France	Quercy, Midi-Pyrenees Region	Tarn-et-Garonne Departement	44.1667	1.73333	42.06	-2.02	Paleogene	Eocene	Middle Eocene	Bartonian	Cenozoic 3	Bartonian	Bartonian		40.4	37.2	38.8					karst indet.
12840	PaleoDB	E. Fara	Mammalia	Artiodactyla	Xiphodontidae		Haplomeryx	cf.	picteti					11652		not a trace		7272	Le Bretou	France	Quercy, Midi-Pyrenees Region	Tarn-et-Garonne Departement	44.1667	1.73333	42.06	-2.02	Paleogene	Eocene	Middle Eocene	Bartonian	Cenozoic 3	Bartonian	Bartonian		40.4	37.2	38.8					karst indet.
12840	PaleoDB	E. Fara	Mammalia	Artiodactyla	Amphimerycidae		Pseudamphimeryx		pavloviae					7272		not a trace		7272	Le Bretou	France	Quercy, Midi-Pyrenees Region	Tarn-et-Garonne Departement	44.1667	1.73333	42.06	-2.02	Paleogene	Eocene	Middle Eocene	Bartonian	Cenozoic 3	Bartonian	Bartonian		40.4	37.2	38.8					karst indet.
12840	PaleoDB	E. Fara	Mammalia	Primates	Notharctidae		Anchomomys	aff.	quercyi		Anchomomys	aff.	quercyi	11599		body (3D)	maxilla	7272	Le Bretou	France	Quercy, Midi-Pyrenees Region	Tarn-et-Garonne Departement	44.1667	1.73333	42.06	-2.02	Paleogene	Eocene	Middle Eocene	Bartonian	Cenozoic 3	Bartonian	Bartonian		40.4	37.2	38.8					karst indet.
12840	PaleoDB	E. Fara	Mammalia	Primates	Omomyidae		Necrolemur	cf.	antiquus					11599		not a trace		7272	Le Bretou	France	Quercy, Midi-Pyrenees Region	Tarn-et-Garonne Departement	44.1667	1.73333	42.06	-2.02	Paleogene	Eocene	Middle Eocene	Bartonian	Cenozoic 3	Bartonian	Bartonian		40.4	37.2	38.8					karst indet.
12840	PaleoDB	E. Fara					Salamandra		sansaniensis					11647		body (3D)		7272	Le Bretou	France	Quercy, Midi-Pyrenees Region	Tarn-et-Garonne Departement	44.1667	1.73333	42.06	-2.02	Paleogene	Eocene	Middle Eocene	Bartonian	Cenozoic 3	Bartonian	Bartonian		40.4	37.2	38.8					karst indet.
12840	PaleoDB	E. Fara		Salientia	Pelodytidae	cf.	Pelodytes		sp.					11647		body (3D)		7272	Le Bretou	France	Quercy, Midi-Pyrenees Region	Tarn-et-Garonne Departement	44.1667	1.73333	42.06	-2.02	Paleogene	Eocene	Middle Eocene	Bartonian	Cenozoic 3	Bartonian	Bartonian		40.4	37.2	38.8					karst indet.
12840	PaleoDB	E. Fara	Reptilia	Testudines	Emydidae		Ptychogaster	aff.	cayluxensis					11647		body (3D)	partial shell	7272	Le Bretou	France	Quercy, Midi-Pyrenees Region	Tarn-et-Garonne Departement	44.1667	1.73333	42.06	-2.02	Paleogene	Eocene	Middle Eocene	Bartonian	Cenozoic 3	Bartonian	Bartonian		40.4	37.2	38.8					karst indet.
12840	PaleoDB	E. Fara	Reptilia	Squamata	Gekkonidae		Cadurcogekko		piveteaui					11647		not a trace		7272	Le Bretou	France	Quercy, Midi-Pyrenees Region	Tarn-et-Garonne Departement	44.1667	1.73333	42.06	-2.02	Paleogene	Eocene	Middle Eocene	Bartonian	Cenozoic 3	Bartonian	Bartonian		40.4	37.2	38.8					karst indet.
12840	PaleoDB	E. Fara	Reptilia	Squamata	Lacertidae		Plesiolacerta		lydekkeri					11647		body (3D)		7272	Le Bretou	France	Quercy, Midi-Pyrenees Region	Tarn-et-Garonne Departement	44.1667	1.73333	42.06	-2.02	Paleogene	Eocene	Middle Eocene	Bartonian	Cenozoic 3	Bartonian	Bartonian		40.4	37.2	38.8					karst indet.
12840	PaleoDB	E. Fara	Aves	Avetheropoda	Vulturidae		Diatropornis		ellioti					11648		body (3D)		7272	Le Bretou	France	Quercy, Midi-Pyrenees Region	Tarn-et-Garonne Departement	44.1667	1.73333	42.06	-2.02	Paleogene	Eocene	Middle Eocene	Bartonian	Cenozoic 3	Bartonian	Bartonian		40.4	37.2	38.8					karst indet.
12840	PaleoDB	E. Fara	Aves	Avetheropoda	Idiornithidae		Idiornis		gaillardi					11648		body (3D)		7272	Le Bretou	France	Quercy, Midi-Pyrenees Region	Tarn-et-Garonne Departement	44.1667	1.73333	42.06	-2.02	Paleogene	Eocene	Middle Eocene	Bartonian	Cenozoic 3	Bartonian	Bartonian		40.4	37.2	38.8					karst indet.
12840	PaleoDB	E. Fara	Aves	Avetheropoda			Taoperdix		sp.					11648		not a trace		7272	Le Bretou	France	Quercy, Midi-Pyrenees Region	Tarn-et-Garonne Departement	44.1667	1.73333	42.06	-2.02	Paleogene	Eocene	Middle Eocene	Bartonian	Cenozoic 3	Bartonian	Bartonian		40.4	37.2	38.8					karst indet.
12840	PaleoDB	E. Fara	Reptilia	Squamata	Anguidae	cf.	Ophisaurus		sp.					11647		body (3D)		7272	Le Bretou	France	Quercy, Midi-Pyrenees Region	Tarn-et-Garonne Departement	44.1667	1.73333	42.06	-2.02	Paleogene	Eocene	Middle Eocene	Bartonian	Cenozoic 3	Bartonian	Bartonian		40.4	37.2	38.8					karst indet.
12840	PaleoDB	E. Fara	Reptilia	Squamata	Anguidae	cf.	Anguis		sp.					11647		body (3D)		7272	Le Bretou	France	Quercy, Midi-Pyrenees Region	Tarn-et-Garonne Departement	44.1667	1.73333	42.06	-2.02	Paleogene	Eocene	Middle Eocene	Bartonian	Cenozoic 3	Bartonian	Bartonian		40.4	37.2	38.8					karst indet.
12840	PaleoDB	E. Fara	Reptilia	Squamata	Anguidae		Placosaurus		sp.					11647		body (3D)		7272	Le Bretou	France	Quercy, Midi-Pyrenees Region	Tarn-et-Garonne Departement	44.1667	1.73333	42.06	-2.02	Paleogene	Eocene	Middle Eocene	Bartonian	Cenozoic 3	Bartonian	Bartonian		40.4	37.2	38.8					karst indet.
12840	PaleoDB	E. Fara	Reptilia	Squamata	Necrosauridae		Necrosaurus	cf.	cayluxi					11647		not a trace		7272	Le Bretou	France	Quercy, Midi-Pyrenees Region	Tarn-et-Garonne Departement	44.1667	1.73333	42.06	-2.02	Paleogene	Eocene	Middle Eocene	Bartonian	Cenozoic 3	Bartonian	Bartonian		40.4	37.2	38.8					karst indet.
12840	PaleoDB	E. Fara	Reptilia	Pythonomorpha			Coniophis		sp.					11647		not a trace		7272	Le Bretou	France	Quercy, Midi-Pyrenees Region	Tarn-et-Garonne Departement	44.1667	1.73333	42.06	-2.02	Paleogene	Eocene	Middle Eocene	Bartonian	Cenozoic 3	Bartonian	Bartonian		40.4	37.2	38.8					karst indet.
12840	PaleoDB	E. Fara	Reptilia	Pythonomorpha	Tropidophiidae		Dunnophis		cadurcensis					11647		body (3D)		7272	Le Bretou	France	Quercy, Midi-Pyrenees Region	Tarn-et-Garonne Departement	44.1667	1.73333	42.06	-2.02	Paleogene	Eocene	Middle Eocene	Bartonian	Cenozoic 3	Bartonian	Bartonian		40.4	37.2	38.8					karst indet.
12840	PaleoDB	E. Fara	Reptilia	Pythonomorpha	Erycidae		Cadurceryx	cf.	filholi					11647		body (3D)		7272	Le Bretou	France	Quercy, Midi-Pyrenees Region	Tarn-et-Garonne Departement	44.1667	1.73333	42.06	-2.02	Paleogene	Eocene	Middle Eocene	Bartonian	Cenozoic 3	Bartonian	Bartonian		40.4	37.2	38.8					karst indet.
12840	PaleoDB	E. Fara	Reptilia	Pythonomorpha	Boidae		Palaeopython		cadurcensis					11647		body (3D)		7272	Le Bretou	France	Quercy, Midi-Pyrenees Region	Tarn-et-Garonne Departement	44.1667	1.73333	42.06	-2.02	Paleogene	Eocene	Middle Eocene	Bartonian	Cenozoic 3	Bartonian	Bartonian		40.4	37.2	38.8					karst indet.
12840	PaleoDB	E. Fara	Reptilia	Pythonomorpha	Boidae		Palaeopython	aff.	cadurcensis					11647		body (3D)		7272	Le Bretou	France	Quercy, Midi-Pyrenees Region	Tarn-et-Garonne Departement	44.1667	1.73333	42.06	-2.02	Paleogene	Eocene	Middle Eocene	Bartonian	Cenozoic 3	Bartonian	Bartonian		40.4	37.2	38.8					karst indet.
12840	PaleoDB	E. Fara	Aves	Avetheropoda	Aegialornithidae		Aegialornis		gallicus					11648		body (3D)		7272	Le Bretou	France	Quercy, Midi-Pyrenees Region	Tarn-et-Garonne Departement	44.1667	1.73333	42.06	-2.02	Paleogene	Eocene	Middle Eocene	Bartonian	Cenozoic 3	Bartonian	Bartonian		40.4	37.2	38.8					karst indet.
12840	PaleoDB	E. Fara	Aves	Avetheropoda	Aegialornithidae		Aegialornis		wetmorei					11648		body (3D)		7272	Le Bretou	France	Quercy, Midi-Pyrenees Region	Tarn-et-Garonne Departement	44.1667	1.73333	42.06	-2.02	Paleogene	Eocene	Middle Eocene	Bartonian	Cenozoic 3	Bartonian	Bartonian		40.4	37.2	38.8					karst indet.
12840	PaleoDB	E. Fara	Aves	Avetheropoda	Coliidae		Primocolius		sigei					11648		body (3D)	limb element	7272	Le Bretou	France	Quercy, Midi-Pyrenees Region	Tarn-et-Garonne Departement	44.1667	1.73333	42.06	-2.02	Paleogene	Eocene	Middle Eocene	Bartonian	Cenozoic 3	Bartonian	Bartonian		40.4	37.2	38.8					karst indet.
12840	PaleoDB	E. Fara	Mammalia				Amphiperatherium		bourdellense					11649		body (3D)		7272	Le Bretou	France	Quercy, Midi-Pyrenees Region	Tarn-et-Garonne Departement	44.1667	1.73333	42.06	-2.02	Paleogene	Eocene	Middle Eocene	Bartonian	Cenozoic 3	Bartonian	Bartonian		40.4	37.2	38.8					karst indet.
12840	PaleoDB	E. Fara	Mammalia				Amphiperatherium		minutum					11649		body (3D)		7272	Le Bretou	France	Quercy, Midi-Pyrenees Region	Tarn-et-Garonne Departement	44.1667	1.73333	42.06	-2.02	Paleogene	Eocene	Middle Eocene	Bartonian	Cenozoic 3	Bartonian	Bartonian		40.4	37.2	38.8					karst indet.
12840	PaleoDB	E. Fara	Mammalia				Amphiperatherium		fontense					11649		body (3D)		7272	Le Bretou	France	Quercy, Midi-Pyrenees Region	Tarn-et-Garonne Departement	44.1667	1.73333	42.06	-2.02	Paleogene	Eocene	Middle Eocene	Bartonian	Cenozoic 3	Bartonian	Bartonian		40.4	37.2	38.8					karst indet.
12840	PaleoDB	E. Fara	Mammalia				Peratherium		bretouense					11649		body (3D)		7272	Le Bretou	France	Quercy, Midi-Pyrenees Region	Tarn-et-Garonne Departement	44.1667	1.73333	42.06	-2.02	Paleogene	Eocene	Middle Eocene	Bartonian	Cenozoic 3	Bartonian	Bartonian		40.4	37.2	38.8					karst indet.
12840	PaleoDB	E. Fara	Mammalia				Peratherium		lavergnense					11649		body (3D)		7272	Le Bretou	France	Quercy, Midi-Pyrenees Region	Tarn-et-Garonne Departement	44.1667	1.73333	42.06	-2.02	Paleogene	Eocene	Middle Eocene	Bartonian	Cenozoic 3	Bartonian	Bartonian		40.4	37.2	38.8					karst indet.
12840	PaleoDB	E. Fara	Mammalia	Creodonta	Hyaenodontidae	cf.	Prototomus	?	minor					11649		not a trace		7272	Le Bretou	France	Quercy, Midi-Pyrenees Region	Tarn-et-Garonne Departement	44.1667	1.73333	42.06	-2.02	Paleogene	Eocene	Middle Eocene	Bartonian	Cenozoic 3	Bartonian	Bartonian		40.4	37.2	38.8					karst indet.
12840	PaleoDB	E. Fara	Mammalia	Creodonta	Hyaenodontidae		Cynohyaenodon	n. sp.	magnus					11649		body (3D)	maxilla	7272	Le Bretou	France	Quercy, Midi-Pyrenees Region	Tarn-et-Garonne Departement	44.1667	1.73333	42.06	-2.02	Paleogene	Eocene	Middle Eocene	Bartonian	Cenozoic 3	Bartonian	Bartonian		40.4	37.2	38.8					karst indet.
12840	PaleoDB	E. Fara	Mammalia				Quercygale	aff.	angustidens					11649		body (3D)	mandible	7272	Le Bretou	France	Quercy, Midi-Pyrenees Region	Tarn-et-Garonne Departement	44.1667	1.73333	42.06	-2.02	Paleogene	Eocene	Middle Eocene	Bartonian	Cenozoic 3	Bartonian	Bartonian		40.4	37.2	38.8					karst indet.
12840	PaleoDB	E. Fara	Mammalia	Carnivora	Miacidae		Simamphicyon		helveticus					11649		not a trace	tooth	7272	Le Bretou	France	Quercy, Midi-Pyrenees Region	Tarn-et-Garonne Departement	44.1667	1.73333	42.06	-2.02	Paleogene	Eocene	Middle Eocene	Bartonian	Cenozoic 3	Bartonian	Bartonian		40.4	37.2	38.8					karst indet.
12840	PaleoDB	E. Fara	Mammalia		Nyctitheriidae		Saturninia		beata					11650		body (3D)		7272	Le Bretou	France	Quercy, Midi-Pyrenees Region	Tarn-et-Garonne Departement	44.1667	1.73333	42.06	-2.02	Paleogene	Eocene	Middle Eocene	Bartonian	Cenozoic 3	Bartonian	Bartonian		40.4	37.2	38.8					karst indet.
12840	PaleoDB	E. Fara	Mammalia		Nyctitheriidae		Saturninia		mamertensis					11650		body (3D)		7272	Le Bretou	France	Quercy, Midi-Pyrenees Region	Tarn-et-Garonne Departement	44.1667	1.73333	42.06	-2.02	Paleogene	Eocene	Middle Eocene	Bartonian	Cenozoic 3	Bartonian	Bartonian		40.4	37.2	38.8					karst indet.
12840	PaleoDB	E. Fara	Mammalia	Chiroptera	Emballonuridae		Vespertiliavus		gracilis					11650		body (3D)		7272	Le Bretou	France	Quercy, Midi-Pyrenees Region	Tarn-et-Garonne Departement	44.1667	1.73333	42.06	-2.02	Paleogene	Eocene	Middle Eocene	Bartonian	Cenozoic 3	Bartonian	Bartonian		40.4	37.2	38.8					karst indet.
12840	PaleoDB	E. Fara	Mammalia	Chiroptera	Emballonuridae		Vespertiliavus	cf.	schlosseri					11650		body (3D)		7272	Le Bretou	France	Quercy, Midi-Pyrenees Region	Tarn-et-Garonne Departement	44.1667	1.73333	42.06	-2.02	Paleogene	Eocene	Middle Eocene	Bartonian	Cenozoic 3	Bartonian	Bartonian		40.4	37.2	38.8					karst indet.
12840	PaleoDB	E. Fara	Mammalia	Chiroptera	Hipposideridae		Palaeophyllophora		quercyi					11650		body (3D)		7272	Le Bretou	France	Quercy, Midi-Pyrenees Region	Tarn-et-Garonne Departement	44.1667	1.73333	42.06	-2.02	Paleogene	Eocene	Middle Eocene	Bartonian	Cenozoic 3	Bartonian	Bartonian		40.4	37.2	38.8					karst indet.
12840	PaleoDB	E. Fara	Mammalia	Chiroptera	Hipposideridae		Hipposideros		schlosseri					11650		body (3D)		7272	Le Bretou	France	Quercy, Midi-Pyrenees Region	Tarn-et-Garonne Departement	44.1667	1.73333	42.06	-2.02	Paleogene	Eocene	Middle Eocene	Bartonian	Cenozoic 3	Bartonian	Bartonian		40.4	37.2	38.8					karst indet.
12840	PaleoDB	E. Fara	Mammalia	Chiroptera	Hipposideridae		Hipposideros	n. sp.	trassounius					11650		body (3D)		7272	Le Bretou	France	Quercy, Midi-Pyrenees Region	Tarn-et-Garonne Departement	44.1667	1.73333	42.06	-2.02	Paleogene	Eocene	Middle Eocene	Bartonian	Cenozoic 3	Bartonian	Bartonian		40.4	37.2	38.8					karst indet.
12840	PaleoDB	E. Fara	Mammalia		Nyctitheriidae	?	Saturninia		sp.					11650		body (3D)		7272	Le Bretou	France	Quercy, Midi-Pyrenees Region	Tarn-et-Garonne Departement	44.1667	1.73333	42.06	-2.02	Paleogene	Eocene	Middle Eocene	Bartonian	Cenozoic 3	Bartonian	Bartonian		40.4	37.2	38.8					karst indet.
12840	PaleoDB	E. Fara	Mammalia		Nyctitheriidae	?	Saturninia		beata					11650		body (3D)		7272	Le Bretou	France	Quercy, Midi-Pyrenees Region	Tarn-et-Garonne Departement	44.1667	1.73333	42.06	-2.02	Paleogene	Eocene	Middle Eocene	Bartonian	Cenozoic 3	Bartonian	Bartonian		40.4	37.2	38.8					karst indet.
12840	PaleoDB	E. Fara	Mammalia	Chiroptera	Hipposideridae	cf.	Hipposideros		schlosseri					11650		body (3D)		7272	Le Bretou	France	Quercy, Midi-Pyrenees Region	Tarn-et-Garonne Departement	44.1667	1.73333	42.06	-2.02	Paleogene	Eocene	Middle Eocene	Bartonian	Cenozoic 3	Bartonian	Bartonian		40.4	37.2	38.8					karst indet.
12840	PaleoDB	E. Fara	Mammalia	Rodentia	Ischyromyidae		Plesiarctomys		huerzeleri					11651		not a trace		7272	Le Bretou	France	Quercy, Midi-Pyrenees Region	Tarn-et-Garonne Departement	44.1667	1.73333	42.06	-2.02	Paleogene	Eocene	Middle Eocene	Bartonian	Cenozoic 3	Bartonian	Bartonian		40.4	37.2	38.8					karst indet.
12840	PaleoDB	E. Fara	Mammalia	Rodentia	Theridomyidae		Suevosciurus		romani					11651		not a trace		7272	Le Bretou	France	Quercy, Midi-Pyrenees Region	Tarn-et-Garonne Departement	44.1667	1.73333	42.06	-2.02	Paleogene	Eocene	Middle Eocene	Bartonian	Cenozoic 3	Bartonian	Bartonian		40.4	37.2	38.8					karst indet.
12840	PaleoDB	E. Fara	Mammalia	Rodentia	Pseudosciuridae		Sciuroides		sp.					11651		not a trace		7272	Le Bretou	France	Quercy, Midi-Pyrenees Region	Tarn-et-Garonne Departement	44.1667	1.73333	42.06	-2.02	Paleogene	Eocene	Middle Eocene	Bartonian	Cenozoic 3	Bartonian	Bartonian		40.4	37.2	38.8					karst indet.
12840	PaleoDB	E. Fara	Mammalia	Rodentia	Theridomyidae		Remys		minimus					11651		not a trace		7272	Le Bretou	France	Quercy, Midi-Pyrenees Region	Tarn-et-Garonne Departement	44.1667	1.73333	42.06	-2.02	Paleogene	Eocene	Middle Eocene	Bartonian	Cenozoic 3	Bartonian	Bartonian		40.4	37.2	38.8					karst indet.
12840	PaleoDB	E. Fara	Mammalia	Rodentia	Theridomyidae	?	Remys		sp.					11651		not a trace		7272	Le Bretou	France	Quercy, Midi-Pyrenees Region	Tarn-et-Garonne Departement	44.1667	1.73333	42.06	-2.02	Paleogene	Eocene	Middle Eocene	Bartonian	Cenozoic 3	Bartonian	Bartonian		40.4	37.2	38.8					karst indet.
12840	PaleoDB	E. Fara	Mammalia	Artiodactyla	Dichobunidae		Mouillacitherium		elegans					11652		body (3D)		7272	Le Bretou	France	Quercy, Midi-Pyrenees Region	Tarn-et-Garonne Departement	44.1667	1.73333	42.06	-2.02	Paleogene	Eocene	Middle Eocene	Bartonian	Cenozoic 3	Bartonian	Bartonian		40.4	37.2	38.8					karst indet.
12840	PaleoDB	E. Fara	Mammalia	Artiodactyla			Cebochoerus		campichii					11652		body (3D)		7272	Le Bretou	France	Quercy, Midi-Pyrenees Region	Tarn-et-Garonne Departement	44.1667	1.73333	42.06	-2.02	Paleogene	Eocene	Middle Eocene	Bartonian	Cenozoic 3	Bartonian	Bartonian		40.4	37.2	38.8					karst indet.
12840	PaleoDB	E. Fara	Mammalia	Artiodactyla	Anoplotheriidae		Dacrytherium		elegans					11652		not a trace		7272	Le Bretou	France	Quercy, Midi-Pyrenees Region	Tarn-et-Garonne Departement	44.1667	1.73333	42.06	-2.02	Paleogene	Eocene	Middle Eocene	Bartonian	Cenozoic 3	Bartonian	Bartonian		40.4	37.2	38.8					karst indet.
12840	PaleoDB	E. Fara	Mammalia	Artiodactyla	Anoplotheriidae		Catodontherium		robiacense					11652		body (3D)		7272	Le Bretou	France	Quercy, Midi-Pyrenees Region	Tarn-et-Garonne Departement	44.1667	1.73333	42.06	-2.02	Paleogene	Eocene	Middle Eocene	Bartonian	Cenozoic 3	Bartonian	Bartonian		40.4	37.2	38.8					karst indet.
12840	PaleoDB	E. Fara	Mammalia	Artiodactyla	Anoplotheriidae		Tapirulus		schlosseri					11652		not a trace		7272	Le Bretou	France	Quercy, Midi-Pyrenees Region	Tarn-et-Garonne Departement	44.1667	1.73333	42.06	-2.02	Paleogene	Eocene	Middle Eocene	Bartonian	Cenozoic 3	Bartonian	Bartonian		40.4	37.2	38.8					karst indet.
12840	PaleoDB	E. Fara	Mammalia	Artiodactyla	Anoplotheriidae		Robiatherium		cournovense					11652		body (3D)		7272	Le Bretou	France	Quercy, Midi-Pyrenees Region	Tarn-et-Garonne Departement	44.1667	1.73333	42.06	-2.02	Paleogene	Eocene	Middle Eocene	Bartonian	Cenozoic 3	Bartonian	Bartonian		40.4	37.2	38.8					karst indet.
12840	PaleoDB	E. Fara	Mammalia	Artiodactyla	Xiphodontidae		Dichodon	n. sp.	vidalenci					11652		not a trace		7272	Le Bretou	France	Quercy, Midi-Pyrenees Region	Tarn-et-Garonne Departement	44.1667	1.73333	42.06	-2.02	Paleogene	Eocene	Middle Eocene	Bartonian	Cenozoic 3	Bartonian	Bartonian		40.4	37.2	38.8					karst indet.
12840	PaleoDB	E. Fara	Mammalia	Artiodactyla	Amphimerycidae		Pseudamphimeryx		renevieri					11652		not a trace		7272	Le Bretou	France	Quercy, Midi-Pyrenees Region	Tarn-et-Garonne Departement	44.1667	1.73333	42.06	-2.02	Paleogene	Eocene	Middle Eocene	Bartonian	Cenozoic 3	Bartonian	Bartonian		40.4	37.2	38.8					karst indet.
12840	PaleoDB	E. Fara	Mammalia	Perissodactyla	Lophiodontidae		Lophiodon		sp.					11653		body (3D)		7272	Le Bretou	France	Quercy, Midi-Pyrenees Region	Tarn-et-Garonne Departement	44.1667	1.73333	42.06	-2.02	Paleogene	Eocene	Middle Eocene	Bartonian	Cenozoic 3	Bartonian	Bartonian		40.4	37.2	38.8					karst indet.
12840	PaleoDB	E. Fara	Mammalia	Perissodactyla	Palaeotheriidae		Palaeotherium		siderolithicum					11653		not a trace		7272	Le Bretou	France	Quercy, Midi-Pyrenees Region	Tarn-et-Garonne Departement	44.1667	1.73333	42.06	-2.02	Paleogene	Eocene	Middle Eocene	Bartonian	Cenozoic 3	Bartonian	Bartonian		40.4	37.2	38.8					karst indet.
12840	PaleoDB	E. Fara	Mammalia	Perissodactyla	Pachynolophidae		Plagiolophus		annectens					11653		not a trace		7272	Le Bretou	France	Quercy, Midi-Pyrenees Region	Tarn-et-Garonne Departement	44.1667	1.73333	42.06	-2.02	Paleogene	Eocene	Middle Eocene	Bartonian	Cenozoic 3	Bartonian	Bartonian		40.4	37.2	38.8					karst indet.
12840	PaleoDB	E. Fara	Mammalia	Perissodactyla	Pachynolophidae		Leptolophus	?	stehlini					11653		not a trace		7272	Le Bretou	France	Quercy, Midi-Pyrenees Region	Tarn-et-Garonne Departement	44.1667	1.73333	42.06	-2.02	Paleogene	Eocene	Middle Eocene	Bartonian	Cenozoic 3	Bartonian	Bartonian		40.4	37.2	38.8					karst indet.
12840	PaleoDB	E. Fara	Mammalia	Perissodactyla	Palaeotheriidae		Anchilophus	cf.	desmaresti					11653		not a trace		7272	Le Bretou	France	Quercy, Midi-Pyrenees Region	Tarn-et-Garonne Departement	44.1667	1.73333	42.06	-2.02	Paleogene	Eocene	Middle Eocene	Bartonian	Cenozoic 3	Bartonian	Bartonian		40.4	37.2	38.8					karst indet.
12840	PaleoDB	E. Fara	Mammalia	Perissodactyla	Palaeotheriidae		Anchilophus		gaudini					11653		not a trace		7272	Le Bretou	France	Quercy, Midi-Pyrenees Region	Tarn-et-Garonne Departement	44.1667	1.73333	42.06	-2.02	Paleogene	Eocene	Middle Eocene	Bartonian	Cenozoic 3	Bartonian	Bartonian		40.4	37.2	38.8					karst indet.
12840	PaleoDB	E. Fara	Mammalia	Perissodactyla	Palaeotheriidae		Anchilophus	cf.	dumasi					11653		not a trace		7272	Le Bretou	France	Quercy, Midi-Pyrenees Region	Tarn-et-Garonne Departement	44.1667	1.73333	42.06	-2.02	Paleogene	Eocene	Middle Eocene	Bartonian	Cenozoic 3	Bartonian	Bartonian		40.4	37.2	38.8					karst indet.
12840	PaleoDB	E. Fara	Mammalia	Perissodactyla			Pachynolophus	n. sp.	bretovensis					11653		body (3D)		7272	Le Bretou	France	Quercy, Midi-Pyrenees Region	Tarn-et-Garonne Departement	44.1667	1.73333	42.06	-2.02	Paleogene	Eocene	Middle Eocene	Bartonian	Cenozoic 3	Bartonian	Bartonian		40.4	37.2	38.8					karst indet.
12840	PaleoDB	E. Fara	Mammalia	Perissodactyla	Equidae	?	Propalaeotherium		sp.					11653		body (3D)		7272	Le Bretou	France	Quercy, Midi-Pyrenees Region	Tarn-et-Garonne Departement	44.1667	1.73333	42.06	-2.02	Paleogene	Eocene	Middle Eocene	Bartonian	Cenozoic 3	Bartonian	Bartonian		40.4	37.2	38.8					karst indet.
12840	PaleoDB	E. Fara	Reptilia	Pythonomorpha	Tropidophiidae		Platyspondylia		sudrei					11742		body (3D)		7272	Le Bretou	France	Quercy, Midi-Pyrenees Region	Tarn-et-Garonne Departement	44.1667	1.73333	42.06	-2.02	Paleogene	Eocene	Middle Eocene	Bartonian	Cenozoic 3	Bartonian	Bartonian		40.4	37.2	38.8					karst indet.
12841	PaleoDB	E. Fara	Reptilia	Squamata	Cordylidae		Pseudolacerta		mucronata					4283		body (3D)		7272	Les Pradigues	France	Quercy, Midi-Pyrenees Region	Lot Departement	44.35	1.73167	42.91	-1.94	Paleogene	Eocene	Late/Upper Eocene	Priabonian	Cenozoic 3	Priabonian	Priabonian		37.2	33.9	35.55					karst indet.
12841	PaleoDB	E. Fara	Reptilia	Squamata	Cordylidae		Pseudolacerta		sp.					4283		body (3D)		7272	Les Pradigues	France	Quercy, Midi-Pyrenees Region	Lot Departement	44.35	1.73167	42.91	-1.94	Paleogene	Eocene	Late/Upper Eocene	Priabonian	Cenozoic 3	Priabonian	Priabonian		37.2	33.9	35.55					karst indet.
12841	PaleoDB	E. Fara	Mammalia	Primates	Omomyidae		Pseudoloris		parvulus					8517		body (3D)	maxilla	7272	Les Pradigues	France	Quercy, Midi-Pyrenees Region	Lot Departement	44.35	1.73167	42.91	-1.94	Paleogene	Eocene	Late/Upper Eocene	Priabonian	Cenozoic 3	Priabonian	Priabonian		37.2	33.9	35.55					karst indet.
12841	PaleoDB	E. Fara	Mammalia	Primates	Omomyidae		Necrolemur		antiquus					8517		not a trace		7272	Les Pradigues	France	Quercy, Midi-Pyrenees Region	Lot Departement	44.35	1.73167	42.91	-1.94	Paleogene	Eocene	Late/Upper Eocene	Priabonian	Cenozoic 3	Priabonian	Priabonian		37.2	33.9	35.55					karst indet.
12841	PaleoDB	E. Fara	Mammalia	Primates	Adapidae		Leptadapis		magnus		Adapis		magnus	8517		not a trace	skull	7272	Les Pradigues	France	Quercy, Midi-Pyrenees Region	Lot Departement	44.35	1.73167	42.91	-1.94	Paleogene	Eocene	Late/Upper Eocene	Priabonian	Cenozoic 3	Priabonian	Priabonian		37.2	33.9	35.55					karst indet.
12841	PaleoDB	E. Fara	Mammalia	Artiodactyla	Mixtotheriidae		Mixtotherium		cuspidatum					8517		body (3D)		7272	Les Pradigues	France	Quercy, Midi-Pyrenees Region	Lot Departement	44.35	1.73167	42.91	-1.94	Paleogene	Eocene	Late/Upper Eocene	Priabonian	Cenozoic 3	Priabonian	Priabonian		37.2	33.9	35.55					karst indet.
12841	PaleoDB	E. Fara	Mammalia	Artiodactyla	Anoplotheriidae		Robiacina		quercyi					8517		not a trace		7272	Les Pradigues	France	Quercy, Midi-Pyrenees Region	Lot Departement	44.35	1.73167	42.91	-1.94	Paleogene	Eocene	Late/Upper Eocene	Priabonian	Cenozoic 3	Priabonian	Priabonian		37.2	33.9	35.55					karst indet.
12841	PaleoDB	E. Fara	Mammalia	Artiodactyla	Anoplotheriidae		Leptotheridium		lugeoni					8517		not a trace		7272	Les Pradigues	France	Quercy, Midi-Pyrenees Region	Lot Departement	44.35	1.73167	42.91	-1.94	Paleogene	Eocene	Late/Upper Eocene	Priabonian	Cenozoic 3	Priabonian	Priabonian		37.2	33.9	35.55					karst indet.
12841	PaleoDB	E. Fara	Mammalia	Artiodactyla	Anoplotheriidae		Tapirulus	n. sp.	perrierensis					8517		not a trace		7272	Les Pradigues	France	Quercy, Midi-Pyrenees Region	Lot Departement	44.35	1.73167	42.91	-1.94	Paleogene	Eocene	Late/Upper Eocene	Priabonian	Cenozoic 3	Priabonian	Priabonian		37.2	33.9	35.55					karst indet.
12841	PaleoDB	E. Fara	Mammalia	Artiodactyla	Amphimerycidae		Pseudamphimeryx		renevieri					8517		not a trace		7272	Les Pradigues	France	Quercy, Midi-Pyrenees Region	Lot Departement	44.35	1.73167	42.91	-1.94	Paleogene	Eocene	Late/Upper Eocene	Priabonian	Cenozoic 3	Priabonian	Priabonian		37.2	33.9	35.55					karst indet.
12841	PaleoDB	E. Fara		Salientia	Pelobatidae	cf.	Eopelobates		sp.					7272		not a trace		7272	Les Pradigues	France	Quercy, Midi-Pyrenees Region	Lot Departement	44.35	1.73167	42.91	-1.94	Paleogene	Eocene	Late/Upper Eocene	Priabonian	Cenozoic 3	Priabonian	Priabonian		37.2	33.9	35.55					karst indet.
12841	PaleoDB	E. Fara	Reptilia	Squamata	Lacertidae		Plesiolacerta	cf.	lydekkeri					7272		body (3D)		7272	Les Pradigues	France	Quercy, Midi-Pyrenees Region	Lot Departement	44.35	1.73167	42.91	-1.94	Paleogene	Eocene	Late/Upper Eocene	Priabonian	Cenozoic 3	Priabonian	Priabonian		37.2	33.9	35.55					karst indet.
12841	PaleoDB	E. Fara	Reptilia	Squamata	Anguidae		Placosaurus		sp.					7272		body (3D)		7272	Les Pradigues	France	Quercy, Midi-Pyrenees Region	Lot Departement	44.35	1.73167	42.91	-1.94	Paleogene	Eocene	Late/Upper Eocene	Priabonian	Cenozoic 3	Priabonian	Priabonian		37.2	33.9	35.55					karst indet.
12841	PaleoDB	E. Fara	Reptilia	Squamata	Anguidae	cf.	Ophisaurus		sp.					7272		body (3D)		7272	Les Pradigues	France	Quercy, Midi-Pyrenees Region	Lot Departement	44.35	1.73167	42.91	-1.94	Paleogene	Eocene	Late/Upper Eocene	Priabonian	Cenozoic 3	Priabonian	Priabonian		37.2	33.9	35.55					karst indet.
12841	PaleoDB	E. Fara	Reptilia	Squamata	Necrosauridae		Necrosaurus		cayluxi					7272		not a trace		7272	Les Pradigues	France	Quercy, Midi-Pyrenees Region	Lot Departement	44.35	1.73167	42.91	-1.94	Paleogene	Eocene	Late/Upper Eocene	Priabonian	Cenozoic 3	Priabonian	Priabonian		37.2	33.9	35.55					karst indet.
12841	PaleoDB	E. Fara	Reptilia	Pythonomorpha			Coniophis		sp.					7272		not a trace		7272	Les Pradigues	France	Quercy, Midi-Pyrenees Region	Lot Departement	44.35	1.73167	42.91	-1.94	Paleogene	Eocene	Late/Upper Eocene	Priabonian	Cenozoic 3	Priabonian	Priabonian		37.2	33.9	35.55					karst indet.
12841	PaleoDB	E. Fara	Reptilia	Pythonomorpha	Aniliidae	?	Eoanilius		europae					7272		not a trace		7272	Les Pradigues	France	Quercy, Midi-Pyrenees Region	Lot Departement	44.35	1.73167	42.91	-1.94	Paleogene	Eocene	Late/Upper Eocene	Priabonian	Cenozoic 3	Priabonian	Priabonian		37.2	33.9	35.55					karst indet.
12841	PaleoDB	E. Fara	Reptilia	Pythonomorpha	Boidae		Palaeopython		cadurcensis					7272		body (3D)		7272	Les Pradigues	France	Quercy, Midi-Pyrenees Region	Lot Departement	44.35	1.73167	42.91	-1.94	Paleogene	Eocene	Late/Upper Eocene	Priabonian	Cenozoic 3	Priabonian	Priabonian		37.2	33.9	35.55					karst indet.
12841	PaleoDB	E. Fara	Reptilia	Pythonomorpha	Tropidophiidae		Dunnophis		cadurcensis					7272		body (3D)		7272	Les Pradigues	France	Quercy, Midi-Pyrenees Region	Lot Departement	44.35	1.73167	42.91	-1.94	Paleogene	Eocene	Late/Upper Eocene	Priabonian	Cenozoic 3	Priabonian	Priabonian		37.2	33.9	35.55					karst indet.
12841	PaleoDB	E. Fara	Reptilia	Pythonomorpha	Erycidae		Cadurceryx		filholi					7272		body (3D)		7272	Les Pradigues	France	Quercy, Midi-Pyrenees Region	Lot Departement	44.35	1.73167	42.91	-1.94	Paleogene	Eocene	Late/Upper Eocene	Priabonian	Cenozoic 3	Priabonian	Priabonian		37.2	33.9	35.55					karst indet.
12841	PaleoDB	E. Fara	Mammalia				Amphiperatherium		minutum					7272		body (3D)		7272	Les Pradigues	France	Quercy, Midi-Pyrenees Region	Lot Departement	44.35	1.73167	42.91	-1.94	Paleogene	Eocene	Late/Upper Eocene	Priabonian	Cenozoic 3	Priabonian	Priabonian		37.2	33.9	35.55					karst indet.
12841	PaleoDB	E. Fara	Mammalia				Amphiperatherium		fontense					7272		body (3D)		7272	Les Pradigues	France	Quercy, Midi-Pyrenees Region	Lot Departement	44.35	1.73167	42.91	-1.94	Paleogene	Eocene	Late/Upper Eocene	Priabonian	Cenozoic 3	Priabonian	Priabonian		37.2	33.9	35.55					karst indet.
12841	PaleoDB	E. Fara	Mammalia				Peratherium		lavergnense					7272		body (3D)		7272	Les Pradigues	France	Quercy, Midi-Pyrenees Region	Lot Departement	44.35	1.73167	42.91	-1.94	Paleogene	Eocene	Late/Upper Eocene	Priabonian	Cenozoic 3	Priabonian	Priabonian		37.2	33.9	35.55					karst indet.
12841	PaleoDB	E. Fara	Mammalia	Insectivora	Apatemyidae		Heterohyus		sudrei					7272		body (3D)		7272	Les Pradigues	France	Quercy, Midi-Pyrenees Region	Lot Departement	44.35	1.73167	42.91	-1.94	Paleogene	Eocene	Late/Upper Eocene	Priabonian	Cenozoic 3	Priabonian	Priabonian		37.2	33.9	35.55					karst indet.
12841	PaleoDB	E. Fara	Mammalia		Nyctitheriidae		Saturninia		gracilis					7272		body (3D)		7272	Les Pradigues	France	Quercy, Midi-Pyrenees Region	Lot Departement	44.35	1.73167	42.91	-1.94	Paleogene	Eocene	Late/Upper Eocene	Priabonian	Cenozoic 3	Priabonian	Priabonian		37.2	33.9	35.55					karst indet.
12841	PaleoDB	E. Fara	Mammalia		Nyctitheriidae		Saturninia		beata					7272		body (3D)		7272	Les Pradigues	France	Quercy, Midi-Pyrenees Region	Lot Departement	44.35	1.73167	42.91	-1.94	Paleogene	Eocene	Late/Upper Eocene	Priabonian	Cenozoic 3	Priabonian	Priabonian		37.2	33.9	35.55					karst indet.
12841	PaleoDB	E. Fara	Mammalia	Chiroptera	Hipposideridae		Hipposideros		morloti					7272		body (3D)		7272	Les Pradigues	France	Quercy, Midi-Pyrenees Region	Lot Departement	44.35	1.73167	42.91	-1.94	Paleogene	Eocene	Late/Upper Eocene	Priabonian	Cenozoic 3	Priabonian	Priabonian		37.2	33.9	35.55					karst indet.
12841	PaleoDB	E. Fara	Mammalia	Chiroptera	Hipposideridae		Hipposideros		schlosseri					7272		body (3D)		7272	Les Pradigues	France	Quercy, Midi-Pyrenees Region	Lot Departement	44.35	1.73167	42.91	-1.94	Paleogene	Eocene	Late/Upper Eocene	Priabonian	Cenozoic 3	Priabonian	Priabonian		37.2	33.9	35.55					karst indet.
12841	PaleoDB	E. Fara	Mammalia	Chiroptera	Hipposideridae	cf.	Hipposideros	informal	sp.2					7272		body (3D)		7272	Les Pradigues	France	Quercy, Midi-Pyrenees Region	Lot Departement	44.35	1.73167	42.91	-1.94	Paleogene	Eocene	Late/Upper Eocene	Priabonian	Cenozoic 3	Priabonian	Priabonian		37.2	33.9	35.55					karst indet.
12841	PaleoDB	E. Fara	Mammalia	Chiroptera	Hipposideridae		Palaeophyllophora	informal	sp.1					7272		body (3D)		7272	Les Pradigues	France	Quercy, Midi-Pyrenees Region	Lot Departement	44.35	1.73167	42.91	-1.94	Paleogene	Eocene	Late/Upper Eocene	Priabonian	Cenozoic 3	Priabonian	Priabonian		37.2	33.9	35.55					karst indet.
12841	PaleoDB	E. Fara	Mammalia	Chiroptera	Rhinolophidae		Rhinolophus	informal	sp.2					7272		body (3D)		7272	Les Pradigues	France	Quercy, Midi-Pyrenees Region	Lot Departement	44.35	1.73167	42.91	-1.94	Paleogene	Eocene	Late/Upper Eocene	Priabonian	Cenozoic 3	Priabonian	Priabonian		37.2	33.9	35.55					karst indet.
12841	PaleoDB	E. Fara	Mammalia	Chiroptera	Emballonuridae	cf.	Vespertiliavus		wingei					7272		body (3D)		7272	Les Pradigues	France	Quercy, Midi-Pyrenees Region	Lot Departement	44.35	1.73167	42.91	-1.94	Paleogene	Eocene	Late/Upper Eocene	Priabonian	Cenozoic 3	Priabonian	Priabonian		37.2	33.9	35.55					karst indet.
12841	PaleoDB	E. Fara	Mammalia	Chiroptera	Emballonuridae		Vespertiliavus		sp.					7272		body (3D)		7272	Les Pradigues	France	Quercy, Midi-Pyrenees Region	Lot Departement	44.35	1.73167	42.91	-1.94	Paleogene	Eocene	Late/Upper Eocene	Priabonian	Cenozoic 3	Priabonian	Priabonian		37.2	33.9	35.55					karst indet.
12841	PaleoDB	E. Fara	Mammalia	Creodonta	Hyaenodontidae		Cynohyaenodon		sp.					7272		not a trace		7272	Les Pradigues	France	Quercy, Midi-Pyrenees Region	Lot Departement	44.35	1.73167	42.91	-1.94	Paleogene	Eocene	Late/Upper Eocene	Priabonian	Cenozoic 3	Priabonian	Priabonian		37.2	33.9	35.55					karst indet.
12841	PaleoDB	E. Fara	Mammalia				Quercygale		angustidens					7272		body (3D)	mandible	7272	Les Pradigues	France	Quercy, Midi-Pyrenees Region	Lot Departement	44.35	1.73167	42.91	-1.94	Paleogene	Eocene	Late/Upper Eocene	Priabonian	Cenozoic 3	Priabonian	Priabonian		37.2	33.9	35.55					karst indet.
12841	PaleoDB	E. Fara	Mammalia	Rodentia	Gliridae		Gliravus		sp.					7272		not a trace		7272	Les Pradigues	France	Quercy, Midi-Pyrenees Region	Lot Departement	44.35	1.73167	42.91	-1.94	Paleogene	Eocene	Late/Upper Eocene	Priabonian	Cenozoic 3	Priabonian	Priabonian		37.2	33.9	35.55					karst indet.
12841	PaleoDB	E. Fara	Mammalia	Rodentia	Theridomyidae		Suevosciurus		sp.					7272		not a trace		7272	Les Pradigues	France	Quercy, Midi-Pyrenees Region	Lot Departement	44.35	1.73167	42.91	-1.94	Paleogene	Eocene	Late/Upper Eocene	Priabonian	Cenozoic 3	Priabonian	Priabonian		37.2	33.9	35.55					karst indet.
12841	PaleoDB	E. Fara	Mammalia	Rodentia	Theridomyidae		Theridomys		crusafonti		Paradelomys		crusafonti	7272		not a trace		7272	Les Pradigues	France	Quercy, Midi-Pyrenees Region	Lot Departement	44.35	1.73167	42.91	-1.94	Paleogene	Eocene	Late/Upper Eocene	Priabonian	Cenozoic 3	Priabonian	Priabonian		37.2	33.9	35.55					karst indet.
12841	PaleoDB	E. Fara	Mammalia	Rodentia	Theridomyidae		Pseudoltinomys		sp.					7272		not a trace		7272	Les Pradigues	France	Quercy, Midi-Pyrenees Region	Lot Departement	44.35	1.73167	42.91	-1.94	Paleogene	Eocene	Late/Upper Eocene	Priabonian	Cenozoic 3	Priabonian	Priabonian		37.2	33.9	35.55					karst indet.
12841	PaleoDB	E. Fara	Mammalia	Rodentia	Theridomyidae		Theridomys	informal	sp.2					7272		not a trace		7272	Les Pradigues	France	Quercy, Midi-Pyrenees Region	Lot Departement	44.35	1.73167	42.91	-1.94	Paleogene	Eocene	Late/Upper Eocene	Priabonian	Cenozoic 3	Priabonian	Priabonian		37.2	33.9	35.55					karst indet.
12841	PaleoDB	E. Fara	Mammalia	Artiodactyla	Xiphodontidae		Haplomeryx		euzetensis					7272		not a trace		7272	Les Pradigues	France	Quercy, Midi-Pyrenees Region	Lot Departement	44.35	1.73167	42.91	-1.94	Paleogene	Eocene	Late/Upper Eocene	Priabonian	Cenozoic 3	Priabonian	Priabonian		37.2	33.9	35.55					karst indet.
12842	PaleoDB	E. Fara	Reptilia	Squamata	Cordylidae		Pseudolacerta		mucronata					4283		body (3D)		8621	Sainte Néboule	France	Quercy, Midi-Pyrenees Region	Lot Departement	44.5833	1.93333	43.15	-1.75	Paleogene	Eocene	Late/Upper Eocene	Priabonian	Cenozoic 3	Priabonian	Priabonian		37.2	33.9	35.55			unlithified		karst indet.
12842	PaleoDB	E. Fara	Mammalia	Primates	Adapidae		Adapis		parisiensis					8517		body (3D)		8621	Sainte Néboule	France	Quercy, Midi-Pyrenees Region	Lot Departement	44.5833	1.93333	43.15	-1.75	Paleogene	Eocene	Late/Upper Eocene	Priabonian	Cenozoic 3	Priabonian	Priabonian		37.2	33.9	35.55			unlithified		karst indet.
12842	PaleoDB	E. Fara	Mammalia	Artiodactyla	Dichobunidae		Dichobune		leporina					8517		body (3D)		8621	Sainte Néboule	France	Quercy, Midi-Pyrenees Region	Lot Departement	44.5833	1.93333	43.15	-1.75	Paleogene	Eocene	Late/Upper Eocene	Priabonian	Cenozoic 3	Priabonian	Priabonian		37.2	33.9	35.55			unlithified		karst indet.
12842	PaleoDB	E. Fara	Mammalia	Artiodactyla	Cebochoeridae		Acotherulum		saturninum					8517		body (3D)		8621	Sainte Néboule	France	Quercy, Midi-Pyrenees Region	Lot Departement	44.5833	1.93333	43.15	-1.75	Paleogene	Eocene	Late/Upper Eocene	Priabonian	Cenozoic 3	Priabonian	Priabonian		37.2	33.9	35.55			unlithified		karst indet.
12842	PaleoDB	E. Fara	Mammalia	Artiodactyla	Anoplotheriidae		Dacrytherium		saturninii					8517		not a trace		8621	Sainte Néboule	France	Quercy, Midi-Pyrenees Region	Lot Departement	44.5833	1.93333	43.15	-1.75	Paleogene	Eocene	Late/Upper Eocene	Priabonian	Cenozoic 3	Priabonian	Priabonian		37.2	33.9	35.55			unlithified		karst indet.
12842	PaleoDB	E. Fara	Mammalia	Artiodactyla	Anoplotheriidae		Tapirulus		hyracinus					8517		not a trace		8621	Sainte Néboule	France	Quercy, Midi-Pyrenees Region	Lot Departement	44.5833	1.93333	43.15	-1.75	Paleogene	Eocene	Late/Upper Eocene	Priabonian	Cenozoic 3	Priabonian	Priabonian		37.2	33.9	35.55			unlithified		karst indet.
12842	PaleoDB	E. Fara	Mammalia	Artiodactyla	Xiphodontidae		Haplomeryx		zitteli					8517		not a trace		8621	Sainte Néboule	France	Quercy, Midi-Pyrenees Region	Lot Departement	44.5833	1.93333	43.15	-1.75	Paleogene	Eocene	Late/Upper Eocene	Priabonian	Cenozoic 3	Priabonian	Priabonian		37.2	33.9	35.55			unlithified		karst indet.
12842	PaleoDB	E. Fara	Mammalia	Artiodactyla	Amphimerycidae		Amphimeryx	cf.	murinus					8517		not a trace		8621	Sainte Néboule	France	Quercy, Midi-Pyrenees Region	Lot Departement	44.5833	1.93333	43.15	-1.75	Paleogene	Eocene	Late/Upper Eocene	Priabonian	Cenozoic 3	Priabonian	Priabonian		37.2	33.9	35.55			unlithified		karst indet.
12842	PaleoDB	E. Fara	Mammalia				Amphiperatherium		minutum					8622		body (3D)		8621	Sainte Néboule	France	Quercy, Midi-Pyrenees Region	Lot Departement	44.5833	1.93333	43.15	-1.75	Paleogene	Eocene	Late/Upper Eocene	Priabonian	Cenozoic 3	Priabonian	Priabonian		37.2	33.9	35.55			unlithified		karst indet.
12842	PaleoDB	E. Fara	Mammalia				Amphiperatherium		sp.					8622		body (3D)		8621	Sainte Néboule	France	Quercy, Midi-Pyrenees Region	Lot Departement	44.5833	1.93333	43.15	-1.75	Paleogene	Eocene	Late/Upper Eocene	Priabonian	Cenozoic 3	Priabonian	Priabonian		37.2	33.9	35.55			unlithified		karst indet.
12842	PaleoDB	E. Fara	Mammalia				Peratherium		cuvieri					8622		body (3D)		8621	Sainte Néboule	France	Quercy, Midi-Pyrenees Region	Lot Departement	44.5833	1.93333	43.15	-1.75	Paleogene	Eocene	Late/Upper Eocene	Priabonian	Cenozoic 3	Priabonian	Priabonian		37.2	33.9	35.55			unlithified		karst indet.
12843	PaleoDB	E. Fara	Reptilia	Squamata	Cordylidae		Pseudolacerta		mucronata					4283		body (3D)		7272	Sindou D	France	Quercy, Midi-Pyrenees Region	Lot Departement	44.35	1.73333	42.91	-1.93	Paleogene	Eocene	Late/Upper Eocene	Priabonian	Cenozoic 3	Priabonian	Priabonian		37.2	33.9	35.55					karst indet.
12843	PaleoDB	E. Fara	Reptilia	Squamata	Cordylidae		Pseudolacerta		sp.					4283		body (3D)		7272	Sindou D	France	Quercy, Midi-Pyrenees Region	Lot Departement	44.35	1.73333	42.91	-1.93	Paleogene	Eocene	Late/Upper Eocene	Priabonian	Cenozoic 3	Priabonian	Priabonian		37.2	33.9	35.55					karst indet.
12843	PaleoDB	E. Fara	Mammalia	Primates	Adapidae		Adapis		parisiensis					8517		body (3D)		7272	Sindou D	France	Quercy, Midi-Pyrenees Region	Lot Departement	44.35	1.73333	42.91	-1.93	Paleogene	Eocene	Late/Upper Eocene	Priabonian	Cenozoic 3	Priabonian	Priabonian		37.2	33.9	35.55					karst indet.
12843	PaleoDB	E. Fara	Mammalia	Artiodactyla	Dichobunidae		Dichobune		leporina					8517		body (3D)		7272	Sindou D	France	Quercy, Midi-Pyrenees Region	Lot Departement	44.35	1.73333	42.91	-1.93	Paleogene	Eocene	Late/Upper Eocene	Priabonian	Cenozoic 3	Priabonian	Priabonian		37.2	33.9	35.55					karst indet.
12843	PaleoDB	E. Fara	Mammalia	Artiodactyla	Anoplotheriidae		Anoplotherium		sp.					8517		body (3D)		7272	Sindou D	France	Quercy, Midi-Pyrenees Region	Lot Departement	44.35	1.73333	42.91	-1.93	Paleogene	Eocene	Late/Upper Eocene	Priabonian	Cenozoic 3	Priabonian	Priabonian		37.2	33.9	35.55					karst indet.
12843	PaleoDB	E. Fara	Mammalia	Artiodactyla	Anoplotheriidae	?	Dacrytherium		saturninii					8517		not a trace		7272	Sindou D	France	Quercy, Midi-Pyrenees Region	Lot Departement	44.35	1.73333	42.91	-1.93	Paleogene	Eocene	Late/Upper Eocene	Priabonian	Cenozoic 3	Priabonian	Priabonian		37.2	33.9	35.55					karst indet.
12843	PaleoDB	E. Fara	Mammalia	Artiodactyla			Xiphodon		gracile					8517		body (3D)		7272	Sindou D	France	Quercy, Midi-Pyrenees Region	Lot Departement	44.35	1.73333	42.91	-1.93	Paleogene	Eocene	Late/Upper Eocene	Priabonian	Cenozoic 3	Priabonian	Priabonian		37.2	33.9	35.55					karst indet.
12843	PaleoDB	E. Fara	Mammalia	Artiodactyla	Xiphodontidae		Haplomeryx		zitteli					8517		not a trace		7272	Sindou D	France	Quercy, Midi-Pyrenees Region	Lot Departement	44.35	1.73333	42.91	-1.93	Paleogene	Eocene	Late/Upper Eocene	Priabonian	Cenozoic 3	Priabonian	Priabonian		37.2	33.9	35.55					karst indet.
12843	PaleoDB	E. Fara	Mammalia	Artiodactyla	Amphimerycidae		Amphimeryx		murinus					8517		not a trace		7272	Sindou D	France	Quercy, Midi-Pyrenees Region	Lot Departement	44.35	1.73333	42.91	-1.93	Paleogene	Eocene	Late/Upper Eocene	Priabonian	Cenozoic 3	Priabonian	Priabonian		37.2	33.9	35.55					karst indet.
12843	PaleoDB	E. Fara	Mammalia	Artiodactyla	Cainotheriidae		Oxacron		courtoisi					8517		body (3D)		7272	Sindou D	France	Quercy, Midi-Pyrenees Region	Lot Departement	44.35	1.73333	42.91	-1.93	Paleogene	Eocene	Late/Upper Eocene	Priabonian	Cenozoic 3	Priabonian	Priabonian		37.2	33.9	35.55					karst indet.
12843	PaleoDB	E. Fara	Mammalia		Nyctitheriidae		Amphidozotherium		cayluxi					9831		body (3D)		7272	Sindou D	France	Quercy, Midi-Pyrenees Region	Lot Departement	44.35	1.73333	42.91	-1.93	Paleogene	Eocene	Late/Upper Eocene	Priabonian	Cenozoic 3	Priabonian	Priabonian		37.2	33.9	35.55					karst indet.
12843	PaleoDB	E. Fara	Mammalia		Nyctitheriidae		Saturninia		gracilis					9831		body (3D)		7272	Sindou D	France	Quercy, Midi-Pyrenees Region	Lot Departement	44.35	1.73333	42.91	-1.93	Paleogene	Eocene	Late/Upper Eocene	Priabonian	Cenozoic 3	Priabonian	Priabonian		37.2	33.9	35.55					karst indet.
12843	PaleoDB	E. Fara			Salamandridae		Megalotriton		sp.					7272		body (3D)		7272	Sindou D	France	Quercy, Midi-Pyrenees Region	Lot Departement	44.35	1.73333	42.91	-1.93	Paleogene	Eocene	Late/Upper Eocene	Priabonian	Cenozoic 3	Priabonian	Priabonian		37.2	33.9	35.55					karst indet.
12843	PaleoDB	E. Fara		Salientia	Pelobatidae	cf.	Eopelobates		sp.					7272		not a trace		7272	Sindou D	France	Quercy, Midi-Pyrenees Region	Lot Departement	44.35	1.73333	42.91	-1.93	Paleogene	Eocene	Late/Upper Eocene	Priabonian	Cenozoic 3	Priabonian	Priabonian		37.2	33.9	35.55					karst indet.
12843	PaleoDB	E. Fara	Reptilia	Squamata	Lacertidae		Plesiolacerta	cf.	lydekkeri					7272		body (3D)		7272	Sindou D	France	Quercy, Midi-Pyrenees Region	Lot Departement	44.35	1.73333	42.91	-1.93	Paleogene	Eocene	Late/Upper Eocene	Priabonian	Cenozoic 3	Priabonian	Priabonian		37.2	33.9	35.55					karst indet.
12843	PaleoDB	E. Fara	Reptilia	Squamata	Anguidae		Placosaurus		sp.					7272		body (3D)		7272	Sindou D	France	Quercy, Midi-Pyrenees Region	Lot Departement	44.35	1.73333	42.91	-1.93	Paleogene	Eocene	Late/Upper Eocene	Priabonian	Cenozoic 3	Priabonian	Priabonian		37.2	33.9	35.55					karst indet.
12843	PaleoDB	E. Fara	Reptilia	Squamata	Anguidae	cf.	Ophisaurus		sp.					7272		body (3D)		7272	Sindou D	France	Quercy, Midi-Pyrenees Region	Lot Departement	44.35	1.73333	42.91	-1.93	Paleogene	Eocene	Late/Upper Eocene	Priabonian	Cenozoic 3	Priabonian	Priabonian		37.2	33.9	35.55					karst indet.
12843	PaleoDB	E. Fara	Reptilia	Squamata	Necrosauridae		Necrosaurus		cayluxi					7272		not a trace		7272	Sindou D	France	Quercy, Midi-Pyrenees Region	Lot Departement	44.35	1.73333	42.91	-1.93	Paleogene	Eocene	Late/Upper Eocene	Priabonian	Cenozoic 3	Priabonian	Priabonian		37.2	33.9	35.55					karst indet.
12843	PaleoDB	E. Fara	Reptilia	Pythonomorpha	Boidae		Palaeopython		cadurcensis					7272		body (3D)		7272	Sindou D	France	Quercy, Midi-Pyrenees Region	Lot Departement	44.35	1.73333	42.91	-1.93	Paleogene	Eocene	Late/Upper Eocene	Priabonian	Cenozoic 3	Priabonian	Priabonian		37.2	33.9	35.55					karst indet.
12843	PaleoDB	E. Fara	Reptilia	Pythonomorpha	Tropidophiidae		Dunnophis		cadurcensis					7272		body (3D)		7272	Sindou D	France	Quercy, Midi-Pyrenees Region	Lot Departement	44.35	1.73333	42.91	-1.93	Paleogene	Eocene	Late/Upper Eocene	Priabonian	Cenozoic 3	Priabonian	Priabonian		37.2	33.9	35.55					karst indet.
12843	PaleoDB	E. Fara	Reptilia	Pythonomorpha	Boidae		Cadurcoboa		insolita					7272		body (3D)		7272	Sindou D	France	Quercy, Midi-Pyrenees Region	Lot Departement	44.35	1.73333	42.91	-1.93	Paleogene	Eocene	Late/Upper Eocene	Priabonian	Cenozoic 3	Priabonian	Priabonian		37.2	33.9	35.55					karst indet.
12843	PaleoDB	E. Fara	Mammalia				Amphiperatherium		minutum					7272		body (3D)		7272	Sindou D	France	Quercy, Midi-Pyrenees Region	Lot Departement	44.35	1.73333	42.91	-1.93	Paleogene	Eocene	Late/Upper Eocene	Priabonian	Cenozoic 3	Priabonian	Priabonian		37.2	33.9	35.55					karst indet.
12843	PaleoDB	E. Fara	Mammalia				Amphiperatherium		lamandini					7272		body (3D)		7272	Sindou D	France	Quercy, Midi-Pyrenees Region	Lot Departement	44.35	1.73333	42.91	-1.93	Paleogene	Eocene	Late/Upper Eocene	Priabonian	Cenozoic 3	Priabonian	Priabonian		37.2	33.9	35.55					karst indet.
12843	PaleoDB	E. Fara	Mammalia				Amphiperatherium		ambiguum					7272		body (3D)		7272	Sindou D	France	Quercy, Midi-Pyrenees Region	Lot Departement	44.35	1.73333	42.91	-1.93	Paleogene	Eocene	Late/Upper Eocene	Priabonian	Cenozoic 3	Priabonian	Priabonian		37.2	33.9	35.55					karst indet.
12843	PaleoDB	E. Fara	Mammalia				Peratherium		cuvieri					7272		body (3D)		7272	Sindou D	France	Quercy, Midi-Pyrenees Region	Lot Departement	44.35	1.73333	42.91	-1.93	Paleogene	Eocene	Late/Upper Eocene	Priabonian	Cenozoic 3	Priabonian	Priabonian		37.2	33.9	35.55					karst indet.
12843	PaleoDB	E. Fara	Mammalia	Chiroptera	Hipposideridae	cf.	Hipposideros		morloti					7272		body (3D)		7272	Sindou D	France	Quercy, Midi-Pyrenees Region	Lot Departement	44.35	1.73333	42.91	-1.93	Paleogene	Eocene	Late/Upper Eocene	Priabonian	Cenozoic 3	Priabonian	Priabonian		37.2	33.9	35.55					karst indet.
12843	PaleoDB	E. Fara	Mammalia	Chiroptera	Hipposideridae		Hipposideros		schlosseri					7272		body (3D)		7272	Sindou D	France	Quercy, Midi-Pyrenees Region	Lot Departement	44.35	1.73333	42.91	-1.93	Paleogene	Eocene	Late/Upper Eocene	Priabonian	Cenozoic 3	Priabonian	Priabonian		37.2	33.9	35.55					karst indet.
12843	PaleoDB	E. Fara	Mammalia	Chiroptera	Hipposideridae	cf.	Palaeophyllophora		quercyi					7272		body (3D)		7272	Sindou D	France	Quercy, Midi-Pyrenees Region	Lot Departement	44.35	1.73333	42.91	-1.93	Paleogene	Eocene	Late/Upper Eocene	Priabonian	Cenozoic 3	Priabonian	Priabonian		37.2	33.9	35.55					karst indet.
12843	PaleoDB	E. Fara	Mammalia	Chiroptera	Rhinolophidae		Rhinolophus	cf.	priscus					7272		body (3D)		7272	Sindou D	France	Quercy, Midi-Pyrenees Region	Lot Departement	44.35	1.73333	42.91	-1.93	Paleogene	Eocene	Late/Upper Eocene	Priabonian	Cenozoic 3	Priabonian	Priabonian		37.2	33.9	35.55					karst indet.
12843	PaleoDB	E. Fara	Mammalia	Carnivora	Amphicyonidae	cf.	Cynodictis		lacustris					7272		not a trace		7272	Sindou D	France	Quercy, Midi-Pyrenees Region	Lot Departement	44.35	1.73333	42.91	-1.93	Paleogene	Eocene	Late/Upper Eocene	Priabonian	Cenozoic 3	Priabonian	Priabonian		37.2	33.9	35.55					karst indet.
12843	PaleoDB	E. Fara	Mammalia	Rodentia	Gliridae		Gliravus		priscus					7272		not a trace	tooth	7272	Sindou D	France	Quercy, Midi-Pyrenees Region	Lot Departement	44.35	1.73333	42.91	-1.93	Paleogene	Eocene	Late/Upper Eocene	Priabonian	Cenozoic 3	Priabonian	Priabonian		37.2	33.9	35.55					karst indet.
12843	PaleoDB	E. Fara	Mammalia	Rodentia	Pseudosciuridae		Sciuroides		sp.					7272		not a trace		7272	Sindou D	France	Quercy, Midi-Pyrenees Region	Lot Departement	44.35	1.73333	42.91	-1.93	Paleogene	Eocene	Late/Upper Eocene	Priabonian	Cenozoic 3	Priabonian	Priabonian		37.2	33.9	35.55					karst indet.
12843	PaleoDB	E. Fara	Mammalia	Rodentia	Theridomyidae		Theridomys		spelaeus		Paradelomys		spelaeus	7272		not a trace		7272	Sindou D	France	Quercy, Midi-Pyrenees Region	Lot Departement	44.35	1.73333	42.91	-1.93	Paleogene	Eocene	Late/Upper Eocene	Priabonian	Cenozoic 3	Priabonian	Priabonian		37.2	33.9	35.55					karst indet.
12843	PaleoDB	E. Fara	Mammalia	Rodentia	Theridomyidae		Pseudoltinomys		cuvieri					7272		not a trace		7272	Sindou D	France	Quercy, Midi-Pyrenees Region	Lot Departement	44.35	1.73333	42.91	-1.93	Paleogene	Eocene	Late/Upper Eocene	Priabonian	Cenozoic 3	Priabonian	Priabonian		37.2	33.9	35.55					karst indet.
12843	PaleoDB	E. Fara	Mammalia	Rodentia	Theridomyidae		Theridomys	informal	sp.3					7272		not a trace		7272	Sindou D	France	Quercy, Midi-Pyrenees Region	Lot Departement	44.35	1.73333	42.91	-1.93	Paleogene	Eocene	Late/Upper Eocene	Priabonian	Cenozoic 3	Priabonian	Priabonian		37.2	33.9	35.55					karst indet.
12843	PaleoDB	E. Fara	Mammalia	Rodentia	Theridomyidae		Patriotheridomys		altus					7272		not a trace		7272	Sindou D	France	Quercy, Midi-Pyrenees Region	Lot Departement	44.35	1.73333	42.91	-1.93	Paleogene	Eocene	Late/Upper Eocene	Priabonian	Cenozoic 3	Priabonian	Priabonian		37.2	33.9	35.55					karst indet.
12843	PaleoDB	E. Fara	Mammalia	Perissodactyla	Pachynolophidae	cf.	Plagiolophus		minor					7272		not a trace		7272	Sindou D	France	Quercy, Midi-Pyrenees Region	Lot Departement	44.35	1.73333	42.91	-1.93	Paleogene	Eocene	Late/Upper Eocene	Priabonian	Cenozoic 3	Priabonian	Priabonian		37.2	33.9	35.55					karst indet.
12844	PaleoDB	E. Fara	Reptilia	Squamata	Cordylidae		Pseudolacerta		mucronata					4283		body (3D)		12515	Escamps B	France	Quercy, Midi-Pyrenees Region	Lot Departement	44.3833	1.56667	42.94	-2.1	Paleogene	Eocene	Late/Upper Eocene	Priabonian	Cenozoic 3	Priabonian	MP 19		37.2	33.9	35.55					karst indet.
12844	PaleoDB	E. Fara	Reptilia	Squamata	Cordylidae		Pseudolacerta		lamandini					4283		body (3D)		12515	Escamps B	France	Quercy, Midi-Pyrenees Region	Lot Departement	44.3833	1.56667	42.94	-2.1	Paleogene	Eocene	Late/Upper Eocene	Priabonian	Cenozoic 3	Priabonian	MP 19		37.2	33.9	35.55					karst indet.
12844	PaleoDB	E. Fara	Reptilia	Squamata	Cordylidae		Pseudolacerta		sp.					4283		body (3D)		12515	Escamps B	France	Quercy, Midi-Pyrenees Region	Lot Departement	44.3833	1.56667	42.94	-2.1	Paleogene	Eocene	Late/Upper Eocene	Priabonian	Cenozoic 3	Priabonian	MP 19		37.2	33.9	35.55					karst indet.
12845	PaleoDB	E. Fara	Reptilia	Squamata	Cordylidae		Pseudolacerta		mucronata					4283		body (3D)		12515	Escamps C	France	Quercy, Midi-Pyrenees Region	Lot Departement	44.3833	1.56667	42.94	-2.1	Paleogene	Eocene	Late/Upper Eocene	Priabonian	Cenozoic 3	Priabonian	MP 19		37.2	33.9	35.55					karst indet.
12845	PaleoDB	E. Fara	Reptilia	Squamata	Cordylidae		Pseudolacerta		lamandini					4283		body (3D)		12515	Escamps C	France	Quercy, Midi-Pyrenees Region	Lot Departement	44.3833	1.56667	42.94	-2.1	Paleogene	Eocene	Late/Upper Eocene	Priabonian	Cenozoic 3	Priabonian	MP 19		37.2	33.9	35.55					karst indet.
12845	PaleoDB	E. Fara	Aves	Avetheropoda	Geranopteridae		Geranopterus		alatus					28401		body (3D)	limb element	12515	Escamps C	France	Quercy, Midi-Pyrenees Region	Lot Departement	44.3833	1.56667	42.94	-2.1	Paleogene	Eocene	Late/Upper Eocene	Priabonian	Cenozoic 3	Priabonian	MP 19		37.2	33.9	35.55					karst indet.
12846	PaleoDB	E. Fara	Reptilia	Squamata	Cordylidae		Pseudolacerta		mucronata					4283		body (3D)		12515	Escamps X	France	Quercy, Midi-Pyrenees Region	Lot Departement	44.3833	1.56667	42.94	-2.1	Paleogene	Eocene	Late/Upper Eocene	Priabonian	Cenozoic 3	Priabonian	MP 19		37.2	33.9	35.55					karst indet.
12846	PaleoDB	E. Fara	Mammalia	Artiodactyla	Cainotheriidae		Paroxacron		sp.					17174		body (3D)		12515	Escamps X	France	Quercy, Midi-Pyrenees Region	Lot Departement	44.3833	1.56667	42.94	-2.1	Paleogene	Eocene	Late/Upper Eocene	Priabonian	Cenozoic 3	Priabonian	MP 19		37.2	33.9	35.55					karst indet.
12846	PaleoDB	E. Fara	Aves	Avetheropoda	Geranopteridae		Geranopterus		alatus					28401		body (3D)	limb element	12515	Escamps X	France	Quercy, Midi-Pyrenees Region	Lot Departement	44.3833	1.56667	42.94	-2.1	Paleogene	Eocene	Late/Upper Eocene	Priabonian	Cenozoic 3	Priabonian	MP 19		37.2	33.9	35.55					karst indet.
12847	PaleoDB	E. Fara	Reptilia	Squamata	Cordylidae		Pseudolacerta		mucronata					4283		body (3D)		12522	Grisolles	France	Picardie Region	Aisne Departement	49.1333	3.35	47.06	-0.68	Paleogene	Eocene	Middle Eocene	Bartonian	Cenozoic 3	Bartonian	Bartonian		40.4	37.2	38.8	Calcaire de Saint-Ouen		lithified		mire/swamp
12847	PaleoDB	E. Fara	Mammalia	Primates	Omomyidae		Pseudoloris	n. sp.	crusafonti					12522		body (3D)	tooth	12522	Grisolles	France	Picardie Region	Aisne Departement	49.1333	3.35	47.06	-0.68	Paleogene	Eocene	Middle Eocene	Bartonian	Cenozoic 3	Bartonian	Bartonian		40.4	37.2	38.8	Calcaire de Saint-Ouen		lithified		mire/swamp
12847	PaleoDB	E. Fara	Mammalia	Primates	Omomyidae		Necrolemur		zitteli					12522		not a trace		12522	Grisolles	France	Picardie Region	Aisne Departement	49.1333	3.35	47.06	-0.68	Paleogene	Eocene	Middle Eocene	Bartonian	Cenozoic 3	Bartonian	Bartonian		40.4	37.2	38.8	Calcaire de Saint-Ouen		lithified		mire/swamp
12847	PaleoDB	E. Fara	Mammalia	Primates	Omomyidae		Microchoerus	aff.	erinaceus					12522		body (3D)	skull	12522	Grisolles	France	Picardie Region	Aisne Departement	49.1333	3.35	47.06	-0.68	Paleogene	Eocene	Middle Eocene	Bartonian	Cenozoic 3	Bartonian	Bartonian		40.4	37.2	38.8	Calcaire de Saint-Ouen		lithified		mire/swamp
12847	PaleoDB	E. Fara	Mammalia	Primates	Adapidae		Adapis		parisiensis					12522		body (3D)		12522	Grisolles	France	Picardie Region	Aisne Departement	49.1333	3.35	47.06	-0.68	Paleogene	Eocene	Middle Eocene	Bartonian	Cenozoic 3	Bartonian	Bartonian		40.4	37.2	38.8	Calcaire de Saint-Ouen		lithified		mire/swamp
12847	PaleoDB	E. Fara	Mammalia	Primates	Notharctidae	"	Anchomomys	n. sp.	grisollensis					12522		body (3D)		12522	Grisolles	France	Picardie Region	Aisne Departement	49.1333	3.35	47.06	-0.68	Paleogene	Eocene	Middle Eocene	Bartonian	Cenozoic 3	Bartonian	Bartonian		40.4	37.2	38.8	Calcaire de Saint-Ouen		lithified		mire/swamp
12847	PaleoDB	E. Fara	Mammalia	Artiodactyla			Cebochoerus		campichii					8517		body (3D)		12522	Grisolles	France	Picardie Region	Aisne Departement	49.1333	3.35	47.06	-0.68	Paleogene	Eocene	Middle Eocene	Bartonian	Cenozoic 3	Bartonian	Bartonian		40.4	37.2	38.8	Calcaire de Saint-Ouen		lithified		mire/swamp
12847	PaleoDB	E. Fara	Mammalia	Artiodactyla	Choeropotamidae		Anthracobunodon	n. sp.	louisi					8517		body (3D)		12522	Grisolles	France	Picardie Region	Aisne Departement	49.1333	3.35	47.06	-0.68	Paleogene	Eocene	Middle Eocene	Bartonian	Cenozoic 3	Bartonian	Bartonian		40.4	37.2	38.8	Calcaire de Saint-Ouen		lithified		mire/swamp
12847	PaleoDB	E. Fara	Reptilia	Pythonomorpha	Erycidae		Cadurceryx		sp.					12522		body (3D)		12522	Grisolles	France	Picardie Region	Aisne Departement	49.1333	3.35	47.06	-0.68	Paleogene	Eocene	Middle Eocene	Bartonian	Cenozoic 3	Bartonian	Bartonian		40.4	37.2	38.8	Calcaire de Saint-Ouen		lithified		mire/swamp
12847	PaleoDB	E. Fara	Mammalia				Peratherium		sp.					12522		body (3D)		12522	Grisolles	France	Picardie Region	Aisne Departement	49.1333	3.35	47.06	-0.68	Paleogene	Eocene	Middle Eocene	Bartonian	Cenozoic 3	Bartonian	Bartonian		40.4	37.2	38.8	Calcaire de Saint-Ouen		lithified		mire/swamp
12847	PaleoDB	E. Fara	Mammalia		Nyctitheriidae		Saturninia		sp.					12522		body (3D)		12522	Grisolles	France	Picardie Region	Aisne Departement	49.1333	3.35	47.06	-0.68	Paleogene	Eocene	Middle Eocene	Bartonian	Cenozoic 3	Bartonian	Bartonian		40.4	37.2	38.8	Calcaire de Saint-Ouen		lithified		mire/swamp
12847	PaleoDB	E. Fara	Mammalia	Carnivora	Miacidae	?	Miacis		sp.					12522		not a trace		12522	Grisolles	France	Picardie Region	Aisne Departement	49.1333	3.35	47.06	-0.68	Paleogene	Eocene	Middle Eocene	Bartonian	Cenozoic 3	Bartonian	Bartonian		40.4	37.2	38.8	Calcaire de Saint-Ouen		lithified		mire/swamp
12847	PaleoDB	E. Fara	Mammalia	Creodonta	Hyaenodontidae	?	Proviverra		sp.					12522		not a trace		12522	Grisolles	France	Picardie Region	Aisne Departement	49.1333	3.35	47.06	-0.68	Paleogene	Eocene	Middle Eocene	Bartonian	Cenozoic 3	Bartonian	Bartonian		40.4	37.2	38.8	Calcaire de Saint-Ouen		lithified		mire/swamp
12847	PaleoDB	E. Fara	Mammalia	Rodentia	Gliridae		Gliravus		sp.					12522		not a trace		12522	Grisolles	France	Picardie Region	Aisne Departement	49.1333	3.35	47.06	-0.68	Paleogene	Eocene	Middle Eocene	Bartonian	Cenozoic 3	Bartonian	Bartonian		40.4	37.2	38.8	Calcaire de Saint-Ouen		lithified		mire/swamp
12847	PaleoDB	E. Fara	Mammalia	Rodentia	Theridomyidae		Theridomys		sp.					12522		not a trace		12522	Grisolles	France	Picardie Region	Aisne Departement	49.1333	3.35	47.06	-0.68	Paleogene	Eocene	Middle Eocene	Bartonian	Cenozoic 3	Bartonian	Bartonian		40.4	37.2	38.8	Calcaire de Saint-Ouen		lithified		mire/swamp
12848	PaleoDB	E. Fara	Reptilia	Squamata	Cordylidae		Pseudolacerta		lamandini					4283		body (3D)		11573	Aubrelong 2	France	Quercy, Midi-Pyrenees region	Lot Departement	44.2667	1.61667	42.83	-2.05	Paleogene	Eocene	Late/Upper Eocene	Priabonian	Cenozoic 3	Priabonian	Priabonian		37.2	33.9	35.55					sinkhole
12848	PaleoDB	E. Fara	Mammalia	Primates	Omomyidae		Pseudoloris		parvulus					8517		body (3D)	maxilla	11573	Aubrelong 2	France	Quercy, Midi-Pyrenees region	Lot Departement	44.2667	1.61667	42.83	-2.05	Paleogene	Eocene	Late/Upper Eocene	Priabonian	Cenozoic 3	Priabonian	Priabonian		37.2	33.9	35.55					sinkhole
12848	PaleoDB	E. Fara	Mammalia	Primates	Adapidae		Leptadapis		magnus		Adapis		magnus	11573		not a trace	skull	11573	Aubrelong 2	France	Quercy, Midi-Pyrenees region	Lot Departement	44.2667	1.61667	42.83	-2.05	Paleogene	Eocene	Late/Upper Eocene	Priabonian	Cenozoic 3	Priabonian	Priabonian		37.2	33.9	35.55					sinkhole
12848	PaleoDB	E. Fara	Mammalia	Primates	Omomyidae		Necrolemur		antiquus					11573		not a trace		11573	Aubrelong 2	France	Quercy, Midi-Pyrenees region	Lot Departement	44.2667	1.61667	42.83	-2.05	Paleogene	Eocene	Late/Upper Eocene	Priabonian	Cenozoic 3	Priabonian	Priabonian		37.2	33.9	35.55					sinkhole
12848	PaleoDB	E. Fara	Mammalia	Artiodactyla	Dichobunidae		Mouillacitherium		elegans					8517		body (3D)		11573	Aubrelong 2	France	Quercy, Midi-Pyrenees region	Lot Departement	44.2667	1.61667	42.83	-2.05	Paleogene	Eocene	Late/Upper Eocene	Priabonian	Cenozoic 3	Priabonian	Priabonian		37.2	33.9	35.55					sinkhole
12848	PaleoDB	E. Fara	Mammalia	Artiodactyla			Gervachoerus	cf.	minor		Cebochoerus	cf.	minor	8517		body (3D)		11573	Aubrelong 2	France	Quercy, Midi-Pyrenees region	Lot Departement	44.2667	1.61667	42.83	-2.05	Paleogene	Eocene	Late/Upper Eocene	Priabonian	Cenozoic 3	Priabonian	Priabonian		37.2	33.9	35.55					sinkhole
12848	PaleoDB	E. Fara	Mammalia	Artiodactyla	Anoplotheriidae		Leptotheridium		lugeoni					8517		not a trace		11573	Aubrelong 2	France	Quercy, Midi-Pyrenees region	Lot Departement	44.2667	1.61667	42.83	-2.05	Paleogene	Eocene	Late/Upper Eocene	Priabonian	Cenozoic 3	Priabonian	Priabonian		37.2	33.9	35.55					sinkhole
12848	PaleoDB	E. Fara	Mammalia	Artiodactyla	Xiphodontidae		Dichodon		sp.					8517		not a trace		11573	Aubrelong 2	France	Quercy, Midi-Pyrenees region	Lot Departement	44.2667	1.61667	42.83	-2.05	Paleogene	Eocene	Late/Upper Eocene	Priabonian	Cenozoic 3	Priabonian	Priabonian		37.2	33.9	35.55					sinkhole
12848	PaleoDB	E. Fara	Mammalia	Artiodactyla	Xiphodontidae		Haplomeryx	cf.	euzetensis					8517		not a trace		11573	Aubrelong 2	France	Quercy, Midi-Pyrenees region	Lot Departement	44.2667	1.61667	42.83	-2.05	Paleogene	Eocene	Late/Upper Eocene	Priabonian	Cenozoic 3	Priabonian	Priabonian		37.2	33.9	35.55					sinkhole
12848	PaleoDB	E. Fara	Mammalia	Artiodactyla	Amphimerycidae		Pseudamphimeryx		renevieri					8517		not a trace		11573	Aubrelong 2	France	Quercy, Midi-Pyrenees region	Lot Departement	44.2667	1.61667	42.83	-2.05	Paleogene	Eocene	Late/Upper Eocene	Priabonian	Cenozoic 3	Priabonian	Priabonian		37.2	33.9	35.55					sinkhole
12848	PaleoDB	E. Fara	Mammalia	Artiodactyla	Cainotheriidae	?	Paroxacron		sp.					8517		body (3D)		11573	Aubrelong 2	France	Quercy, Midi-Pyrenees region	Lot Departement	44.2667	1.61667	42.83	-2.05	Paleogene	Eocene	Late/Upper Eocene	Priabonian	Cenozoic 3	Priabonian	Priabonian		37.2	33.9	35.55					sinkhole
12848	PaleoDB	E. Fara	Mammalia	Chiroptera	Rhinolophidae		Rhinolophus		sp.					11573		body (3D)		11573	Aubrelong 2	France	Quercy, Midi-Pyrenees region	Lot Departement	44.2667	1.61667	42.83	-2.05	Paleogene	Eocene	Late/Upper Eocene	Priabonian	Cenozoic 3	Priabonian	Priabonian		37.2	33.9	35.55					sinkhole
12848	PaleoDB	E. Fara	Mammalia	Chiroptera	Emballonuridae	?	Vespertiliavus		sp.					11573		body (3D)		11573	Aubrelong 2	France	Quercy, Midi-Pyrenees region	Lot Departement	44.2667	1.61667	42.83	-2.05	Paleogene	Eocene	Late/Upper Eocene	Priabonian	Cenozoic 3	Priabonian	Priabonian		37.2	33.9	35.55					sinkhole
12848	PaleoDB	E. Fara	Mammalia	Perissodactyla	Palaeotheriidae		Palaeotherium		sp.					11573		not a trace		11573	Aubrelong 2	France	Quercy, Midi-Pyrenees region	Lot Departement	44.2667	1.61667	42.83	-2.05	Paleogene	Eocene	Late/Upper Eocene	Priabonian	Cenozoic 3	Priabonian	Priabonian		37.2	33.9	35.55					sinkhole
12848	PaleoDB	E. Fara	Mammalia	Perissodactyla	Pachynolophidae		Plagiolophus		minus		Paloplotherium		minus	11573		not a trace		11573	Aubrelong 2	France	Quercy, Midi-Pyrenees region	Lot Departement	44.2667	1.61667	42.83	-2.05	Paleogene	Eocene	Late/Upper Eocene	Priabonian	Cenozoic 3	Priabonian	Priabonian		37.2	33.9	35.55					sinkhole
12848	PaleoDB	E. Fara	Mammalia	Creodonta	Hyaenodontidae		Hyaenodon		filholi		Hyaenodon		vulpinus	11573		not a trace		11573	Aubrelong 2	France	Quercy, Midi-Pyrenees region	Lot Departement	44.2667	1.61667	42.83	-2.05	Paleogene	Eocene	Late/Upper Eocene	Priabonian	Cenozoic 3	Priabonian	Priabonian		37.2	33.9	35.55					sinkhole
12848	PaleoDB	E. Fara	Mammalia	Artiodactyla	Amphimerycidae		Amphimeryx		sp.					11573		not a trace		11573	Aubrelong 2	France	Quercy, Midi-Pyrenees region	Lot Departement	44.2667	1.61667	42.83	-2.05	Paleogene	Eocene	Late/Upper Eocene	Priabonian	Cenozoic 3	Priabonian	Priabonian		37.2	33.9	35.55					sinkhole
12849	PaleoDB	E. Fara	Reptilia	Squamata	Cordylidae		Pseudolacerta		lamandini					4283		body (3D)		12522	Malperie	France	Quercy, Midi-Pyrenees Region	Lot Departement	44.3667	1.73111	42.93	-1.94	Paleogene	Eocene	Late/Upper Eocene	Priabonian	Cenozoic 3	Priabonian	Priabonian		37.2	33.9	35.55					karst indet.
12849	PaleoDB	E. Fara	Mammalia	Primates	Omomyidae		Pseudoloris		parvulus					8517		body (3D)	maxilla	12522	Malperie	France	Quercy, Midi-Pyrenees Region	Lot Departement	44.3667	1.73111	42.93	-1.94	Paleogene	Eocene	Late/Upper Eocene	Priabonian	Cenozoic 3	Priabonian	Priabonian		37.2	33.9	35.55					karst indet.
12849	PaleoDB	E. Fara	Mammalia	Primates	Omomyidae		Microchoerus		erinaceus					12522		body (3D)	skull	12522	Malperie	France	Quercy, Midi-Pyrenees Region	Lot Departement	44.3667	1.73111	42.93	-1.94	Paleogene	Eocene	Late/Upper Eocene	Priabonian	Cenozoic 3	Priabonian	Priabonian		37.2	33.9	35.55					karst indet.
12849	PaleoDB	E. Fara	Mammalia	Primates	Adapidae		Leptadapis		magnus		Adapis		magnus	8517		not a trace	skull	12522	Malperie	France	Quercy, Midi-Pyrenees Region	Lot Departement	44.3667	1.73111	42.93	-1.94	Paleogene	Eocene	Late/Upper Eocene	Priabonian	Cenozoic 3	Priabonian	Priabonian		37.2	33.9	35.55					karst indet.
12849	PaleoDB	E. Fara	Mammalia	Artiodactyla	Dichobunidae		Mouillacitherium		elegans					8517		body (3D)		12522	Malperie	France	Quercy, Midi-Pyrenees Region	Lot Departement	44.3667	1.73111	42.93	-1.94	Paleogene	Eocene	Late/Upper Eocene	Priabonian	Cenozoic 3	Priabonian	Priabonian		37.2	33.9	35.55					karst indet.
12849	PaleoDB	E. Fara	Mammalia	Artiodactyla	Anoplotheriidae		Leptotheridium		lugeoni					8517		not a trace		12522	Malperie	France	Quercy, Midi-Pyrenees Region	Lot Departement	44.3667	1.73111	42.93	-1.94	Paleogene	Eocene	Late/Upper Eocene	Priabonian	Cenozoic 3	Priabonian	Priabonian		37.2	33.9	35.55					karst indet.
12849	PaleoDB	E. Fara	Mammalia	Artiodactyla	Choeropotamidae		Choeropotamus		depereti					8517		not a trace		12522	Malperie	France	Quercy, Midi-Pyrenees Region	Lot Departement	44.3667	1.73111	42.93	-1.94	Paleogene	Eocene	Late/Upper Eocene	Priabonian	Cenozoic 3	Priabonian	Priabonian		37.2	33.9	35.55					karst indet.
12849	PaleoDB	E. Fara	Mammalia	Artiodactyla	Anoplotheriidae		Tapirulus	n. sp.	perrierensis					8517		not a trace		12522	Malperie	France	Quercy, Midi-Pyrenees Region	Lot Departement	44.3667	1.73111	42.93	-1.94	Paleogene	Eocene	Late/Upper Eocene	Priabonian	Cenozoic 3	Priabonian	Priabonian		37.2	33.9	35.55					karst indet.
12849	PaleoDB	E. Fara	Mammalia	Artiodactyla	Xiphodontidae		Haplomeryx		picteti					8517		not a trace		12522	Malperie	France	Quercy, Midi-Pyrenees Region	Lot Departement	44.3667	1.73111	42.93	-1.94	Paleogene	Eocene	Late/Upper Eocene	Priabonian	Cenozoic 3	Priabonian	Priabonian		37.2	33.9	35.55					karst indet.
12849	PaleoDB	E. Fara	Mammalia	Artiodactyla	Amphimerycidae		Pseudamphimeryx		pavloviae					8517		not a trace		12522	Malperie	France	Quercy, Midi-Pyrenees Region	Lot Departement	44.3667	1.73111	42.93	-1.94	Paleogene	Eocene	Late/Upper Eocene	Priabonian	Cenozoic 3	Priabonian	Priabonian		37.2	33.9	35.55					karst indet.
12849	PaleoDB	E. Fara		Salientia	Pelobatidae	cf.	Eopelobates		sp.					7272		not a trace		12522	Malperie	France	Quercy, Midi-Pyrenees Region	Lot Departement	44.3667	1.73111	42.93	-1.94	Paleogene	Eocene	Late/Upper Eocene	Priabonian	Cenozoic 3	Priabonian	Priabonian		37.2	33.9	35.55					karst indet.
12849	PaleoDB	E. Fara		Salientia	Pelodytidae	cf.	Pelodytes		sp.					7272		body (3D)		12522	Malperie	France	Quercy, Midi-Pyrenees Region	Lot Departement	44.3667	1.73111	42.93	-1.94	Paleogene	Eocene	Late/Upper Eocene	Priabonian	Cenozoic 3	Priabonian	Priabonian		37.2	33.9	35.55					karst indet.
12849	PaleoDB	E. Fara	Reptilia	Squamata	Lacertidae		Plesiolacerta	cf.	lydekkeri					7272		body (3D)		12522	Malperie	France	Quercy, Midi-Pyrenees Region	Lot Departement	44.3667	1.73111	42.93	-1.94	Paleogene	Eocene	Late/Upper Eocene	Priabonian	Cenozoic 3	Priabonian	Priabonian		37.2	33.9	35.55					karst indet.
12849	PaleoDB	E. Fara	Reptilia	Squamata	Anguidae		Placosaurus		sp.					7272		body (3D)		12522	Malperie	France	Quercy, Midi-Pyrenees Region	Lot Departement	44.3667	1.73111	42.93	-1.94	Paleogene	Eocene	Late/Upper Eocene	Priabonian	Cenozoic 3	Priabonian	Priabonian		37.2	33.9	35.55					karst indet.
12849	PaleoDB	E. Fara	Reptilia	Squamata	Anguidae	cf.	Ophisaurus		sp.					7272		body (3D)		12522	Malperie	France	Quercy, Midi-Pyrenees Region	Lot Departement	44.3667	1.73111	42.93	-1.94	Paleogene	Eocene	Late/Upper Eocene	Priabonian	Cenozoic 3	Priabonian	Priabonian		37.2	33.9	35.55					karst indet.
12849	PaleoDB	E. Fara	Reptilia	Squamata	Necrosauridae		Necrosaurus		cayluxi					7272		not a trace		12522	Malperie	France	Quercy, Midi-Pyrenees Region	Lot Departement	44.3667	1.73111	42.93	-1.94	Paleogene	Eocene	Late/Upper Eocene	Priabonian	Cenozoic 3	Priabonian	Priabonian		37.2	33.9	35.55					karst indet.
12849	PaleoDB	E. Fara	Reptilia	Squamata		?	Eurheloderma		sp.					7272		not a trace		12522	Malperie	France	Quercy, Midi-Pyrenees Region	Lot Departement	44.3667	1.73111	42.93	-1.94	Paleogene	Eocene	Late/Upper Eocene	Priabonian	Cenozoic 3	Priabonian	Priabonian		37.2	33.9	35.55					karst indet.
12849	PaleoDB	E. Fara	Reptilia	Pythonomorpha			Coniophis		sp.					7272		not a trace		12522	Malperie	France	Quercy, Midi-Pyrenees Region	Lot Departement	44.3667	1.73111	42.93	-1.94	Paleogene	Eocene	Late/Upper Eocene	Priabonian	Cenozoic 3	Priabonian	Priabonian		37.2	33.9	35.55					karst indet.
12849	PaleoDB	E. Fara	Reptilia	Pythonomorpha	Aniliidae		Eoanilius		europae					7272		not a trace		12522	Malperie	France	Quercy, Midi-Pyrenees Region	Lot Departement	44.3667	1.73111	42.93	-1.94	Paleogene	Eocene	Late/Upper Eocene	Priabonian	Cenozoic 3	Priabonian	Priabonian		37.2	33.9	35.55					karst indet.
12849	PaleoDB	E. Fara	Reptilia	Pythonomorpha	Boidae		Palaeopython		cadurcensis					7272		body (3D)		12522	Malperie	France	Quercy, Midi-Pyrenees Region	Lot Departement	44.3667	1.73111	42.93	-1.94	Paleogene	Eocene	Late/Upper Eocene	Priabonian	Cenozoic 3	Priabonian	Priabonian		37.2	33.9	35.55					karst indet.
12849	PaleoDB	E. Fara	Reptilia	Pythonomorpha	Tropidophiidae		Dunnophis		cadurcensis					7272		body (3D)		12522	Malperie	France	Quercy, Midi-Pyrenees Region	Lot Departement	44.3667	1.73111	42.93	-1.94	Paleogene	Eocene	Late/Upper Eocene	Priabonian	Cenozoic 3	Priabonian	Priabonian		37.2	33.9	35.55					karst indet.
12849	PaleoDB	E. Fara	Reptilia	Pythonomorpha	Erycidae		Cadurceryx		filholi					7272		body (3D)		12522	Malperie	France	Quercy, Midi-Pyrenees Region	Lot Departement	44.3667	1.73111	42.93	-1.94	Paleogene	Eocene	Late/Upper Eocene	Priabonian	Cenozoic 3	Priabonian	Priabonian		37.2	33.9	35.55					karst indet.
12849	PaleoDB	E. Fara	Mammalia				Amphiperatherium		minutum					7272		body (3D)		12522	Malperie	France	Quercy, Midi-Pyrenees Region	Lot Departement	44.3667	1.73111	42.93	-1.94	Paleogene	Eocene	Late/Upper Eocene	Priabonian	Cenozoic 3	Priabonian	Priabonian		37.2	33.9	35.55					karst indet.
12849	PaleoDB	E. Fara	Mammalia				Peratherium		lavergnense					7272		body (3D)		12522	Malperie	France	Quercy, Midi-Pyrenees Region	Lot Departement	44.3667	1.73111	42.93	-1.94	Paleogene	Eocene	Late/Upper Eocene	Priabonian	Cenozoic 3	Priabonian	Priabonian		37.2	33.9	35.55					karst indet.
12849	PaleoDB	E. Fara	Mammalia				Peratherium		perrierense					7272		body (3D)		12522	Malperie	France	Quercy, Midi-Pyrenees Region	Lot Departement	44.3667	1.73111	42.93	-1.94	Paleogene	Eocene	Late/Upper Eocene	Priabonian	Cenozoic 3	Priabonian	Priabonian		37.2	33.9	35.55					karst indet.
12849	PaleoDB	E. Fara	Mammalia		Leptictidae		Pseudorhynchocyon		cayluxi					7272		body (3D)		12522	Malperie	France	Quercy, Midi-Pyrenees Region	Lot Departement	44.3667	1.73111	42.93	-1.94	Paleogene	Eocene	Late/Upper Eocene	Priabonian	Cenozoic 3	Priabonian	Priabonian		37.2	33.9	35.55					karst indet.
12849	PaleoDB	E. Fara	Mammalia	Insectivora	Apatemyidae		Heterohyus		sp.					7272		body (3D)		12522	Malperie	France	Quercy, Midi-Pyrenees Region	Lot Departement	44.3667	1.73111	42.93	-1.94	Paleogene	Eocene	Late/Upper Eocene	Priabonian	Cenozoic 3	Priabonian	Priabonian		37.2	33.9	35.55					karst indet.
12849	PaleoDB	E. Fara	Mammalia	Insectivora	Apatemyidae		Heterohyus		nanus					7272		body (3D)	mandible	12522	Malperie	France	Quercy, Midi-Pyrenees Region	Lot Departement	44.3667	1.73111	42.93	-1.94	Paleogene	Eocene	Late/Upper Eocene	Priabonian	Cenozoic 3	Priabonian	Priabonian		37.2	33.9	35.55					karst indet.
12849	PaleoDB	E. Fara	Mammalia		Nyctitheriidae		Saturninia		gracilis					7272		body (3D)		12522	Malperie	France	Quercy, Midi-Pyrenees Region	Lot Departement	44.3667	1.73111	42.93	-1.94	Paleogene	Eocene	Late/Upper Eocene	Priabonian	Cenozoic 3	Priabonian	Priabonian		37.2	33.9	35.55					karst indet.
12849	PaleoDB	E. Fara	Mammalia		Nyctitheriidae		Saturninia		beata					7272		body (3D)		12522	Malperie	France	Quercy, Midi-Pyrenees Region	Lot Departement	44.3667	1.73111	42.93	-1.94	Paleogene	Eocene	Late/Upper Eocene	Priabonian	Cenozoic 3	Priabonian	Priabonian		37.2	33.9	35.55					karst indet.
12849	PaleoDB	E. Fara	Mammalia		Nyctitheriidae	cf.	Saturninia		tobieni					7272		body (3D)		12522	Malperie	France	Quercy, Midi-Pyrenees Region	Lot Departement	44.3667	1.73111	42.93	-1.94	Paleogene	Eocene	Late/Upper Eocene	Priabonian	Cenozoic 3	Priabonian	Priabonian		37.2	33.9	35.55					karst indet.
12849	PaleoDB	E. Fara	Mammalia	Chiroptera	Hipposideridae		Hipposideros		schlosseri					7272		body (3D)		12522	Malperie	France	Quercy, Midi-Pyrenees Region	Lot Departement	44.3667	1.73111	42.93	-1.94	Paleogene	Eocene	Late/Upper Eocene	Priabonian	Cenozoic 3	Priabonian	Priabonian		37.2	33.9	35.55					karst indet.
12849	PaleoDB	E. Fara	Mammalia	Chiroptera	Hipposideridae		Hipposideros	informal	sp.2					7272		body (3D)		12522	Malperie	France	Quercy, Midi-Pyrenees Region	Lot Departement	44.3667	1.73111	42.93	-1.94	Paleogene	Eocene	Late/Upper Eocene	Priabonian	Cenozoic 3	Priabonian	Priabonian		37.2	33.9	35.55					karst indet.
12849	PaleoDB	E. Fara	Mammalia	Chiroptera	Hipposideridae	cf.	Palaeophyllophora		oltina					7272		body (3D)		12522	Malperie	France	Quercy, Midi-Pyrenees Region	Lot Departement	44.3667	1.73111	42.93	-1.94	Paleogene	Eocene	Late/Upper Eocene	Priabonian	Cenozoic 3	Priabonian	Priabonian		37.2	33.9	35.55					karst indet.
12849	PaleoDB	E. Fara	Mammalia	Chiroptera	Rhinolophidae		Rhinolophus		priscus					7272		body (3D)		12522	Malperie	France	Quercy, Midi-Pyrenees Region	Lot Departement	44.3667	1.73111	42.93	-1.94	Paleogene	Eocene	Late/Upper Eocene	Priabonian	Cenozoic 3	Priabonian	Priabonian		37.2	33.9	35.55					karst indet.
12849	PaleoDB	E. Fara	Mammalia	Chiroptera	Emballonuridae		Vespertiliavus	cf.	gracilis					7272		body (3D)		12522	Malperie	France	Quercy, Midi-Pyrenees Region	Lot Departement	44.3667	1.73111	42.93	-1.94	Paleogene	Eocene	Late/Upper Eocene	Priabonian	Cenozoic 3	Priabonian	Priabonian		37.2	33.9	35.55					karst indet.
12849	PaleoDB	E. Fara	Mammalia	Chiroptera	Emballonuridae		Vespertiliavus		sp.					7272		body (3D)		12522	Malperie	France	Quercy, Midi-Pyrenees Region	Lot Departement	44.3667	1.73111	42.93	-1.94	Paleogene	Eocene	Late/Upper Eocene	Priabonian	Cenozoic 3	Priabonian	Priabonian		37.2	33.9	35.55					karst indet.
12849	PaleoDB	E. Fara	Mammalia	Chiroptera	Vespertilionidae		Stehlinia		gracilis					7272		not a trace		12522	Malperie	France	Quercy, Midi-Pyrenees Region	Lot Departement	44.3667	1.73111	42.93	-1.94	Paleogene	Eocene	Late/Upper Eocene	Priabonian	Cenozoic 3	Priabonian	Priabonian		37.2	33.9	35.55					karst indet.
12849	PaleoDB	E. Fara	Mammalia	Chiroptera	Molossidae	cf.	Tadarida		sp.					7272		body (3D)		12522	Malperie	France	Quercy, Midi-Pyrenees Region	Lot Departement	44.3667	1.73111	42.93	-1.94	Paleogene	Eocene	Late/Upper Eocene	Priabonian	Cenozoic 3	Priabonian	Priabonian		37.2	33.9	35.55					karst indet.
12849	PaleoDB	E. Fara	Mammalia	Creodonta	Hyaenodontidae		Prototomus	?	minor					7272		not a trace		12522	Malperie	France	Quercy, Midi-Pyrenees Region	Lot Departement	44.3667	1.73111	42.93	-1.94	Paleogene	Eocene	Late/Upper Eocene	Priabonian	Cenozoic 3	Priabonian	Priabonian		37.2	33.9	35.55					karst indet.
12849	PaleoDB	E. Fara	Mammalia	Creodonta	Hyaenodontidae		Hyaenodon		minor					7272		not a trace		12522	Malperie	France	Quercy, Midi-Pyrenees Region	Lot Departement	44.3667	1.73111	42.93	-1.94	Paleogene	Eocene	Late/Upper Eocene	Priabonian	Cenozoic 3	Priabonian	Priabonian		37.2	33.9	35.55					karst indet.
12849	PaleoDB	E. Fara	Mammalia	Carnivora	Amphicyonidae		Cynodictis		sp.					7272		not a trace		12522	Malperie	France	Quercy, Midi-Pyrenees Region	Lot Departement	44.3667	1.73111	42.93	-1.94	Paleogene	Eocene	Late/Upper Eocene	Priabonian	Cenozoic 3	Priabonian	Priabonian		37.2	33.9	35.55					karst indet.
12849	PaleoDB	E. Fara	Mammalia	Rodentia	Gliridae		Gliravus		sp.					7272		not a trace		12522	Malperie	France	Quercy, Midi-Pyrenees Region	Lot Departement	44.3667	1.73111	42.93	-1.94	Paleogene	Eocene	Late/Upper Eocene	Priabonian	Cenozoic 3	Priabonian	Priabonian		37.2	33.9	35.55					karst indet.
12849	PaleoDB	E. Fara	Mammalia	Rodentia	Gliridae		Gliravus		priscus					7272		not a trace	tooth	12522	Malperie	France	Quercy, Midi-Pyrenees Region	Lot Departement	44.3667	1.73111	42.93	-1.94	Paleogene	Eocene	Late/Upper Eocene	Priabonian	Cenozoic 3	Priabonian	Priabonian		37.2	33.9	35.55					karst indet.
12849	PaleoDB	E. Fara	Mammalia	Rodentia	Gliridae		Gliravus		meridionalis					7272		not a trace		12522	Malperie	France	Quercy, Midi-Pyrenees Region	Lot Departement	44.3667	1.73111	42.93	-1.94	Paleogene	Eocene	Late/Upper Eocene	Priabonian	Cenozoic 3	Priabonian	Priabonian		37.2	33.9	35.55					karst indet.
12849	PaleoDB	E. Fara	Mammalia	Rodentia	Theridomyidae		Suevosciurus		mutabilis					7272		not a trace		12522	Malperie	France	Quercy, Midi-Pyrenees Region	Lot Departement	44.3667	1.73111	42.93	-1.94	Paleogene	Eocene	Late/Upper Eocene	Priabonian	Cenozoic 3	Priabonian	Priabonian		37.2	33.9	35.55					karst indet.
12849	PaleoDB	E. Fara	Mammalia	Rodentia	Theridomyidae		Suevosciurus		minimus					7272		not a trace		12522	Malperie	France	Quercy, Midi-Pyrenees Region	Lot Departement	44.3667	1.73111	42.93	-1.94	Paleogene	Eocene	Late/Upper Eocene	Priabonian	Cenozoic 3	Priabonian	Priabonian		37.2	33.9	35.55					karst indet.
12849	PaleoDB	E. Fara	Mammalia	Rodentia	Pseudosciuridae		Sciuroides		intermedius					7272		not a trace		12522	Malperie	France	Quercy, Midi-Pyrenees Region	Lot Departement	44.3667	1.73111	42.93	-1.94	Paleogene	Eocene	Late/Upper Eocene	Priabonian	Cenozoic 3	Priabonian	Priabonian		37.2	33.9	35.55					karst indet.
12849	PaleoDB	E. Fara	Mammalia	Rodentia	Theridomyidae		Theridomys		crusafonti		Paradelomys		crusafonti	7272		not a trace		12522	Malperie	France	Quercy, Midi-Pyrenees Region	Lot Departement	44.3667	1.73111	42.93	-1.94	Paleogene	Eocene	Late/Upper Eocene	Priabonian	Cenozoic 3	Priabonian	Priabonian		37.2	33.9	35.55					karst indet.
12849	PaleoDB	E. Fara	Mammalia	Rodentia	Theridomyidae		Remys		garimondi					7272		not a trace		12522	Malperie	France	Quercy, Midi-Pyrenees Region	Lot Departement	44.3667	1.73111	42.93	-1.94	Paleogene	Eocene	Late/Upper Eocene	Priabonian	Cenozoic 3	Priabonian	Priabonian		37.2	33.9	35.55					karst indet.
12849	PaleoDB	E. Fara	Mammalia	Rodentia	Theridomyidae		Elfomys		parvulus					7272		not a trace		12522	Malperie	France	Quercy, Midi-Pyrenees Region	Lot Departement	44.3667	1.73111	42.93	-1.94	Paleogene	Eocene	Late/Upper Eocene	Priabonian	Cenozoic 3	Priabonian	Priabonian		37.2	33.9	35.55					karst indet.
12849	PaleoDB	E. Fara	Mammalia	Rodentia	Theridomyidae		Pseudoltinomys		phosphoricus					7272		not a trace		12522	Malperie	France	Quercy, Midi-Pyrenees Region	Lot Departement	44.3667	1.73111	42.93	-1.94	Paleogene	Eocene	Late/Upper Eocene	Priabonian	Cenozoic 3	Priabonian	Priabonian		37.2	33.9	35.55					karst indet.
12849	PaleoDB	E. Fara	Mammalia	Rodentia	Theridomyidae		Theridomys		euzetensis					7272		not a trace		12522	Malperie	France	Quercy, Midi-Pyrenees Region	Lot Departement	44.3667	1.73111	42.93	-1.94	Paleogene	Eocene	Late/Upper Eocene	Priabonian	Cenozoic 3	Priabonian	Priabonian		37.2	33.9	35.55					karst indet.
12849	PaleoDB	E. Fara	Mammalia	Perissodactyla	Pachynolophidae		Plagiolophus		sp.					7272		not a trace		12522	Malperie	France	Quercy, Midi-Pyrenees Region	Lot Departement	44.3667	1.73111	42.93	-1.94	Paleogene	Eocene	Late/Upper Eocene	Priabonian	Cenozoic 3	Priabonian	Priabonian		37.2	33.9	35.55					karst indet.
12850	PaleoDB	E. Fara	Reptilia	Squamata	Cordylidae		Pseudolacerta		lamandini					4283		body (3D)		12522	Perrière	France	Quercy		44.3833	1.43333	42.94	-2.23	Paleogene	Eocene	Late/Upper Eocene	Priabonian	Cenozoic 3	Priabonian	Late/Upper Eocene		37.2	33.9	35.55					karst indet.
12850	PaleoDB	E. Fara	Reptilia	Squamata	Cordylidae		Pseudolacerta		sp.					4283		body (3D)		12522	Perrière	France	Quercy		44.3833	1.43333	42.94	-2.23	Paleogene	Eocene	Late/Upper Eocene	Priabonian	Cenozoic 3	Priabonian	Late/Upper Eocene		37.2	33.9	35.55					karst indet.
12850	PaleoDB	E. Fara		Salientia	Pelobatidae	cf.	Eopelobates		sp.					7272		not a trace		12522	Perrière	France	Quercy		44.3833	1.43333	42.94	-2.23	Paleogene	Eocene	Late/Upper Eocene	Priabonian	Cenozoic 3	Priabonian	Late/Upper Eocene		37.2	33.9	35.55					karst indet.
12850	PaleoDB	E. Fara	Reptilia	Squamata	Anguidae		Placosaurus		sp.					7272		body (3D)		12522	Perrière	France	Quercy		44.3833	1.43333	42.94	-2.23	Paleogene	Eocene	Late/Upper Eocene	Priabonian	Cenozoic 3	Priabonian	Late/Upper Eocene		37.2	33.9	35.55					karst indet.
12850	PaleoDB	E. Fara	Reptilia	Squamata	Anguidae	cf.	Ophisaurus		sp.					7272		body (3D)		12522	Perrière	France	Quercy		44.3833	1.43333	42.94	-2.23	Paleogene	Eocene	Late/Upper Eocene	Priabonian	Cenozoic 3	Priabonian	Late/Upper Eocene		37.2	33.9	35.55					karst indet.
12850	PaleoDB	E. Fara	Reptilia	Squamata	Necrosauridae		Necrosaurus		cayluxi					7272		not a trace		12522	Perrière	France	Quercy		44.3833	1.43333	42.94	-2.23	Paleogene	Eocene	Late/Upper Eocene	Priabonian	Cenozoic 3	Priabonian	Late/Upper Eocene		37.2	33.9	35.55					karst indet.
12850	PaleoDB	E. Fara	Reptilia	Pythonomorpha			Coniophis		sp.					7272		not a trace		12522	Perrière	France	Quercy		44.3833	1.43333	42.94	-2.23	Paleogene	Eocene	Late/Upper Eocene	Priabonian	Cenozoic 3	Priabonian	Late/Upper Eocene		37.2	33.9	35.55					karst indet.
12850	PaleoDB	E. Fara	Reptilia	Pythonomorpha	Aniliidae		Eoanilius		europae					7272		not a trace		12522	Perrière	France	Quercy		44.3833	1.43333	42.94	-2.23	Paleogene	Eocene	Late/Upper Eocene	Priabonian	Cenozoic 3	Priabonian	Late/Upper Eocene		37.2	33.9	35.55					karst indet.
12850	PaleoDB	E. Fara	Reptilia	Pythonomorpha	Boidae		Palaeopython		cadurcensis					7272		body (3D)		12522	Perrière	France	Quercy		44.3833	1.43333	42.94	-2.23	Paleogene	Eocene	Late/Upper Eocene	Priabonian	Cenozoic 3	Priabonian	Late/Upper Eocene		37.2	33.9	35.55					karst indet.
12850	PaleoDB	E. Fara	Reptilia	Pythonomorpha	Tropidophiidae		Dunnophis		cadurcensis					7272		body (3D)		12522	Perrière	France	Quercy		44.3833	1.43333	42.94	-2.23	Paleogene	Eocene	Late/Upper Eocene	Priabonian	Cenozoic 3	Priabonian	Late/Upper Eocene		37.2	33.9	35.55					karst indet.
12850	PaleoDB	E. Fara	Reptilia	Pythonomorpha	Erycidae		Cadurceryx		filholi					7272		body (3D)		12522	Perrière	France	Quercy		44.3833	1.43333	42.94	-2.23	Paleogene	Eocene	Late/Upper Eocene	Priabonian	Cenozoic 3	Priabonian	Late/Upper Eocene		37.2	33.9	35.55					karst indet.
12850	PaleoDB	E. Fara	Aves	Trogoniformes	Trogonidae		Archaeotrogon		venustus					7272		body (3D)		12522	Perrière	France	Quercy		44.3833	1.43333	42.94	-2.23	Paleogene	Eocene	Late/Upper Eocene	Priabonian	Cenozoic 3	Priabonian	Late/Upper Eocene		37.2	33.9	35.55					karst indet.
12850	PaleoDB	E. Fara	Mammalia				Amphiperatherium		minutum					7272		body (3D)		12522	Perrière	France	Quercy		44.3833	1.43333	42.94	-2.23	Paleogene	Eocene	Late/Upper Eocene	Priabonian	Cenozoic 3	Priabonian	Late/Upper Eocene		37.2	33.9	35.55					karst indet.
12850	PaleoDB	E. Fara	Mammalia				Peratherium		lavergnense					7272		body (3D)		12522	Perrière	France	Quercy		44.3833	1.43333	42.94	-2.23	Paleogene	Eocene	Late/Upper Eocene	Priabonian	Cenozoic 3	Priabonian	Late/Upper Eocene		37.2	33.9	35.55					karst indet.
12850	PaleoDB	E. Fara	Mammalia				Peratherium		cuvieri					7272		body (3D)		12522	Perrière	France	Quercy		44.3833	1.43333	42.94	-2.23	Paleogene	Eocene	Late/Upper Eocene	Priabonian	Cenozoic 3	Priabonian	Late/Upper Eocene		37.2	33.9	35.55					karst indet.
12850	PaleoDB	E. Fara	Mammalia				Peratherium		perrierense					7272		body (3D)		12522	Perrière	France	Quercy		44.3833	1.43333	42.94	-2.23	Paleogene	Eocene	Late/Upper Eocene	Priabonian	Cenozoic 3	Priabonian	Late/Upper Eocene		37.2	33.9	35.55					karst indet.
12850	PaleoDB	E. Fara	Mammalia	Insectivora	Apatemyidae		Heterohyus		nanus					7272		body (3D)	mandible	12522	Perrière	France	Quercy		44.3833	1.43333	42.94	-2.23	Paleogene	Eocene	Late/Upper Eocene	Priabonian	Cenozoic 3	Priabonian	Late/Upper Eocene		37.2	33.9	35.55					karst indet.
12850	PaleoDB	E. Fara	Mammalia		Nyctitheriidae		Saturninia		beata					7272		body (3D)		12522	Perrière	France	Quercy		44.3833	1.43333	42.94	-2.23	Paleogene	Eocene	Late/Upper Eocene	Priabonian	Cenozoic 3	Priabonian	Late/Upper Eocene		37.2	33.9	35.55					karst indet.
12850	PaleoDB	E. Fara	Mammalia		Nyctitheriidae		Saturninia		gracilis					7272		body (3D)		12522	Perrière	France	Quercy		44.3833	1.43333	42.94	-2.23	Paleogene	Eocene	Late/Upper Eocene	Priabonian	Cenozoic 3	Priabonian	Late/Upper Eocene		37.2	33.9	35.55					karst indet.
12850	PaleoDB	E. Fara	Mammalia		Nyctitheriidae	cf.	Saturninia		intermedia					7272		body (3D)		12522	Perrière	France	Quercy		44.3833	1.43333	42.94	-2.23	Paleogene	Eocene	Late/Upper Eocene	Priabonian	Cenozoic 3	Priabonian	Late/Upper Eocene		37.2	33.9	35.55					karst indet.
12850	PaleoDB	E. Fara	Mammalia	Chiroptera	Hipposideridae		Hipposideros		schlosseri					7272		body (3D)		12522	Perrière	France	Quercy		44.3833	1.43333	42.94	-2.23	Paleogene	Eocene	Late/Upper Eocene	Priabonian	Cenozoic 3	Priabonian	Late/Upper Eocene		37.2	33.9	35.55					karst indet.
12850	PaleoDB	E. Fara	Mammalia	Chiroptera	Hipposideridae		Hipposideros		morloti					7272		body (3D)		12522	Perrière	France	Quercy		44.3833	1.43333	42.94	-2.23	Paleogene	Eocene	Late/Upper Eocene	Priabonian	Cenozoic 3	Priabonian	Late/Upper Eocene		37.2	33.9	35.55					karst indet.
12850	PaleoDB	E. Fara	Mammalia	Chiroptera	Hipposideridae		Hipposideros	informal	sp.2					7272		body (3D)		12522	Perrière	France	Quercy		44.3833	1.43333	42.94	-2.23	Paleogene	Eocene	Late/Upper Eocene	Priabonian	Cenozoic 3	Priabonian	Late/Upper Eocene		37.2	33.9	35.55					karst indet.
12850	PaleoDB	E. Fara	Mammalia	Chiroptera	Hipposideridae		Palaeophyllophora		quercyi					7272		body (3D)		12522	Perrière	France	Quercy		44.3833	1.43333	42.94	-2.23	Paleogene	Eocene	Late/Upper Eocene	Priabonian	Cenozoic 3	Priabonian	Late/Upper Eocene		37.2	33.9	35.55					karst indet.
12850	PaleoDB	E. Fara	Mammalia	Chiroptera	Megadermatidae		Necromantis		adichaster					7272		body (3D)		12522	Perrière	France	Quercy		44.3833	1.43333	42.94	-2.23	Paleogene	Eocene	Late/Upper Eocene	Priabonian	Cenozoic 3	Priabonian	Late/Upper Eocene		37.2	33.9	35.55					karst indet.
12850	PaleoDB	E. Fara	Mammalia	Chiroptera	Emballonuridae		Vespertiliavus	cf.	gracilis					7272		body (3D)		12522	Perrière	France	Quercy		44.3833	1.43333	42.94	-2.23	Paleogene	Eocene	Late/Upper Eocene	Priabonian	Cenozoic 3	Priabonian	Late/Upper Eocene		37.2	33.9	35.55					karst indet.
12850	PaleoDB	E. Fara	Mammalia	Chiroptera	Emballonuridae		Vespertiliavus		wingei					7272		body (3D)		12522	Perrière	France	Quercy		44.3833	1.43333	42.94	-2.23	Paleogene	Eocene	Late/Upper Eocene	Priabonian	Cenozoic 3	Priabonian	Late/Upper Eocene		37.2	33.9	35.55					karst indet.
12850	PaleoDB	E. Fara	Mammalia	Chiroptera	Emballonuridae		Vespertiliavus		sp.					7272		body (3D)		12522	Perrière	France	Quercy		44.3833	1.43333	42.94	-2.23	Paleogene	Eocene	Late/Upper Eocene	Priabonian	Cenozoic 3	Priabonian	Late/Upper Eocene		37.2	33.9	35.55					karst indet.
12850	PaleoDB	E. Fara	Mammalia	Chiroptera	Vespertilionidae		Stehlinia		gracilis					7272		not a trace		12522	Perrière	France	Quercy		44.3833	1.43333	42.94	-2.23	Paleogene	Eocene	Late/Upper Eocene	Priabonian	Cenozoic 3	Priabonian	Late/Upper Eocene		37.2	33.9	35.55					karst indet.
12850	PaleoDB	E. Fara	Mammalia	Chiroptera	Vespertilionidae	cf.	Stehlinia		minor					7272		not a trace		12522	Perrière	France	Quercy		44.3833	1.43333	42.94	-2.23	Paleogene	Eocene	Late/Upper Eocene	Priabonian	Cenozoic 3	Priabonian	Late/Upper Eocene		37.2	33.9	35.55					karst indet.
12850	PaleoDB	E. Fara	Mammalia	Chiroptera	Vespertilionidae		Stehlinia		quercyi					7272		not a trace		12522	Perrière	France	Quercy		44.3833	1.43333	42.94	-2.23	Paleogene	Eocene	Late/Upper Eocene	Priabonian	Cenozoic 3	Priabonian	Late/Upper Eocene		37.2	33.9	35.55					karst indet.
12850	PaleoDB	E. Fara	Mammalia	Chiroptera	Molossidae	cf.	Tadarida		sp.					7272		body (3D)		12522	Perrière	France	Quercy		44.3833	1.43333	42.94	-2.23	Paleogene	Eocene	Late/Upper Eocene	Priabonian	Cenozoic 3	Priabonian	Late/Upper Eocene		37.2	33.9	35.55					karst indet.
12850	PaleoDB	E. Fara	Mammalia	Creodonta	Hyaenodontidae		Cynohyaenodon		sp.					7272		not a trace		12522	Perrière	France	Quercy		44.3833	1.43333	42.94	-2.23	Paleogene	Eocene	Late/Upper Eocene	Priabonian	Cenozoic 3	Priabonian	Late/Upper Eocene		37.2	33.9	35.55					karst indet.
12850	PaleoDB	E. Fara	Mammalia	Creodonta	Hyaenodontidae		Hyaenodon		brachyrhynchus					7272		not a trace		12522	Perrière	France	Quercy		44.3833	1.43333	42.94	-2.23	Paleogene	Eocene	Late/Upper Eocene	Priabonian	Cenozoic 3	Priabonian	Late/Upper Eocene		37.2	33.9	35.55					karst indet.
12850	PaleoDB	E. Fara	Mammalia	Creodonta	Hyaenodontidae		Hyaenodon		minor					7272		not a trace		12522	Perrière	France	Quercy		44.3833	1.43333	42.94	-2.23	Paleogene	Eocene	Late/Upper Eocene	Priabonian	Cenozoic 3	Priabonian	Late/Upper Eocene		37.2	33.9	35.55					karst indet.
12850	PaleoDB	E. Fara	Mammalia	Creodonta	Hyaenodontidae		Hyaenodon		requieni					7272		not a trace		12522	Perrière	France	Quercy		44.3833	1.43333	42.94	-2.23	Paleogene	Eocene	Late/Upper Eocene	Priabonian	Cenozoic 3	Priabonian	Late/Upper Eocene		37.2	33.9	35.55					karst indet.
12850	PaleoDB	E. Fara	Mammalia				Quercygale		angustidens					7272		body (3D)	mandible	12522	Perrière	France	Quercy		44.3833	1.43333	42.94	-2.23	Paleogene	Eocene	Late/Upper Eocene	Priabonian	Cenozoic 3	Priabonian	Late/Upper Eocene		37.2	33.9	35.55					karst indet.
12850	PaleoDB	E. Fara	Mammalia	Primates	Adapidae		Leptadapis		magnus		Adapis		magnus	8517		not a trace	skull	12522	Perrière	France	Quercy		44.3833	1.43333	42.94	-2.23	Paleogene	Eocene	Late/Upper Eocene	Priabonian	Cenozoic 3	Priabonian	Late/Upper Eocene		37.2	33.9	35.55					karst indet.
12850	PaleoDB	E. Fara	Mammalia	Primates	Omomyidae		Microchoerus		erinaceus					12522		body (3D)	skull	12522	Perrière	France	Quercy		44.3833	1.43333	42.94	-2.23	Paleogene	Eocene	Late/Upper Eocene	Priabonian	Cenozoic 3	Priabonian	Late/Upper Eocene		37.2	33.9	35.55					karst indet.
12850	PaleoDB	E. Fara	Mammalia	Primates	Omomyidae		Pseudoloris		parvulus					8517		body (3D)	maxilla	12522	Perrière	France	Quercy		44.3833	1.43333	42.94	-2.23	Paleogene	Eocene	Late/Upper Eocene	Priabonian	Cenozoic 3	Priabonian	Late/Upper Eocene		37.2	33.9	35.55					karst indet.
12850	PaleoDB	E. Fara	Mammalia	Rodentia	Gliridae		Gliravus		priscus					7272		not a trace	tooth	12522	Perrière	France	Quercy		44.3833	1.43333	42.94	-2.23	Paleogene	Eocene	Late/Upper Eocene	Priabonian	Cenozoic 3	Priabonian	Late/Upper Eocene		37.2	33.9	35.55					karst indet.
12850	PaleoDB	E. Fara	Mammalia	Rodentia	Gliridae		Gliravus		meridionalis					7272		not a trace		12522	Perrière	France	Quercy		44.3833	1.43333	42.94	-2.23	Paleogene	Eocene	Late/Upper Eocene	Priabonian	Cenozoic 3	Priabonian	Late/Upper Eocene		37.2	33.9	35.55					karst indet.
12850	PaleoDB	E. Fara	Mammalia	Rodentia	Theridomyidae		Suevosciurus		mutabilis					7272		not a trace		12522	Perrière	France	Quercy		44.3833	1.43333	42.94	-2.23	Paleogene	Eocene	Late/Upper Eocene	Priabonian	Cenozoic 3	Priabonian	Late/Upper Eocene		37.2	33.9	35.55					karst indet.
12850	PaleoDB	E. Fara	Mammalia	Rodentia	Pseudosciuridae		Sciuroides		intermedius					7272		not a trace		12522	Perrière	France	Quercy		44.3833	1.43333	42.94	-2.23	Paleogene	Eocene	Late/Upper Eocene	Priabonian	Cenozoic 3	Priabonian	Late/Upper Eocene		37.2	33.9	35.55					karst indet.
12850	PaleoDB	E. Fara	Mammalia	Rodentia	Theridomyidae		Elfomys		parvulus					7272		not a trace		12522	Perrière	France	Quercy		44.3833	1.43333	42.94	-2.23	Paleogene	Eocene	Late/Upper Eocene	Priabonian	Cenozoic 3	Priabonian	Late/Upper Eocene		37.2	33.9	35.55					karst indet.
12850	PaleoDB	E. Fara	Mammalia	Rodentia	Theridomyidae		Pseudoltinomys		phosphoricus					7272		not a trace		12522	Perrière	France	Quercy		44.3833	1.43333	42.94	-2.23	Paleogene	Eocene	Late/Upper Eocene	Priabonian	Cenozoic 3	Priabonian	Late/Upper Eocene		37.2	33.9	35.55					karst indet.
12850	PaleoDB	E. Fara	Mammalia	Rodentia	Theridomyidae		Theridomys		euzetensis					7272		not a trace		12522	Perrière	France	Quercy		44.3833	1.43333	42.94	-2.23	Paleogene	Eocene	Late/Upper Eocene	Priabonian	Cenozoic 3	Priabonian	Late/Upper Eocene		37.2	33.9	35.55					karst indet.
12850	PaleoDB	E. Fara	Mammalia	Perissodactyla	Palaeotheriidae		Lophiotherium	cf.	cervulum					7272		not a trace		12522	Perrière	France	Quercy		44.3833	1.43333	42.94	-2.23	Paleogene	Eocene	Late/Upper Eocene	Priabonian	Cenozoic 3	Priabonian	Late/Upper Eocene		37.2	33.9	35.55					karst indet.
12850	PaleoDB	E. Fara	Mammalia	Perissodactyla	Palaeotheriidae		Palaeotherium		magnum					7272		not a trace		12522	Perrière	France	Quercy		44.3833	1.43333	42.94	-2.23	Paleogene	Eocene	Late/Upper Eocene	Priabonian	Cenozoic 3	Priabonian	Late/Upper Eocene		37.2	33.9	35.55					karst indet.
12850	PaleoDB	E. Fara	Mammalia	Perissodactyla	Palaeotheriidae		Palaeotherium		sp.					7272		not a trace		12522	Perrière	France	Quercy		44.3833	1.43333	42.94	-2.23	Paleogene	Eocene	Late/Upper Eocene	Priabonian	Cenozoic 3	Priabonian	Late/Upper Eocene		37.2	33.9	35.55					karst indet.
12850	PaleoDB	E. Fara	Mammalia	Perissodactyla	Pachynolophidae		Plagiolophus		annectens					7272		not a trace		12522	Perrière	France	Quercy		44.3833	1.43333	42.94	-2.23	Paleogene	Eocene	Late/Upper Eocene	Priabonian	Cenozoic 3	Priabonian	Late/Upper Eocene		37.2	33.9	35.55					karst indet.
12850	PaleoDB	E. Fara	Mammalia	Artiodactyla	Dichobunidae		Mouillacitherium	cf.	elegans					8517		body (3D)		12522	Perrière	France	Quercy		44.3833	1.43333	42.94	-2.23	Paleogene	Eocene	Late/Upper Eocene	Priabonian	Cenozoic 3	Priabonian	Late/Upper Eocene		37.2	33.9	35.55					karst indet.
12850	PaleoDB	E. Fara	Mammalia	Artiodactyla	Cebochoeridae		Acotherulum		pumilum					8517		body (3D)		12522	Perrière	France	Quercy		44.3833	1.43333	42.94	-2.23	Paleogene	Eocene	Late/Upper Eocene	Priabonian	Cenozoic 3	Priabonian	Late/Upper Eocene		37.2	33.9	35.55					karst indet.
12850	PaleoDB	E. Fara	Mammalia	Artiodactyla	Mixtotheriidae		Mixtotherium		cuspidatum					8517		body (3D)		12522	Perrière	France	Quercy		44.3833	1.43333	42.94	-2.23	Paleogene	Eocene	Late/Upper Eocene	Priabonian	Cenozoic 3	Priabonian	Late/Upper Eocene		37.2	33.9	35.55					karst indet.
12850	PaleoDB	E. Fara	Mammalia	Artiodactyla	Anoplotheriidae		Dacrytherium		ovinum					8517		not a trace		12522	Perrière	France	Quercy		44.3833	1.43333	42.94	-2.23	Paleogene	Eocene	Late/Upper Eocene	Priabonian	Cenozoic 3	Priabonian	Late/Upper Eocene		37.2	33.9	35.55					karst indet.
12850	PaleoDB	E. Fara	Mammalia	Artiodactyla	Anoplotheriidae		Leptotheridium		lugeoni					8517		not a trace		12522	Perrière	France	Quercy		44.3833	1.43333	42.94	-2.23	Paleogene	Eocene	Late/Upper Eocene	Priabonian	Cenozoic 3	Priabonian	Late/Upper Eocene		37.2	33.9	35.55					karst indet.
12850	PaleoDB	E. Fara	Mammalia	Artiodactyla	Anoplotheriidae		Tapirulus		perrierensis					8517		not a trace		12522	Perrière	France	Quercy		44.3833	1.43333	42.94	-2.23	Paleogene	Eocene	Late/Upper Eocene	Priabonian	Cenozoic 3	Priabonian	Late/Upper Eocene		37.2	33.9	35.55					karst indet.
12850	PaleoDB	E. Fara	Mammalia	Artiodactyla	Xiphodontidae		Haplomeryx		euzetensis					8517		not a trace		12522	Perrière	France	Quercy		44.3833	1.43333	42.94	-2.23	Paleogene	Eocene	Late/Upper Eocene	Priabonian	Cenozoic 3	Priabonian	Late/Upper Eocene		37.2	33.9	35.55					karst indet.
12850	PaleoDB	E. Fara	Mammalia	Artiodactyla	Amphimerycidae		Pseudamphimeryx		pavloviae					8517		not a trace		12522	Perrière	France	Quercy		44.3833	1.43333	42.94	-2.23	Paleogene	Eocene	Late/Upper Eocene	Priabonian	Cenozoic 3	Priabonian	Late/Upper Eocene		37.2	33.9	35.55					karst indet.
12850	PaleoDB	E. Fara	Mammalia	Artiodactyla	Amphimerycidae		Pseudamphimeryx		renevieri					8517		not a trace		12522	Perrière	France	Quercy		44.3833	1.43333	42.94	-2.23	Paleogene	Eocene	Late/Upper Eocene	Priabonian	Cenozoic 3	Priabonian	Late/Upper Eocene		37.2	33.9	35.55					karst indet.
12850	PaleoDB	E. Fara	Mammalia	Artiodactyla	Xiphodontidae		Dichodon		cervinum					8517		not a trace		12522	Perrière	France	Quercy		44.3833	1.43333	42.94	-2.23	Paleogene	Eocene	Late/Upper Eocene	Priabonian	Cenozoic 3	Priabonian	Late/Upper Eocene		37.2	33.9	35.55					karst indet.
12850	PaleoDB	E. Fara	Aves	Avetheropoda	Geranopteridae		Geranopterus		milneedwardsi					28401		body (3D)	limb element	12522	Perrière	France	Quercy		44.3833	1.43333	42.94	-2.23	Paleogene	Eocene	Late/Upper Eocene	Priabonian	Cenozoic 3	Priabonian	Late/Upper Eocene		37.2	33.9	35.55					karst indet.
12851	PaleoDB	E. Fara	Reptilia	Squamata	Cordylidae		Pseudolacerta		lamandini					4283		body (3D)		12515	Gousnat	France	Quercy, Midi-Pyrenees Region	Lot Departement	44.3667	1.73194	42.93	-1.94	Paleogene	Eocene	Late/Upper Eocene	Priabonian	Cenozoic 3	Priabonian	MP 18		37.2	33.9	35.55					karst indet.
12851	PaleoDB	E. Fara	Mammalia	Primates	Omomyidae		Pseudoloris		parvulus					8517		body (3D)	maxilla	12515	Gousnat	France	Quercy, Midi-Pyrenees Region	Lot Departement	44.3667	1.73194	42.93	-1.94	Paleogene	Eocene	Late/Upper Eocene	Priabonian	Cenozoic 3	Priabonian	MP 18		37.2	33.9	35.55					karst indet.
12851	PaleoDB	E. Fara	Mammalia	Primates	Omomyidae		Necrolemur		antiquus					8517		not a trace		12515	Gousnat	France	Quercy, Midi-Pyrenees Region	Lot Departement	44.3667	1.73194	42.93	-1.94	Paleogene	Eocene	Late/Upper Eocene	Priabonian	Cenozoic 3	Priabonian	MP 18		37.2	33.9	35.55					karst indet.
12851	PaleoDB	E. Fara	Mammalia	Primates	Adapidae		Leptadapis		magnus		Adapis		magnus	8517		not a trace	skull	12515	Gousnat	France	Quercy, Midi-Pyrenees Region	Lot Departement	44.3667	1.73194	42.93	-1.94	Paleogene	Eocene	Late/Upper Eocene	Priabonian	Cenozoic 3	Priabonian	MP 18		37.2	33.9	35.55					karst indet.
12851	PaleoDB	E. Fara	Mammalia	Artiodactyla	Xiphodontidae		Dichodon		sp.					8517		not a trace		12515	Gousnat	France	Quercy, Midi-Pyrenees Region	Lot Departement	44.3667	1.73194	42.93	-1.94	Paleogene	Eocene	Late/Upper Eocene	Priabonian	Cenozoic 3	Priabonian	MP 18		37.2	33.9	35.55					karst indet.
12851	PaleoDB	E. Fara	Mammalia	Artiodactyla	Xiphodontidae		Haplomeryx	cf.	picteti					8517		not a trace		12515	Gousnat	France	Quercy, Midi-Pyrenees Region	Lot Departement	44.3667	1.73194	42.93	-1.94	Paleogene	Eocene	Late/Upper Eocene	Priabonian	Cenozoic 3	Priabonian	MP 18		37.2	33.9	35.55					karst indet.
12851	PaleoDB	E. Fara	Mammalia	Artiodactyla	Amphimerycidae		Pseudamphimeryx		renevieri					8517		not a trace		12515	Gousnat	France	Quercy, Midi-Pyrenees Region	Lot Departement	44.3667	1.73194	42.93	-1.94	Paleogene	Eocene	Late/Upper Eocene	Priabonian	Cenozoic 3	Priabonian	MP 18		37.2	33.9	35.55					karst indet.
12851	PaleoDB	E. Fara	Mammalia	Artiodactyla	Cebochoeridae		Acotherulum		pumilum					8517		body (3D)		12515	Gousnat	France	Quercy, Midi-Pyrenees Region	Lot Departement	44.3667	1.73194	42.93	-1.94	Paleogene	Eocene	Late/Upper Eocene	Priabonian	Cenozoic 3	Priabonian	MP 18		37.2	33.9	35.55					karst indet.
12851	PaleoDB	E. Fara	Mammalia	Artiodactyla	Anoplotheriidae		Dacrytherium	cf.	saturninii					8517		not a trace		12515	Gousnat	France	Quercy, Midi-Pyrenees Region	Lot Departement	44.3667	1.73194	42.93	-1.94	Paleogene	Eocene	Late/Upper Eocene	Priabonian	Cenozoic 3	Priabonian	MP 18		37.2	33.9	35.55					karst indet.
12851	PaleoDB	E. Fara	Mammalia	Rodentia	Theridomyidae		Theridomys	informal	sp.1					12515		not a trace		12515	Gousnat	France	Quercy, Midi-Pyrenees Region	Lot Departement	44.3667	1.73194	42.93	-1.94	Paleogene	Eocene	Late/Upper Eocene	Priabonian	Cenozoic 3	Priabonian	MP 18		37.2	33.9	35.55					karst indet.
12851	PaleoDB	E. Fara	Mammalia	Rodentia	Theridomyidae		Pseudoltinomys	aff.	phosphoricus					12515		not a trace		12515	Gousnat	France	Quercy, Midi-Pyrenees Region	Lot Departement	44.3667	1.73194	42.93	-1.94	Paleogene	Eocene	Late/Upper Eocene	Priabonian	Cenozoic 3	Priabonian	MP 18		37.2	33.9	35.55					karst indet.
12851	PaleoDB	E. Fara	Mammalia	Rodentia	Theridomyidae		Theridomys		sp.		Paradelomys		sp.	12515		not a trace		12515	Gousnat	France	Quercy, Midi-Pyrenees Region	Lot Departement	44.3667	1.73194	42.93	-1.94	Paleogene	Eocene	Late/Upper Eocene	Priabonian	Cenozoic 3	Priabonian	MP 18		37.2	33.9	35.55					karst indet.
12851	PaleoDB	E. Fara	Mammalia	Rodentia	Theridomyidae		Microsuevosciurus		sp.					12515		not a trace		12515	Gousnat	France	Quercy, Midi-Pyrenees Region	Lot Departement	44.3667	1.73194	42.93	-1.94	Paleogene	Eocene	Late/Upper Eocene	Priabonian	Cenozoic 3	Priabonian	MP 18		37.2	33.9	35.55					karst indet.
12851	PaleoDB	E. Fara	Mammalia	Rodentia	Theridomyidae		Elfomys	aff.	parvulus					12515		not a trace		12515	Gousnat	France	Quercy, Midi-Pyrenees Region	Lot Departement	44.3667	1.73194	42.93	-1.94	Paleogene	Eocene	Late/Upper Eocene	Priabonian	Cenozoic 3	Priabonian	MP 18		37.2	33.9	35.55					karst indet.
12851	PaleoDB	E. Fara	Mammalia	Chiroptera	Hipposideridae		Hipposideros	cf.	morloti					12515		body (3D)		12515	Gousnat	France	Quercy, Midi-Pyrenees Region	Lot Departement	44.3667	1.73194	42.93	-1.94	Paleogene	Eocene	Late/Upper Eocene	Priabonian	Cenozoic 3	Priabonian	MP 18		37.2	33.9	35.55					karst indet.
12851	PaleoDB	E. Fara	Aves	Avetheropoda	Geranopteridae		Geranopterus		alatus					28401		body (3D)	limb element	12515	Gousnat	France	Quercy, Midi-Pyrenees Region	Lot Departement	44.3667	1.73194	42.93	-1.94	Paleogene	Eocene	Late/Upper Eocene	Priabonian	Cenozoic 3	Priabonian	MP 18		37.2	33.9	35.55					karst indet.
12852	PaleoDB	E. Fara	Reptilia	Squamata	Cordylidae		Pseudolacerta		lamandini					4283		body (3D)		8517	Coânac I	France	Quercy, Midi-Pyrenees Region	Lot Departement	44.3667	1.73333	42.93	-1.94	Paleogene	Eocene	Late/Upper Eocene	Priabonian	Cenozoic 3	Priabonian	Priabonian		37.2	33.9	35.55					karst indet.
12852	PaleoDB	E. Fara	Mammalia	Artiodactyla	Dichobunidae		Dichobune		leporina					8517		body (3D)		8517	Coânac I	France	Quercy, Midi-Pyrenees Region	Lot Departement	44.3667	1.73333	42.93	-1.94	Paleogene	Eocene	Late/Upper Eocene	Priabonian	Cenozoic 3	Priabonian	Priabonian		37.2	33.9	35.55					karst indet.
12852	PaleoDB	E. Fara	Mammalia	Artiodactyla	Cainotheriidae		Oxacron	cf.	courtoisi					8517		body (3D)		8517	Coânac I	France	Quercy, Midi-Pyrenees Region	Lot Departement	44.3667	1.73333	42.93	-1.94	Paleogene	Eocene	Late/Upper Eocene	Priabonian	Cenozoic 3	Priabonian	Priabonian		37.2	33.9	35.55					karst indet.
12852	PaleoDB	E. Fara	Mammalia	Artiodactyla	Amphimerycidae		Amphimeryx	cf.	murinus					8517		not a trace		8517	Coânac I	France	Quercy, Midi-Pyrenees Region	Lot Departement	44.3667	1.73333	42.93	-1.94	Paleogene	Eocene	Late/Upper Eocene	Priabonian	Cenozoic 3	Priabonian	Priabonian		37.2	33.9	35.55					karst indet.
12852	PaleoDB	E. Fara	Mammalia	Artiodactyla	Anoplotheriidae		Tapirulus		hyracinus					8517		not a trace		8517	Coânac I	France	Quercy, Midi-Pyrenees Region	Lot Departement	44.3667	1.73333	42.93	-1.94	Paleogene	Eocene	Late/Upper Eocene	Priabonian	Cenozoic 3	Priabonian	Priabonian		37.2	33.9	35.55					karst indet.
12852	PaleoDB	E. Fara			Salamandridae		Megalotriton		sp.					7272		body (3D)		8517	Coânac I	France	Quercy, Midi-Pyrenees Region	Lot Departement	44.3667	1.73333	42.93	-1.94	Paleogene	Eocene	Late/Upper Eocene	Priabonian	Cenozoic 3	Priabonian	Priabonian		37.2	33.9	35.55					karst indet.
12852	PaleoDB	E. Fara	Reptilia	Squamata	Anguidae		Placosaurus		sp.					7272		body (3D)		8517	Coânac I	France	Quercy, Midi-Pyrenees Region	Lot Departement	44.3667	1.73333	42.93	-1.94	Paleogene	Eocene	Late/Upper Eocene	Priabonian	Cenozoic 3	Priabonian	Priabonian		37.2	33.9	35.55					karst indet.
12852	PaleoDB	E. Fara	Reptilia	Squamata	Anguidae	cf.	Ophisaurus		sp.					7272		body (3D)		8517	Coânac I	France	Quercy, Midi-Pyrenees Region	Lot Departement	44.3667	1.73333	42.93	-1.94	Paleogene	Eocene	Late/Upper Eocene	Priabonian	Cenozoic 3	Priabonian	Priabonian		37.2	33.9	35.55					karst indet.
12852	PaleoDB	E. Fara	Reptilia	Squamata	Necrosauridae		Necrosaurus		cayluxi					7272		not a trace		8517	Coânac I	France	Quercy, Midi-Pyrenees Region	Lot Departement	44.3667	1.73333	42.93	-1.94	Paleogene	Eocene	Late/Upper Eocene	Priabonian	Cenozoic 3	Priabonian	Priabonian		37.2	33.9	35.55					karst indet.
12852	PaleoDB	E. Fara	Reptilia	Pythonomorpha			Coniophis		sp.					7272		not a trace		8517	Coânac I	France	Quercy, Midi-Pyrenees Region	Lot Departement	44.3667	1.73333	42.93	-1.94	Paleogene	Eocene	Late/Upper Eocene	Priabonian	Cenozoic 3	Priabonian	Priabonian		37.2	33.9	35.55					karst indet.
12852	PaleoDB	E. Fara	Reptilia	Pythonomorpha	Aniliidae		Eoanilius		europae					7272		not a trace		8517	Coânac I	France	Quercy, Midi-Pyrenees Region	Lot Departement	44.3667	1.73333	42.93	-1.94	Paleogene	Eocene	Late/Upper Eocene	Priabonian	Cenozoic 3	Priabonian	Priabonian		37.2	33.9	35.55					karst indet.
12852	PaleoDB	E. Fara	Reptilia	Pythonomorpha	Boidae		Palaeopython		cadurcensis					7272		body (3D)		8517	Coânac I	France	Quercy, Midi-Pyrenees Region	Lot Departement	44.3667	1.73333	42.93	-1.94	Paleogene	Eocene	Late/Upper Eocene	Priabonian	Cenozoic 3	Priabonian	Priabonian		37.2	33.9	35.55					karst indet.
12852	PaleoDB	E. Fara	Reptilia	Pythonomorpha	Erycidae		Cadurceryx		filholi					7272		body (3D)		8517	Coânac I	France	Quercy, Midi-Pyrenees Region	Lot Departement	44.3667	1.73333	42.93	-1.94	Paleogene	Eocene	Late/Upper Eocene	Priabonian	Cenozoic 3	Priabonian	Priabonian		37.2	33.9	35.55					karst indet.
12852	PaleoDB	E. Fara	Reptilia	Pythonomorpha	Boidae		Cadurcoboa		insolita					7272		body (3D)		8517	Coânac I	France	Quercy, Midi-Pyrenees Region	Lot Departement	44.3667	1.73333	42.93	-1.94	Paleogene	Eocene	Late/Upper Eocene	Priabonian	Cenozoic 3	Priabonian	Priabonian		37.2	33.9	35.55					karst indet.
12852	PaleoDB	E. Fara	Mammalia				Amphiperatherium		minutum					7272		body (3D)		8517	Coânac I	France	Quercy, Midi-Pyrenees Region	Lot Departement	44.3667	1.73333	42.93	-1.94	Paleogene	Eocene	Late/Upper Eocene	Priabonian	Cenozoic 3	Priabonian	Priabonian		37.2	33.9	35.55					karst indet.
12852	PaleoDB	E. Fara	Mammalia				Amphiperatherium		ambiguum					7272		body (3D)		8517	Coânac I	France	Quercy, Midi-Pyrenees Region	Lot Departement	44.3667	1.73333	42.93	-1.94	Paleogene	Eocene	Late/Upper Eocene	Priabonian	Cenozoic 3	Priabonian	Priabonian		37.2	33.9	35.55					karst indet.
12852	PaleoDB	E. Fara	Mammalia				Peratherium		cuvieri					7272		body (3D)		8517	Coânac I	France	Quercy, Midi-Pyrenees Region	Lot Departement	44.3667	1.73333	42.93	-1.94	Paleogene	Eocene	Late/Upper Eocene	Priabonian	Cenozoic 3	Priabonian	Priabonian		37.2	33.9	35.55					karst indet.
12852	PaleoDB	E. Fara	Mammalia		Nyctitheriidae		Saturninia		gracilis					7272		body (3D)		8517	Coânac I	France	Quercy, Midi-Pyrenees Region	Lot Departement	44.3667	1.73333	42.93	-1.94	Paleogene	Eocene	Late/Upper Eocene	Priabonian	Cenozoic 3	Priabonian	Priabonian		37.2	33.9	35.55					karst indet.
12852	PaleoDB	E. Fara	Mammalia		Nyctitheriidae		Saturninia		tobieni					7272		body (3D)		8517	Coânac I	France	Quercy, Midi-Pyrenees Region	Lot Departement	44.3667	1.73333	42.93	-1.94	Paleogene	Eocene	Late/Upper Eocene	Priabonian	Cenozoic 3	Priabonian	Priabonian		37.2	33.9	35.55					karst indet.
12852	PaleoDB	E. Fara	Mammalia	Chiroptera	Rhinolophidae		Rhinolophus	cf.	priscus					7272		body (3D)		8517	Coânac I	France	Quercy, Midi-Pyrenees Region	Lot Departement	44.3667	1.73333	42.93	-1.94	Paleogene	Eocene	Late/Upper Eocene	Priabonian	Cenozoic 3	Priabonian	Priabonian		37.2	33.9	35.55					karst indet.
12852	PaleoDB	E. Fara	Mammalia	Chiroptera	Molossidae	cf.	Tadarida		sp.					7272		body (3D)		8517	Coânac I	France	Quercy, Midi-Pyrenees Region	Lot Departement	44.3667	1.73333	42.93	-1.94	Paleogene	Eocene	Late/Upper Eocene	Priabonian	Cenozoic 3	Priabonian	Priabonian		37.2	33.9	35.55					karst indet.
12852	PaleoDB	E. Fara	Mammalia	Rodentia	Theridomyidae		Pseudoltinomys		cuvieri					7272		not a trace		8517	Coânac I	France	Quercy, Midi-Pyrenees Region	Lot Departement	44.3667	1.73333	42.93	-1.94	Paleogene	Eocene	Late/Upper Eocene	Priabonian	Cenozoic 3	Priabonian	Priabonian		37.2	33.9	35.55					karst indet.
12852	PaleoDB	E. Fara	Mammalia	Rodentia	Theridomyidae		Blainvillimys		rotundidens					7272		not a trace		8517	Coânac I	France	Quercy, Midi-Pyrenees Region	Lot Departement	44.3667	1.73333	42.93	-1.94	Paleogene	Eocene	Late/Upper Eocene	Priabonian	Cenozoic 3	Priabonian	Priabonian		37.2	33.9	35.55					karst indet.
12852	PaleoDB	E. Fara	Mammalia	Rodentia	Theridomyidae		Patriotheridomys		altus					7272		not a trace		8517	Coânac I	France	Quercy, Midi-Pyrenees Region	Lot Departement	44.3667	1.73333	42.93	-1.94	Paleogene	Eocene	Late/Upper Eocene	Priabonian	Cenozoic 3	Priabonian	Priabonian		37.2	33.9	35.55					karst indet.
12852	PaleoDB	E. Fara	Mammalia	Perissodactyla	Palaeotheriidae		Palaeotherium		medium					7272		not a trace		8517	Coânac I	France	Quercy, Midi-Pyrenees Region	Lot Departement	44.3667	1.73333	42.93	-1.94	Paleogene	Eocene	Late/Upper Eocene	Priabonian	Cenozoic 3	Priabonian	Priabonian		37.2	33.9	35.55					karst indet.
12852	PaleoDB	E. Fara	Mammalia	Perissodactyla	Pachynolophidae		Plagiolophus		minor					7272		not a trace		8517	Coânac I	France	Quercy, Midi-Pyrenees Region	Lot Departement	44.3667	1.73333	42.93	-1.94	Paleogene	Eocene	Late/Upper Eocene	Priabonian	Cenozoic 3	Priabonian	Priabonian		37.2	33.9	35.55					karst indet.
12853	PaleoDB	E. Fara	Reptilia	Squamata	Cordylidae		Pseudolacerta		sp.					4283		body (3D)		12522	La Bouffie	France	Quercy, Midi-Pyrenees region	Lot Departement	44.35	1.73167	42.91	-1.94	Paleogene	Eocene	Late/Upper Eocene	Priabonian	Cenozoic 3	Priabonian	Priabonian		37.2	33.9	35.55					karst indet.
12853	PaleoDB	E. Fara	Mammalia	Primates	Omomyidae		Pseudoloris		parvulus					8517		body (3D)	maxilla	12522	La Bouffie	France	Quercy, Midi-Pyrenees region	Lot Departement	44.35	1.73167	42.91	-1.94	Paleogene	Eocene	Late/Upper Eocene	Priabonian	Cenozoic 3	Priabonian	Priabonian		37.2	33.9	35.55					karst indet.
12853	PaleoDB	E. Fara	Mammalia	Primates	Omomyidae		Necrolemur		antiquus					12522		not a trace		12522	La Bouffie	France	Quercy, Midi-Pyrenees region	Lot Departement	44.35	1.73167	42.91	-1.94	Paleogene	Eocene	Late/Upper Eocene	Priabonian	Cenozoic 3	Priabonian	Priabonian		37.2	33.9	35.55					karst indet.
12853	PaleoDB	E. Fara	Mammalia	Primates	Adapidae		Leptadapis		magnus		Adapis		magnus	8517		not a trace	skull	12522	La Bouffie	France	Quercy, Midi-Pyrenees region	Lot Departement	44.35	1.73167	42.91	-1.94	Paleogene	Eocene	Late/Upper Eocene	Priabonian	Cenozoic 3	Priabonian	Priabonian		37.2	33.9	35.55					karst indet.
12853	PaleoDB	E. Fara	Mammalia	Artiodactyla	Dichobunidae		Mouillacitherium		elegans					8517		body (3D)		12522	La Bouffie	France	Quercy, Midi-Pyrenees region	Lot Departement	44.35	1.73167	42.91	-1.94	Paleogene	Eocene	Late/Upper Eocene	Priabonian	Cenozoic 3	Priabonian	Priabonian		37.2	33.9	35.55					karst indet.
12853	PaleoDB	E. Fara	Mammalia	Artiodactyla	Mixtotheriidae		Mixtotherium		cuspidatum					8517		body (3D)		12522	La Bouffie	France	Quercy, Midi-Pyrenees region	Lot Departement	44.35	1.73167	42.91	-1.94	Paleogene	Eocene	Late/Upper Eocene	Priabonian	Cenozoic 3	Priabonian	Priabonian		37.2	33.9	35.55					karst indet.
12853	PaleoDB	E. Fara	Mammalia	Artiodactyla	Anoplotheriidae		Leptotheridium		lugeoni					8517		not a trace		12522	La Bouffie	France	Quercy, Midi-Pyrenees region	Lot Departement	44.35	1.73167	42.91	-1.94	Paleogene	Eocene	Late/Upper Eocene	Priabonian	Cenozoic 3	Priabonian	Priabonian		37.2	33.9	35.55					karst indet.
12853	PaleoDB	E. Fara	Mammalia	Artiodactyla	Anoplotheriidae		Robiacina		quercyi					8517		not a trace		12522	La Bouffie	France	Quercy, Midi-Pyrenees region	Lot Departement	44.35	1.73167	42.91	-1.94	Paleogene	Eocene	Late/Upper Eocene	Priabonian	Cenozoic 3	Priabonian	Priabonian		37.2	33.9	35.55					karst indet.
12853	PaleoDB	E. Fara	Mammalia	Artiodactyla	Anoplotheriidae		Tapirulus	n. sp.	perrierensis					8517		not a trace		12522	La Bouffie	France	Quercy, Midi-Pyrenees region	Lot Departement	44.35	1.73167	42.91	-1.94	Paleogene	Eocene	Late/Upper Eocene	Priabonian	Cenozoic 3	Priabonian	Priabonian		37.2	33.9	35.55					karst indet.
12853	PaleoDB	E. Fara	Mammalia	Artiodactyla	Xiphodontidae		Haplomeryx	cf.	picteti					8517		not a trace		12522	La Bouffie	France	Quercy, Midi-Pyrenees region	Lot Departement	44.35	1.73167	42.91	-1.94	Paleogene	Eocene	Late/Upper Eocene	Priabonian	Cenozoic 3	Priabonian	Priabonian		37.2	33.9	35.55					karst indet.
12853	PaleoDB	E. Fara	Mammalia	Artiodactyla	Xiphodontidae		Dichodon		cervinum					8517		not a trace		12522	La Bouffie	France	Quercy, Midi-Pyrenees region	Lot Departement	44.35	1.73167	42.91	-1.94	Paleogene	Eocene	Late/Upper Eocene	Priabonian	Cenozoic 3	Priabonian	Priabonian		37.2	33.9	35.55					karst indet.
12853	PaleoDB	E. Fara	Mammalia	Artiodactyla	Amphimerycidae		Pseudamphimeryx		renevieri					8517		not a trace		12522	La Bouffie	France	Quercy, Midi-Pyrenees region	Lot Departement	44.35	1.73167	42.91	-1.94	Paleogene	Eocene	Late/Upper Eocene	Priabonian	Cenozoic 3	Priabonian	Priabonian		37.2	33.9	35.55					karst indet.
12853	PaleoDB	E. Fara	Mammalia	Artiodactyla	Amphimerycidae		Pseudamphimeryx		renevieri					8517		not a trace		12522	La Bouffie	France	Quercy, Midi-Pyrenees region	Lot Departement	44.35	1.73167	42.91	-1.94	Paleogene	Eocene	Late/Upper Eocene	Priabonian	Cenozoic 3	Priabonian	Priabonian		37.2	33.9	35.55					karst indet.
12854	PaleoDB	E. Fara	Reptilia	Squamata	Cordylidae		Pseudolacerta		sp.					4283		body (3D)		12515	Rosières 2	France	Quercy, Midi-Pyrenees Region	Lot Departement	44.35	1.73333	42.91	-1.93	Paleogene	Eocene	Late/Upper Eocene	Priabonian	Cenozoic 3	Priabonian	Priabonian		37.2	33.9	35.55					karst indet.
12854	PaleoDB	E. Fara	Mammalia	Primates	Adapidae		Adapis		parisiensis					12515		body (3D)		12515	Rosières 2	France	Quercy, Midi-Pyrenees Region	Lot Departement	44.35	1.73333	42.91	-1.93	Paleogene	Eocene	Late/Upper Eocene	Priabonian	Cenozoic 3	Priabonian	Priabonian		37.2	33.9	35.55					karst indet.
12854	PaleoDB	E. Fara	Mammalia	Artiodactyla	Dichobunidae		Dichobune		leporina					12515		body (3D)		12515	Rosières 2	France	Quercy, Midi-Pyrenees Region	Lot Departement	44.35	1.73333	42.91	-1.93	Paleogene	Eocene	Late/Upper Eocene	Priabonian	Cenozoic 3	Priabonian	Priabonian		37.2	33.9	35.55					karst indet.
12854	PaleoDB	E. Fara	Mammalia	Artiodactyla	Anoplotheriidae		Anoplotherium		sp.					12515		body (3D)		12515	Rosières 2	France	Quercy, Midi-Pyrenees Region	Lot Departement	44.35	1.73333	42.91	-1.93	Paleogene	Eocene	Late/Upper Eocene	Priabonian	Cenozoic 3	Priabonian	Priabonian		37.2	33.9	35.55					karst indet.
12854	PaleoDB	E. Fara	Mammalia	Artiodactyla	Anoplotheriidae		Tapirulus		hyracinus					12515		not a trace		12515	Rosières 2	France	Quercy, Midi-Pyrenees Region	Lot Departement	44.35	1.73333	42.91	-1.93	Paleogene	Eocene	Late/Upper Eocene	Priabonian	Cenozoic 3	Priabonian	Priabonian		37.2	33.9	35.55					karst indet.
12854	PaleoDB	E. Fara	Mammalia	Artiodactyla	Xiphodontidae		Haplomeryx		zitteli					8517		not a trace		12515	Rosières 2	France	Quercy, Midi-Pyrenees Region	Lot Departement	44.35	1.73333	42.91	-1.93	Paleogene	Eocene	Late/Upper Eocene	Priabonian	Cenozoic 3	Priabonian	Priabonian		37.2	33.9	35.55					karst indet.
12854	PaleoDB	E. Fara	Mammalia	Artiodactyla	Cainotheriidae		Oxacron		courtoisi					12515		body (3D)		12515	Rosières 2	France	Quercy, Midi-Pyrenees Region	Lot Departement	44.35	1.73333	42.91	-1.93	Paleogene	Eocene	Late/Upper Eocene	Priabonian	Cenozoic 3	Priabonian	Priabonian		37.2	33.9	35.55					karst indet.
12854	PaleoDB	E. Fara	Mammalia	Artiodactyla	Amphimerycidae		Amphimeryx		murinus					8517		not a trace		12515	Rosières 2	France	Quercy, Midi-Pyrenees Region	Lot Departement	44.35	1.73333	42.91	-1.93	Paleogene	Eocene	Late/Upper Eocene	Priabonian	Cenozoic 3	Priabonian	Priabonian		37.2	33.9	35.55					karst indet.
12854	PaleoDB	E. Fara	Mammalia	Rodentia	Theridomyidae		Pseudoltinomys	cf.	cuvieri					12515		not a trace		12515	Rosières 2	France	Quercy, Midi-Pyrenees Region	Lot Departement	44.35	1.73333	42.91	-1.93	Paleogene	Eocene	Late/Upper Eocene	Priabonian	Cenozoic 3	Priabonian	Priabonian		37.2	33.9	35.55					karst indet.
12854	PaleoDB	E. Fara	Reptilia	Squamata	Necrosauridae		Necrosaurus		sp.					12515		not a trace		12515	Rosières 2	France	Quercy, Midi-Pyrenees Region	Lot Departement	44.35	1.73333	42.91	-1.93	Paleogene	Eocene	Late/Upper Eocene	Priabonian	Cenozoic 3	Priabonian	Priabonian		37.2	33.9	35.55					karst indet.
12855	PaleoDB	E. Fara			Sirenidae	n. gen.	Noterpeton	n. sp.	bolivianum					4284		body (3D)	vertebrae	39674	Pajcha Pata	Bolivia	Cochabamba		-17.8556	-65.45	-20.38	-51.3	Cretaceous	Late/Upper Cretaceous		Maastrichtian	Cretaceous 8	Maastrichtian	Maastrichtian		70.6	66.043	68.3215	El Molino				estuary/bay
12856	PaleoDB	E. Fara	Reptilia		Kuehneosauridae	n. gen.	Icarosaurus	n. sp.	siefkeri					30922		body (3D)	skeleton	30923	Granton Quarry	United States	New Jersey	Hudson	40.8119	-74.0186	15.42	-19.31	Triassic	Late/Upper Triassic		Norian	Triassic 4	Norian	Norian		221.5	205.6	213.55	Lockatong	Ewing Creek			lacustrine - large
12856	PaleoDB	E. Fara	Reptilia		Phytosauridae		Rutiodon		carolinensis					30923		body (3D)	partial skeleton	30923	Granton Quarry	United States	New Jersey	Hudson	40.8119	-74.0186	15.42	-19.31	Triassic	Late/Upper Triassic		Norian	Triassic 4	Norian	Norian		221.5	205.6	213.55	Lockatong	Ewing Creek			lacustrine - large
12856	PaleoDB	E. Fara	Reptilia	Protorosauria		n. gen.	Hypuronector	n. sp.	limnaios					30920		not a trace	partial skeleton	30923	Granton Quarry	United States	New Jersey	Hudson	40.8119	-74.0186	15.42	-19.31	Triassic	Late/Upper Triassic		Norian	Triassic 4	Norian	Norian		221.5	205.6	213.55	Lockatong	Ewing Creek			lacustrine - large
12856	PaleoDB	E. Fara	Reptilia	Protorosauria	Tanystropheidae		Tanytrachelos		ahynis					30920		compression	skeleton	30923	Granton Quarry	United States	New Jersey	Hudson	40.8119	-74.0186	15.42	-19.31	Triassic	Late/Upper Triassic		Norian	Triassic 4	Norian	Norian		221.5	205.6	213.55	Lockatong	Ewing Creek			lacustrine - large
12857	PaleoDB	E. Fara	Reptilia		Kuehneosauridae		Kuehneosuchus	n. sp.	latissimus		Kuehneosaurus	n. sp.	latissimus	43837		body (3D)	partial skeleton	43837	Batscombe Quarry	United Kingdom	England	Somerset	51.2919	-2.775	35.74	0.8	Triassic	Late/Upper Triassic		Rhaetian	Triassic 4	Rhaetian	Rhaetian		205.6	201.6	203.6					fissure fill
12858	PaleoDB	E. Fara	Reptilia		Kuehneosauridae	n. gen.	Kuehneosaurus	n. sp.	latus					43837		body (3D)	partial skeleton	12302	Emborough Quarry	United Kingdom	England	Somerset	51.2528	-2.54361	35.76	0.98	Triassic	Late/Upper Triassic		Rhaetian	Triassic 4	Rhaetian	Rhaetian		205.6	201.6	203.6					fissure fill
12858	PaleoDB	E. Fara	Reptilia		Trilophosauridae	n. gen.	Variodens	n. sp.	inopinatus					12302		body (3D)	mandible	12302	Emborough Quarry	United Kingdom	England	Somerset	51.2528	-2.54361	35.76	0.98	Triassic	Late/Upper Triassic		Rhaetian	Triassic 4	Rhaetian	Rhaetian		205.6	201.6	203.6					fissure fill
12858	PaleoDB	E. Fara	Mammalia				Kuehneotherium		sp.					40488		body (3D)		12302	Emborough Quarry	United Kingdom	England	Somerset	51.2528	-2.54361	35.76	0.98	Triassic	Late/Upper Triassic		Rhaetian	Triassic 4	Rhaetian	Rhaetian		205.6	201.6	203.6					fissure fill
12858	PaleoDB	E. Fara	Reptilia	Rhynchocephalia	Sphenodontidae		Clevosaurus		sp.		Sphenodontidae		indet.	25869	40488	not a trace		12302	Emborough Quarry	United Kingdom	England	Somerset	51.2528	-2.54361	35.76	0.98	Triassic	Late/Upper Triassic		Rhaetian	Triassic 4	Rhaetian	Rhaetian		205.6	201.6	203.6					fissure fill
12942	Fossilworks	J. Alroy	Reptilia		Trilophosauridae		Trilophosaurus	n. sp.	buettneri		Malerisaurus	n. sp.	langstoni	4290		body (3D)	partial skull	37120	Otis Chalk Quarry 2, TMM 31099 (Dockum Formation)	United States	Texas	Howard	32.175	-101.255	4.92	-40.04	Triassic	Late/Upper Triassic					Carnian	Norian	235	205.6	220.3	Colorado City				crevasse splay
12942	Fossilworks	J. Alroy	Reptilia		Trilophosauridae	cf.	Trilophosaurus		buettneri					43417		body (3D)	mandible	37120	Otis Chalk Quarry 2, TMM 31099 (Dockum Formation)	United States	Texas	Howard	32.175	-101.255	4.92	-40.04	Triassic	Late/Upper Triassic					Carnian	Norian	235	205.6	220.3	Colorado City				crevasse splay
12942	Fossilworks	J. Alroy	Reptilia		Trilophosauridae		Trilophosaurus		buettneri		Trilophosaurus		sp.	32141	4290	body (3D)	mandible	37120	Otis Chalk Quarry 2, TMM 31099 (Dockum Formation)	United States	Texas	Howard	32.175	-101.255	4.92	-40.04	Triassic	Late/Upper Triassic					Carnian	Norian	235	205.6	220.3	Colorado City				crevasse splay
12942	Fossilworks	J. Alroy			Metoposauridae		Koskinonodon		perfecta		Buettneria	?	bakeri	14122	37120	body (3D)	skull	37120	Otis Chalk Quarry 2, TMM 31099 (Dockum Formation)	United States	Texas	Howard	32.175	-101.255	4.92	-40.04	Triassic	Late/Upper Triassic					Carnian	Norian	235	205.6	220.3	Colorado City				crevasse splay
12950	Fossilworks	J. Alroy	Mammalia	Hyracoidea	Pliohyracidae		Geniohyus		magnus					4292		body (3D)	maxilla	4292	Quarry V (Jebel Qatrani Formation)	Egypt	Fayum		29.45	30.5833	26.08	27.32	Paleogene	Oligocene	Early/Lower Oligocene	Rupelian	Cenozoic 4	Rupelian	Rupelian		33.9	28.4	31.15	Jebel Qatrani				fluvial indet.
12950	Fossilworks	J. Alroy	Mammalia	Hyracoidea	Pliohyracidae		Titanohyrax	n. sp.	angustidens					4292		body (3D)	mandible	4292	Quarry V (Jebel Qatrani Formation)	Egypt	Fayum		29.45	30.5833	26.08	27.32	Paleogene	Oligocene	Early/Lower Oligocene	Rupelian	Cenozoic 4	Rupelian	Rupelian		33.9	28.4	31.15	Jebel Qatrani				fluvial indet.
12950	Fossilworks	J. Alroy	Mammalia	Hyracoidea	Pliohyracidae		Saghatherium	n. sp.	humarum					4292		body (3D)	mandible	4292	Quarry V (Jebel Qatrani Formation)	Egypt	Fayum		29.45	30.5833	26.08	27.32	Paleogene	Oligocene	Early/Lower Oligocene	Rupelian	Cenozoic 4	Rupelian	Rupelian		33.9	28.4	31.15	Jebel Qatrani				fluvial indet.
12950	Fossilworks	J. Alroy	Mammalia	Hyracoidea	Pliohyracidae	n. gen.	Selenohyrax	n. sp.	chatrathi					4292		body (3D)	mandible	4292	Quarry V (Jebel Qatrani Formation)	Egypt	Fayum		29.45	30.5833	26.08	27.32	Paleogene	Oligocene	Early/Lower Oligocene	Rupelian	Cenozoic 4	Rupelian	Rupelian		33.9	28.4	31.15	Jebel Qatrani				fluvial indet.
12950	Fossilworks	J. Alroy	Mammalia	Hyracoidea	Pliohyracidae		Thyrohyrax		domorictus					4292		body (3D)		4292	Quarry V (Jebel Qatrani Formation)	Egypt	Fayum		29.45	30.5833	26.08	27.32	Paleogene	Oligocene	Early/Lower Oligocene	Rupelian	Cenozoic 4	Rupelian	Rupelian		33.9	28.4	31.15	Jebel Qatrani				fluvial indet.
12950	Fossilworks	J. Alroy	Mammalia	Creodonta	Hyaenodontidae		Metapterodon	n. sp.	schlosseri					17283		not a trace		4292	Quarry V (Jebel Qatrani Formation)	Egypt	Fayum		29.45	30.5833	26.08	27.32	Paleogene	Oligocene	Early/Lower Oligocene	Rupelian	Cenozoic 4	Rupelian	Rupelian		33.9	28.4	31.15	Jebel Qatrani				fluvial indet.
12950	Fossilworks	J. Alroy	Mammalia	Primates	Propliopithecidae		Propliopithecus	n. sp.	ankeli					23738		not a trace	maxilla	4292	Quarry V (Jebel Qatrani Formation)	Egypt	Fayum		29.45	30.5833	26.08	27.32	Paleogene	Oligocene	Early/Lower Oligocene	Rupelian	Cenozoic 4	Rupelian	Rupelian		33.9	28.4	31.15	Jebel Qatrani				fluvial indet.
12954	Fossilworks	J. Alroy	Mammalia	Hyracoidea	Pliohyracidae		Pachyhyrax		crassidentatus					4292		body (3D)		24335	Quarry I (Jebel Qatrani Formation)	Egypt	Fayum		29.45	30.5833	26.08	27.32	Paleogene	Oligocene	Early/Lower Oligocene	Rupelian	Cenozoic 4	Rupelian	Rupelian		33.9	28.4	31.15	Jebel Qatrani				fluvial indet.
12954	Fossilworks	J. Alroy	Mammalia	Hyracoidea	Pliohyracidae		Thyrohyrax		domorictus					4292		body (3D)		24335	Quarry I (Jebel Qatrani Formation)	Egypt	Fayum		29.45	30.5833	26.08	27.32	Paleogene	Oligocene	Early/Lower Oligocene	Rupelian	Cenozoic 4	Rupelian	Rupelian		33.9	28.4	31.15	Jebel Qatrani				fluvial indet.
12954	Fossilworks	J. Alroy	Mammalia	Hyracoidea	Pliohyracidae		Titanohyrax	n. sp.	angustidens					4292		body (3D)	mandible	24335	Quarry I (Jebel Qatrani Formation)	Egypt	Fayum		29.45	30.5833	26.08	27.32	Paleogene	Oligocene	Early/Lower Oligocene	Rupelian	Cenozoic 4	Rupelian	Rupelian		33.9	28.4	31.15	Jebel Qatrani				fluvial indet.
12954	Fossilworks	J. Alroy	Mammalia	Primates	Parapithecidae		Apidium		phiomense					24335		body (3D)	mandible	24335	Quarry I (Jebel Qatrani Formation)	Egypt	Fayum		29.45	30.5833	26.08	27.32	Paleogene	Oligocene	Early/Lower Oligocene	Rupelian	Cenozoic 4	Rupelian	Rupelian		33.9	28.4	31.15	Jebel Qatrani				fluvial indet.
12954	Fossilworks	J. Alroy	Mammalia	Primates	Propliopithecidae	n. gen.	Aegyptopithecus	n. sp.	zeuxis					24335		not a trace	mandible	24335	Quarry I (Jebel Qatrani Formation)	Egypt	Fayum		29.45	30.5833	26.08	27.32	Paleogene	Oligocene	Early/Lower Oligocene	Rupelian	Cenozoic 4	Rupelian	Rupelian		33.9	28.4	31.15	Jebel Qatrani				fluvial indet.
12954	Fossilworks	J. Alroy	Mammalia	Primates	Propliopithecidae	n. gen.	Propliopithecus	n. sp.	chirobates	n. gen.	Aeolopithecus	n. sp.	chirobates	24335		not a trace	mandible	24335	Quarry I (Jebel Qatrani Formation)	Egypt	Fayum		29.45	30.5833	26.08	27.32	Paleogene	Oligocene	Early/Lower Oligocene	Rupelian	Cenozoic 4	Rupelian	Rupelian		33.9	28.4	31.15	Jebel Qatrani				fluvial indet.
12954	Fossilworks	J. Alroy	Mammalia	Rodentia			Metaphiomys		beadnelli					24335		body (3D)		24335	Quarry I (Jebel Qatrani Formation)	Egypt	Fayum		29.45	30.5833	26.08	27.32	Paleogene	Oligocene	Early/Lower Oligocene	Rupelian	Cenozoic 4	Rupelian	Rupelian		33.9	28.4	31.15	Jebel Qatrani				fluvial indet.
12954	Fossilworks	J. Alroy	Mammalia	Chiroptera	Philisidae	n. gen.	Philisis	n. sp.	sphingis					28499		body (3D)	maxilla	24335	Quarry I (Jebel Qatrani Formation)	Egypt	Fayum		29.45	30.5833	26.08	27.32	Paleogene	Oligocene	Early/Lower Oligocene	Rupelian	Cenozoic 4	Rupelian	Rupelian		33.9	28.4	31.15	Jebel Qatrani				fluvial indet.
12954	Fossilworks	J. Alroy	Mammalia	Hyracoidea	Pliohyracidae		Megalohyrax		eocaenus					29522		not a trace	maxilla	24335	Quarry I (Jebel Qatrani Formation)	Egypt	Fayum		29.45	30.5833	26.08	27.32	Paleogene	Oligocene	Early/Lower Oligocene	Rupelian	Cenozoic 4	Rupelian	Rupelian		33.9	28.4	31.15	Jebel Qatrani				fluvial indet.
12954	Fossilworks	J. Alroy	Aves	Phoenicopteriformes	Paloelodidae	aff.	Palaelodus		sp.					38655		body (3D)		24335	Quarry I (Jebel Qatrani Formation)	Egypt	Fayum		29.45	30.5833	26.08	27.32	Paleogene	Oligocene	Early/Lower Oligocene	Rupelian	Cenozoic 4	Rupelian	Rupelian		33.9	28.4	31.15	Jebel Qatrani				fluvial indet.
12954	Fossilworks	J. Alroy	Aves	Avetheropoda	Xenerodiopidae		Xenerodiops		mycter					38655		body (3D)	partial skull	24335	Quarry I (Jebel Qatrani Formation)	Egypt	Fayum		29.45	30.5833	26.08	27.32	Paleogene	Oligocene	Early/Lower Oligocene	Rupelian	Cenozoic 4	Rupelian	Rupelian		33.9	28.4	31.15	Jebel Qatrani				fluvial indet.
12954	Fossilworks	J. Alroy	Mammalia	Primates	Parapithecidae		Parapithecus	n. sp.	grangeri		Parapithecidae		indet.	29577	7934	not a trace	mandible	24335	Quarry I (Jebel Qatrani Formation)	Egypt	Fayum		29.45	30.5833	26.08	27.32	Paleogene	Oligocene	Early/Lower Oligocene	Rupelian	Cenozoic 4	Rupelian	Rupelian		33.9	28.4	31.15	Jebel Qatrani				fluvial indet.
12956	Fossilworks	J. Alroy	Mammalia	Hyracoidea	Pliohyracidae		Pachyhyrax		crassidentatus					4292		body (3D)		4292	Quarry L-46 (Jebel Qatrani Formation)	Egypt	Fayum		29.45	30.5833	26.08	27.32	Paleogene	Oligocene	Early/Lower Oligocene	Rupelian	Cenozoic 4	Rupelian	Rupelian		33.9	28.4	31.15	Jebel Qatrani				fluvial indet.
12956	Fossilworks	J. Alroy	Mammalia	Hyracoidea	Pliohyracidae		Thyrohyrax		domorictus					4292		body (3D)		4292	Quarry L-46 (Jebel Qatrani Formation)	Egypt	Fayum		29.45	30.5833	26.08	27.32	Paleogene	Oligocene	Early/Lower Oligocene	Rupelian	Cenozoic 4	Rupelian	Rupelian		33.9	28.4	31.15	Jebel Qatrani				fluvial indet.
12960	Fossilworks	J. Alroy	Mammalia	Hyracoidea	Pliohyracidae		Pachyhyrax		crassidentatus					4292		body (3D)		24324	Quarry M (Jebel Qatrani Formation)	Egypt	Fayum		29.45	30.5833	26.08	27.32	Paleogene	Oligocene	Early/Lower Oligocene	Rupelian	Cenozoic 4	Rupelian	Rupelian		33.9	28.4	31.15	Jebel Qatrani		poorly lithified		fluvial indet.
12960	Fossilworks	J. Alroy	Mammalia	Hyracoidea	Pliohyracidae		Thyrohyrax		domorictus					4292		body (3D)		24324	Quarry M (Jebel Qatrani Formation)	Egypt	Fayum		29.45	30.5833	26.08	27.32	Paleogene	Oligocene	Early/Lower Oligocene	Rupelian	Cenozoic 4	Rupelian	Rupelian		33.9	28.4	31.15	Jebel Qatrani		poorly lithified		fluvial indet.
12960	Fossilworks	J. Alroy	Mammalia	Primates	Parapithecidae		Apidium		phiomense					7934		body (3D)	mandible	24324	Quarry M (Jebel Qatrani Formation)	Egypt	Fayum		29.45	30.5833	26.08	27.32	Paleogene	Oligocene	Early/Lower Oligocene	Rupelian	Cenozoic 4	Rupelian	Rupelian		33.9	28.4	31.15	Jebel Qatrani		poorly lithified		fluvial indet.
12960	Fossilworks	J. Alroy	Mammalia	Macroscelidea			Metoldobotes	cf.	stromeri					17281		body (3D)		24324	Quarry M (Jebel Qatrani Formation)	Egypt	Fayum		29.45	30.5833	26.08	27.32	Paleogene	Oligocene	Early/Lower Oligocene	Rupelian	Cenozoic 4	Rupelian	Rupelian		33.9	28.4	31.15	Jebel Qatrani		poorly lithified		fluvial indet.
12960	Fossilworks	J. Alroy	Mammalia	Creodonta	Hyaenodontidae		Pterodon		syrtos					17283		not a trace		24324	Quarry M (Jebel Qatrani Formation)	Egypt	Fayum		29.45	30.5833	26.08	27.32	Paleogene	Oligocene	Early/Lower Oligocene	Rupelian	Cenozoic 4	Rupelian	Rupelian		33.9	28.4	31.15	Jebel Qatrani		poorly lithified		fluvial indet.
12960	Fossilworks	J. Alroy	Mammalia	Primates	Afrotarsiidae	n. gen.	Afrotarsius	n. sp.	chatrathi					24324		not a trace	mandible	24324	Quarry M (Jebel Qatrani Formation)	Egypt	Fayum		29.45	30.5833	26.08	27.32	Paleogene	Oligocene	Early/Lower Oligocene	Rupelian	Cenozoic 4	Rupelian	Rupelian		33.9	28.4	31.15	Jebel Qatrani		poorly lithified		fluvial indet.
12960	Fossilworks	J. Alroy	Mammalia	Hyracoidea	Pliohyracidae		Megalohyrax		eocaenus					29523		not a trace	maxilla	24324	Quarry M (Jebel Qatrani Formation)	Egypt	Fayum		29.45	30.5833	26.08	27.32	Paleogene	Oligocene	Early/Lower Oligocene	Rupelian	Cenozoic 4	Rupelian	Rupelian		33.9	28.4	31.15	Jebel Qatrani		poorly lithified		fluvial indet.
12960	Fossilworks	J. Alroy	Mammalia	Primates	Parapithecidae		Parapithecus		grangeri					29577		body (3D)	mandible	24324	Quarry M (Jebel Qatrani Formation)	Egypt	Fayum		29.45	30.5833	26.08	27.32	Paleogene	Oligocene	Early/Lower Oligocene	Rupelian	Cenozoic 4	Rupelian	Rupelian		33.9	28.4	31.15	Jebel Qatrani		poorly lithified		fluvial indet.
12960	Fossilworks	J. Alroy	Mammalia	Primates	Parapithecidae		Qatrania	n. sp.	fleaglei					32566		body (3D)	mandible	24324	Quarry M (Jebel Qatrani Formation)	Egypt	Fayum		29.45	30.5833	26.08	27.32	Paleogene	Oligocene	Early/Lower Oligocene	Rupelian	Cenozoic 4	Rupelian	Rupelian		33.9	28.4	31.15	Jebel Qatrani		poorly lithified		fluvial indet.
12960	Fossilworks	J. Alroy	Mammalia	Primates	Propliopithecidae		Aegyptopithecus		zeuxis					35965		not a trace	mandible	24324	Quarry M (Jebel Qatrani Formation)	Egypt	Fayum		29.45	30.5833	26.08	27.32	Paleogene	Oligocene	Early/Lower Oligocene	Rupelian	Cenozoic 4	Rupelian	Rupelian		33.9	28.4	31.15	Jebel Qatrani		poorly lithified		fluvial indet.
12960	Fossilworks	J. Alroy	Aves	Avetheropoda	Pandionidae	aff.	Pandion		sp.					38655		not a trace		24324	Quarry M (Jebel Qatrani Formation)	Egypt	Fayum		29.45	30.5833	26.08	27.32	Paleogene	Oligocene	Early/Lower Oligocene	Rupelian	Cenozoic 4	Rupelian	Rupelian		33.9	28.4	31.15	Jebel Qatrani		poorly lithified		fluvial indet.
12960	Fossilworks	J. Alroy	Aves	Avetheropoda	Jacanidae	n. gen.	Nupharanassa	n. sp.	bulotorum					38655		body (3D)	limb element	24324	Quarry M (Jebel Qatrani Formation)	Egypt	Fayum		29.45	30.5833	26.08	27.32	Paleogene	Oligocene	Early/Lower Oligocene	Rupelian	Cenozoic 4	Rupelian	Rupelian		33.9	28.4	31.15	Jebel Qatrani		poorly lithified		fluvial indet.
12960	Fossilworks	J. Alroy	Aves	Avetheropoda	Jacanidae	n. gen.	Janipes	n. sp.	nymphaeobates					38655		body (3D)	limb element	24324	Quarry M (Jebel Qatrani Formation)	Egypt	Fayum		29.45	30.5833	26.08	27.32	Paleogene	Oligocene	Early/Lower Oligocene	Rupelian	Cenozoic 4	Rupelian	Rupelian		33.9	28.4	31.15	Jebel Qatrani		poorly lithified		fluvial indet.
12960	Fossilworks	J. Alroy	Aves	Phoenicopteriformes	Paloelodidae	aff.	Palaelodus		sp.					38655		body (3D)		24324	Quarry M (Jebel Qatrani Formation)	Egypt	Fayum		29.45	30.5833	26.08	27.32	Paleogene	Oligocene	Early/Lower Oligocene	Rupelian	Cenozoic 4	Rupelian	Rupelian		33.9	28.4	31.15	Jebel Qatrani		poorly lithified		fluvial indet.
12960	Fossilworks	J. Alroy	Aves	Avetheropoda	Xenerodiopidae	n. gen.	Xenerodiops	n. sp.	mycter					38655		body (3D)	partial skull	24324	Quarry M (Jebel Qatrani Formation)	Egypt	Fayum		29.45	30.5833	26.08	27.32	Paleogene	Oligocene	Early/Lower Oligocene	Rupelian	Cenozoic 4	Rupelian	Rupelian		33.9	28.4	31.15	Jebel Qatrani		poorly lithified		fluvial indet.
12960	Fossilworks	J. Alroy	Aves	Ardeiformes	Ardeidae		Nycticorax		sp.					38655		not a trace		24324	Quarry M (Jebel Qatrani Formation)	Egypt	Fayum		29.45	30.5833	26.08	27.32	Paleogene	Oligocene	Early/Lower Oligocene	Rupelian	Cenozoic 4	Rupelian	Rupelian		33.9	28.4	31.15	Jebel Qatrani		poorly lithified		fluvial indet.
12960	Fossilworks	J. Alroy	Aves	Avetheropoda	Ciconiidae	?	Palaeoephippiorhynchus		dietrichi					38655		body (3D)		24324	Quarry M (Jebel Qatrani Formation)	Egypt	Fayum		29.45	30.5833	26.08	27.32	Paleogene	Oligocene	Early/Lower Oligocene	Rupelian	Cenozoic 4	Rupelian	Rupelian		33.9	28.4	31.15	Jebel Qatrani		poorly lithified		fluvial indet.
12960	Fossilworks	J. Alroy	Aves	Balaenicipitiformes	Balaenicipitidae		Goliathia		andrewsi					38655		body (3D)	limb element	24324	Quarry M (Jebel Qatrani Formation)	Egypt	Fayum		29.45	30.5833	26.08	27.32	Paleogene	Oligocene	Early/Lower Oligocene	Rupelian	Cenozoic 4	Rupelian	Rupelian		33.9	28.4	31.15	Jebel Qatrani		poorly lithified		fluvial indet.
12964	Fossilworks	J. Alroy	Mammalia	Hyracoidea	Pliohyracidae		Thyrohyrax		pygmaeus					4292		body (3D)	skull	4292	Quarry A-1 (Jebel Qatrani Formation)	Egypt	Fayum		29.45	30.5833	26.08	27.32	Paleogene	Oligocene	Early/Lower Oligocene	Rupelian	Cenozoic 4	Rupelian	Rupelian		33.9	28.4	31.15	Jebel Qatrani				fluvial indet.
12964	Fossilworks	J. Alroy	Mammalia	Hyracoidea	Pliohyracidae		Thyrohyrax		sp.					4292		not a trace		4292	Quarry A-1 (Jebel Qatrani Formation)	Egypt	Fayum		29.45	30.5833	26.08	27.32	Paleogene	Oligocene	Early/Lower Oligocene	Rupelian	Cenozoic 4	Rupelian	Rupelian		33.9	28.4	31.15	Jebel Qatrani				fluvial indet.
12964	Fossilworks	J. Alroy	Aves	Avetheropoda	Eremopezidae		Eremopezus		eocaenus					38655		not a trace	limb elements	4292	Quarry A-1 (Jebel Qatrani Formation)	Egypt	Fayum		29.45	30.5833	26.08	27.32	Paleogene	Oligocene	Early/Lower Oligocene	Rupelian	Cenozoic 4	Rupelian	Rupelian		33.9	28.4	31.15	Jebel Qatrani				fluvial indet.
12964	Fossilworks	J. Alroy	Aves	Avetheropoda	Accipitridae	aff.	Haliaeetus		sp.					38655		not a trace		4292	Quarry A-1 (Jebel Qatrani Formation)	Egypt	Fayum		29.45	30.5833	26.08	27.32	Paleogene	Oligocene	Early/Lower Oligocene	Rupelian	Cenozoic 4	Rupelian	Rupelian		33.9	28.4	31.15	Jebel Qatrani				fluvial indet.
12968	Fossilworks	J. Alroy	Mammalia	Hyracoidea	Pliohyracidae		Thyrohyrax		sp.					4292		not a trace		24326	Quarry E (Jebel Qatrani Formation)	Egypt	Fayum		29.45	30.5833	26.08	27.32	Paleogene	Oligocene	Early/Lower Oligocene	Rupelian	Cenozoic 4	Rupelian	Rupelian		33.9	28.4	31.15	Jebel Qatrani				fluvial indet.
12968	Fossilworks	J. Alroy	Mammalia	Primates	Parapithecidae	n. gen.	Qatrania	n. sp.	wingi					24326		not a trace	mandible	24326	Quarry E (Jebel Qatrani Formation)	Egypt	Fayum		29.45	30.5833	26.08	27.32	Paleogene	Oligocene	Early/Lower Oligocene	Rupelian	Cenozoic 4	Rupelian	Rupelian		33.9	28.4	31.15	Jebel Qatrani				fluvial indet.
12968	Fossilworks	J. Alroy	Mammalia	Primates	Propliopithecidae	n. gen.	Oligopithecus	n. sp.	savagei					34163		body (3D)	mandible	24326	Quarry E (Jebel Qatrani Formation)	Egypt	Fayum		29.45	30.5833	26.08	27.32	Paleogene	Oligocene	Early/Lower Oligocene	Rupelian	Cenozoic 4	Rupelian	Rupelian		33.9	28.4	31.15	Jebel Qatrani				fluvial indet.
12968	Fossilworks	J. Alroy	Reptilia	Squamata	Agamidae	cf.	Uromastyx		sp.					35464		body (3D)		24326	Quarry E (Jebel Qatrani Formation)	Egypt	Fayum		29.45	30.5833	26.08	27.32	Paleogene	Oligocene	Early/Lower Oligocene	Rupelian	Cenozoic 4	Rupelian	Rupelian		33.9	28.4	31.15	Jebel Qatrani				fluvial indet.
12968	Fossilworks	J. Alroy	Aves	Avetheropoda	Jacanidae		Nupharanassa	n. sp.	tolutaria					38655		body (3D)	limb element	24326	Quarry E (Jebel Qatrani Formation)	Egypt	Fayum		29.45	30.5833	26.08	27.32	Paleogene	Oligocene	Early/Lower Oligocene	Rupelian	Cenozoic 4	Rupelian	Rupelian		33.9	28.4	31.15	Jebel Qatrani				fluvial indet.
12969	Fossilworks	J. Alroy	Mammalia	Hyracoidea	Pliohyracidae		Titanohyrax		angustidens					4292		body (3D)	mandible	4292	Quarry R (Jebel Qatrani Formation)	Egypt	Fayum		29.45	30.5833	26.08	27.32	Paleogene	Oligocene	Early/Lower Oligocene	Rupelian	Cenozoic 4	Rupelian	Rupelian		33.9	28.4	31.15	Jebel Qatrani				fluvial indet.
12969	Fossilworks	J. Alroy	Mammalia	Hyracoidea	Pliohyracidae		Thyrohyrax		domorictus					4292		body (3D)		4292	Quarry R (Jebel Qatrani Formation)	Egypt	Fayum		29.45	30.5833	26.08	27.32	Paleogene	Oligocene	Early/Lower Oligocene	Rupelian	Cenozoic 4	Rupelian	Rupelian		33.9	28.4	31.15	Jebel Qatrani				fluvial indet.
12970	Fossilworks	J. Alroy	Mammalia	Litopterna	Proterotheriidae		Prothoatherium		colombianus					4293		body (3D)		4293	UCMP Locality V4524 (La Venta Fauna)	Colombia	Huila		3.22	-75.2192	2.87	-73.65	Neogene	Miocene	Late/Upper Miocene		Cenozoic 6	Upper Miocene	Late/Upper Miocene		11.608	5.332	8.47	Villavieja	Baraya Volcanic			terrestrial indet.
12970	Fossilworks	J. Alroy	Mammalia	Xenarthra	Mylodontidae		Pseudoprepotherium		confusum					45203		body (3D)	skull	4293	UCMP Locality V4524 (La Venta Fauna)	Colombia	Huila		3.22	-75.2192	2.87	-73.65	Neogene	Miocene	Late/Upper Miocene		Cenozoic 6	Upper Miocene	Late/Upper Miocene		11.608	5.332	8.47	Villavieja	Baraya Volcanic			terrestrial indet.
12971	Fossilworks	J. Alroy	Mammalia	Litopterna	Proterotheriidae		Prothoatherium		colombianus					4293		body (3D)		4293	UCMP Locality V4521 (La Venta Fauna)	Colombia	Huila Department		3.22	-75.2192	2.57	-72.44	Neogene	Miocene					Miocene		23.03	5.332	14.181	Villavieja	Baraya Volcanic			terrestrial indet.
12971	Fossilworks	J. Alroy	Mammalia	Rodentia	Dasyproctidae		Neoreomys		huilensis					43121		body (3D)	mandible	4293	UCMP Locality V4521 (La Venta Fauna)	Colombia	Huila Department		3.22	-75.2192	2.57	-72.44	Neogene	Miocene					Miocene		23.03	5.332	14.181	Villavieja	Baraya Volcanic			terrestrial indet.
12971	Fossilworks	J. Alroy	Mammalia	Rodentia	Dinomyidae		Scleromys		colombianus					43121		body (3D)	mandible	4293	UCMP Locality V4521 (La Venta Fauna)	Colombia	Huila Department		3.22	-75.2192	2.57	-72.44	Neogene	Miocene					Miocene		23.03	5.332	14.181	Villavieja	Baraya Volcanic			terrestrial indet.
12971	Fossilworks	J. Alroy	Mammalia	Didelphimorphia	Hondadelphidae		Hondadelphys		fieldsi					43580		body (3D)	partial skeleton	4293	UCMP Locality V4521 (La Venta Fauna)	Colombia	Huila Department		3.22	-75.2192	2.57	-72.44	Neogene	Miocene					Miocene		23.03	5.332	14.181	Villavieja	Baraya Volcanic			terrestrial indet.
12971	Fossilworks	J. Alroy	Mammalia	Rodentia	Caviidae		Rhodanodolichotis		antepridiana					45865		body (3D)	mandible	4293	UCMP Locality V4521 (La Venta Fauna)	Colombia	Huila Department		3.22	-75.2192	2.57	-72.44	Neogene	Miocene					Miocene		23.03	5.332	14.181	Villavieja	Baraya Volcanic			terrestrial indet.
12972	Fossilworks	J. Alroy	Mammalia	Litopterna	Proterotheriidae		Prothoatherium		colombianus					4293		body (3D)		4293	Duke-ING Locality 031 (La Venta Fauna)	Colombia	Huila Department		3.22	-75.2192	2.57	-72.44	Neogene	Miocene					Miocene		23.03	5.332	14.181	Villavieja	Baraya Volcanic			terrestrial indet.
12972	Fossilworks	J. Alroy	Mammalia	Xenarthra	Glyptodontidae	n. gen.	Neoglyptatelus	n. sp.	originalis					6139		body (3D)	carapace	4293	Duke-ING Locality 031 (La Venta Fauna)	Colombia	Huila Department		3.22	-75.2192	2.57	-72.44	Neogene	Miocene					Miocene		23.03	5.332	14.181	Villavieja	Baraya Volcanic			terrestrial indet.
12972	Fossilworks	J. Alroy	Mammalia	Xenarthra	Dasypodidae		Nanoastegotherium		prostatum					6139		body (3D)	osteoderm	4293	Duke-ING Locality 031 (La Venta Fauna)	Colombia	Huila Department		3.22	-75.2192	2.57	-72.44	Neogene	Miocene					Miocene		23.03	5.332	14.181	Villavieja	Baraya Volcanic			terrestrial indet.
12973	Fossilworks	J. Alroy	Mammalia	Litopterna	Proterotheriidae		Prothoatherium		Colombianus					4293		body (3D)		4293	Duke-ING locality 040 (La Venta Fauna)	Colombia	Huila Department		3.22	-75.2192	2.57	-72.44	Neogene	Miocene					Miocene		23.03	5.332	14.181	La Dorado	Perico			terrestrial indet.
12974	Fossilworks	J. Alroy	Mammalia	Litopterna	Proterotheriidae		Prothoatherium		colombianus					4293		body (3D)		4293	Duke-ING locality 092 (La Venta Fauna)	Colombia	Huila Department		3.22	-75.2192	2.57	-72.44	Neogene	Miocene					Miocene		23.03	5.332	14.181	La Dorado	Perico			terrestrial indet.
12975	Fossilworks	J. Alroy	Mammalia	Litopterna	Proterotheriidae		Prothoatherium		colombianus					4293		body (3D)		4293	Duke-ING locality 041 (La Venta Fauna)	Colombia	Huila Department		3.22	-75.2192	2.57	-72.44	Neogene	Miocene					Miocene		23.03	5.332	14.181	La Dorado	Perico			terrestrial indet.
12975	Fossilworks	J. Alroy	Mammalia	Xenarthra	Dasypodidae		Anadasypus		hondanus					6139		body (3D)	osteoderm	4293	Duke-ING locality 041 (La Venta Fauna)	Colombia	Huila Department		3.22	-75.2192	2.57	-72.44	Neogene	Miocene					Miocene		23.03	5.332	14.181	La Dorado	Perico			terrestrial indet.
12977	Fossilworks	J. Alroy	Reptilia		Pachycephalosauridae	n. gen.	Stygimoloch	n. sp.	spinifer	n. gen.	Stenotholus	n. sp.	kohleri	4306		not a trace		4306	MPM locality 3850 (Hell Creek Formation)	United States	Montana	McCone	47.6958	-106.228	54.45	-78.59	Cretaceous	Late/Upper Cretaceous		Maastrichtian	Cretaceous 8	Maastrichtian	Maastrichtian		70.2	69.6	69.9	Hell Creek				"channel"
13000	Fossilworks	J. Alroy	Reptilia				Brachychampsa		montana	?	Brachychampsa	n. sp.	sealeyi	9735	4308	body (3D)	partial skull	4308	NMMNH locality L-3034 (Menefee Formation)	United States	New Mexico	Sandoval	35.7	-107.2	42.64	-77.96	Cretaceous	Late/Upper Cretaceous		Campanian	Cretaceous 7	Campanian	Early/Lower Campanian	Campanian	84.9	70.6	77.75	Menefee	Allison			terrestrial indet.
13003	Fossilworks	J. Alroy	Reptilia				Marasuchus	n. sp.	lilloensis		Lagosuchus	n. sp.	lilloensis	4303		not a trace		4303	Los Chanares locality	Argentina	La Rioja		-29.8333	-67.8167	-49.89	-37.76	Triassic	Middle Triassic		Ladinian	Triassic 2	Ladinian	Ladinian		242	235	238.5	Chañares				terrestrial indet.
13003	Fossilworks	J. Alroy	Reptilia				Luperosuchus		fractus					33276		not a trace		4303	Los Chanares locality	Argentina	La Rioja		-29.8333	-67.8167	-49.89	-37.76	Triassic	Middle Triassic		Ladinian	Triassic 2	Ladinian	Ladinian		242	235	238.5	Chañares				terrestrial indet.
13043	PaleoDB	C. Sidor	Reptilia		Procolophonidae	n. gen.	Procolophon	n. sp.	trigoniceps					29612		body (3D)	skull	29612	Donnybrook (Queenstown District)	South Africa	Eastern Cape	Chris Hani	-32.1061	26.5097	-66.55	-21.24	Triassic	Early/Lower Triassic			Triassic 1	Scythian	Induan	Olenekian	252.3	247.2	249.75	Katberg				fluvial indet.
13043	PaleoDB	C. Sidor	Reptilia		Procolophonidae		Procolophon	n. sp.	trigoniceps		Procolophon	n. sp.	minor	29615		body (3D)	skull	29612	Donnybrook (Queenstown District)	South Africa	Eastern Cape	Chris Hani	-32.1061	26.5097	-66.55	-21.24	Triassic	Early/Lower Triassic			Triassic 1	Scythian	Induan	Olenekian	252.3	247.2	249.75	Katberg				fluvial indet.
13043	PaleoDB	C. Sidor	Reptilia			n. gen.	Paliguana	n. sp.	whitei					29625		body (3D)	partial skull	29612	Donnybrook (Queenstown District)	South Africa	Eastern Cape	Chris Hani	-32.1061	26.5097	-66.55	-21.24	Triassic	Early/Lower Triassic			Triassic 1	Scythian	Induan	Olenekian	252.3	247.2	249.75	Katberg				fluvial indet.
13043	PaleoDB	C. Sidor	Reptilia		Procolophonidae		Procolophon	n. sp.	trigoniceps		Procolophon	n. sp.	laticeps	31898		body (3D)	partial skull	29612	Donnybrook (Queenstown District)	South Africa	Eastern Cape	Chris Hani	-32.1061	26.5097	-66.55	-21.24	Triassic	Early/Lower Triassic			Triassic 1	Scythian	Induan	Olenekian	252.3	247.2	249.75	Katberg				fluvial indet.
13043	PaleoDB	C. Sidor	Reptilia		Procolophonidae		Procolophon	n. sp.	trigoniceps		Procolophon	n. sp.	griersoni	31898		body (3D)	partial skull	29612	Donnybrook (Queenstown District)	South Africa	Eastern Cape	Chris Hani	-32.1061	26.5097	-66.55	-21.24	Triassic	Early/Lower Triassic			Triassic 1	Scythian	Induan	Olenekian	252.3	247.2	249.75	Katberg				fluvial indet.
13043	PaleoDB	C. Sidor	Reptilia		Procolophonidae		Procolophon	n. sp.	trigoniceps		Procolophon	n. sp.	cuneiceps	31898		body (3D)	partial skull	29612	Donnybrook (Queenstown District)	South Africa	Eastern Cape	Chris Hani	-32.1061	26.5097	-66.55	-21.24	Triassic	Early/Lower Triassic			Triassic 1	Scythian	Induan	Olenekian	252.3	247.2	249.75	Katberg				fluvial indet.
13043	PaleoDB	C. Sidor			Amphibamidae		Micropholis		stowi					46658		body (3D)	partial skull	29612	Donnybrook (Queenstown District)	South Africa	Eastern Cape	Chris Hani	-32.1061	26.5097	-66.55	-21.24	Triassic	Early/Lower Triassic			Triassic 1	Scythian	Induan	Olenekian	252.3	247.2	249.75	Katberg				fluvial indet.
13043	PaleoDB	C. Sidor			Amphibamidae	n. gen.	Micropholis	n. sp.	stowi	n. gen.	Petrophryne	n. sp.	granulata	47028		body (3D)	skull	29612	Donnybrook (Queenstown District)	South Africa	Eastern Cape	Chris Hani	-32.1061	26.5097	-66.55	-21.24	Triassic	Early/Lower Triassic			Triassic 1	Scythian	Induan	Olenekian	252.3	247.2	249.75	Katberg				fluvial indet.
13060	PaleoDB	M. Uhen	Mammalia	Perissodactyla	Equidae		Hipparion		punjabiense					4341		not a trace		4341	Ladhyani	India	Himachal Pradesh		31.5333	76.6667	28.51	77.63	Neogene	Miocene	Late/Upper Miocene		Cenozoic 6	Upper Miocene	Late/Upper Miocene		11.608	5.332	8.47			lithified		fluvial indet.
13060	PaleoDB	M. Uhen	Mammalia	Proboscidea	Elephantidae		Stegodon		bombifrons					4341		not a trace		4341	Ladhyani	India	Himachal Pradesh		31.5333	76.6667	28.51	77.63	Neogene	Miocene	Late/Upper Miocene		Cenozoic 6	Upper Miocene	Late/Upper Miocene		11.608	5.332	8.47			lithified		fluvial indet.
13060	PaleoDB	M. Uhen	Mammalia	Perissodactyla	Rhinocerotidae		Aceratherium		lydekkeri					4341		body (3D)		4341	Ladhyani	India	Himachal Pradesh		31.5333	76.6667	28.51	77.63	Neogene	Miocene	Late/Upper Miocene		Cenozoic 6	Upper Miocene	Late/Upper Miocene		11.608	5.332	8.47			lithified		fluvial indet.
13060	PaleoDB	M. Uhen	Mammalia	Artiodactyla	Suidae		Hippopotamodon		titan		Dicoryphochoerus		titan	4341		not a trace		4341	Ladhyani	India	Himachal Pradesh		31.5333	76.6667	28.51	77.63	Neogene	Miocene	Late/Upper Miocene		Cenozoic 6	Upper Miocene	Late/Upper Miocene		11.608	5.332	8.47			lithified		fluvial indet.
13060	PaleoDB	M. Uhen	Mammalia		Soricidae		Siwalikosorex		parasadi					4341		not a trace		4341	Ladhyani	India	Himachal Pradesh		31.5333	76.6667	28.51	77.63	Neogene	Miocene	Late/Upper Miocene		Cenozoic 6	Upper Miocene	Late/Upper Miocene		11.608	5.332	8.47			lithified		fluvial indet.
13060	PaleoDB	M. Uhen	Mammalia	Rodentia	Spalacidae		Rhizomyoides		sivalensis					4341		not a trace		4341	Ladhyani	India	Himachal Pradesh		31.5333	76.6667	28.51	77.63	Neogene	Miocene	Late/Upper Miocene		Cenozoic 6	Upper Miocene	Late/Upper Miocene		11.608	5.332	8.47			lithified		fluvial indet.
13060	PaleoDB	M. Uhen	Mammalia	Rodentia	Cricetidae		Kanisamys		sivalensis					4341		not a trace		4341	Ladhyani	India	Himachal Pradesh		31.5333	76.6667	28.51	77.63	Neogene	Miocene	Late/Upper Miocene		Cenozoic 6	Upper Miocene	Late/Upper Miocene		11.608	5.332	8.47			lithified		fluvial indet.
13061	PaleoDB	M. Uhen	Mammalia	Carnivora		n. gen.	Allodesmus	n. sp.	courseni	n. gen.	Atopotarus	n. sp.	courseni	4342		body (3D)	partial skeleton	4342	Coursen garden	United States	California	Los Angeles	33.773	-118.34	32.93	-113.04	Neogene	Miocene			Cenozoic 5		Late/Upper Hemingfordian	Early/Lower Barstovian	20.43	13.6	17.015	Monterey	Altamira	lithified	lithified	marine indet.
13062	PaleoDB	M. Uhen	Mammalia	Carnivora	Odobenidae		Imagotaria		downsi		Imagotaria		sp.	16892	4343	not a trace		4343	Granite Rock Company quarry	United States	California	Santa Cruz	37.0778	-122.067	36.57	-119.24	Neogene	Miocene	Late/Upper Miocene	Tortonian	Cenozoic 6	Upper Miocene	Tortonian		11.608	7.246	9.427	Santa Margarita		lithified		marine indet.
13063	PaleoDB	M. Uhen	Mammalia	Cetacea	Aglaocetidae	n. gen.	Pinocetus	n. sp.	polonicus					4344		body (3D)	partial skull	10900	Nowa Wies	Poland			50.5203	20.5264	50.87	19.14	Neogene	Miocene	Middle Miocene	Langhian	Cenozoic 5	Middle Miocene	Langhian		15.97	13.65	14.81	Pinczow Limestone				marine indet.
13064	PaleoDB	M. Uhen	Mammalia	Cetacea	Basilosauridae	n. gen.	Basiloterus	n. sp.	hussaini					6010		body (3D)	vertebrae	6010	Bari Nadi 3	Pakistan	Punjab		30.7878	70.4406	16.52	66.74	Paleogene	Eocene	Middle Eocene	Bartonian	Cenozoic 3	Bartonian	Bartonian		40.4	37.2	38.8	Drazinda	upper middle			coastal indet.
13065	PaleoDB	M. Uhen	Mammalia	Creodonta	Hyaenodontidae	n. gen.	Megistotherium	n. sp.	osteothlastes					8337		not a trace	skull	8337	Gebel Zelten site 6412	Libya			28	20.5	26.96	19.18	Neogene	Miocene	Early/Lower Miocene		Cenozoic 5	Lower Miocene	Early/Lower Miocene		23.03	15.97	19.5	Maradah				marine indet.
13065	PaleoDB	M. Uhen	Mammalia	Rodentia	Muridae		Potwarmus		sp.					26069		not a trace		8337	Gebel Zelten site 6412	Libya			28	20.5	26.96	19.18	Neogene	Miocene	Early/Lower Miocene		Cenozoic 5	Lower Miocene	Early/Lower Miocene		23.03	15.97	19.5	Maradah				marine indet.
13065	PaleoDB	M. Uhen	Mammalia	Rodentia	Ctenodactylidae		Sayimys	n. sp.	sp.					26069		not a trace		8337	Gebel Zelten site 6412	Libya			28	20.5	26.96	19.18	Neogene	Miocene	Early/Lower Miocene		Cenozoic 5	Lower Miocene	Early/Lower Miocene		23.03	15.97	19.5	Maradah				marine indet.
13065	PaleoDB	M. Uhen	Mammalia	Sirenia	Dugongidae		Metaxytherium		sp.					28231		not a trace		8337	Gebel Zelten site 6412	Libya			28	20.5	26.96	19.18	Neogene	Miocene	Early/Lower Miocene		Cenozoic 5	Lower Miocene	Early/Lower Miocene		23.03	15.97	19.5	Maradah				marine indet.
13065	PaleoDB	M. Uhen	Mammalia	Sirenia	Dugongidae		Rytiodus		sp.					33120		body (3D)		8337	Gebel Zelten site 6412	Libya			28	20.5	26.96	19.18	Neogene	Miocene	Early/Lower Miocene		Cenozoic 5	Lower Miocene	Early/Lower Miocene		23.03	15.97	19.5	Maradah				marine indet.
13065	PaleoDB	M. Uhen	Reptilia		Crocodylidae	n. gen.	Euthecodon	n. sp.	arambourgi					47635		body (3D)	skull	8337	Gebel Zelten site 6412	Libya			28	20.5	26.96	19.18	Neogene	Miocene	Early/Lower Miocene		Cenozoic 5	Lower Miocene	Early/Lower Miocene		23.03	15.97	19.5	Maradah				marine indet.
13065	PaleoDB	M. Uhen	Reptilia				Tomistoma		dowsoni					46482		not a trace	mandible	8337	Gebel Zelten site 6412	Libya			28	20.5	26.96	19.18	Neogene	Miocene	Early/Lower Miocene		Cenozoic 5	Lower Miocene	Early/Lower Miocene		23.03	15.97	19.5	Maradah				marine indet.
13065	PaleoDB	M. Uhen	Reptilia		Crocodylidae		Thecachampsa		lusitanica		Tomistoma		lusitanica	46482		body (3D)	skull	8337	Gebel Zelten site 6412	Libya			28	20.5	26.96	19.18	Neogene	Miocene	Early/Lower Miocene		Cenozoic 5	Lower Miocene	Early/Lower Miocene		23.03	15.97	19.5	Maradah				marine indet.
13065	PaleoDB	M. Uhen	Mammalia	Perissodactyla	Rhinocerotidae		Brachypotherium		snowi					43783		not a trace		8337	Gebel Zelten site 6412	Libya			28	20.5	26.96	19.18	Neogene	Miocene	Early/Lower Miocene		Cenozoic 5	Lower Miocene	Early/Lower Miocene		23.03	15.97	19.5	Maradah				marine indet.
13065	PaleoDB	M. Uhen	Mammalia		Anthracotheriidae		Sivameryx		africanus		Hyoboops		africanus	43783		body (3D)		8337	Gebel Zelten site 6412	Libya			28	20.5	26.96	19.18	Neogene	Miocene	Early/Lower Miocene		Cenozoic 5	Lower Miocene	Early/Lower Miocene		23.03	15.97	19.5	Maradah				marine indet.
13065	PaleoDB	M. Uhen	Mammalia		Anthracotheriidae		Brachyodus		sp.					43783		not a trace		8337	Gebel Zelten site 6412	Libya			28	20.5	26.96	19.18	Neogene	Miocene	Early/Lower Miocene		Cenozoic 5	Lower Miocene	Early/Lower Miocene		23.03	15.97	19.5	Maradah				marine indet.
13065	PaleoDB	M. Uhen	Reptilia		Crocodylidae	cf.	Rimasuchus		lloydi		Crocodylus		lloydi	46593	46482	body (3D)	skull	8337	Gebel Zelten site 6412	Libya			28	20.5	26.96	19.18	Neogene	Miocene	Early/Lower Miocene		Cenozoic 5	Lower Miocene	Early/Lower Miocene		23.03	15.97	19.5	Maradah				marine indet.
13068	PaleoDB	M. Uhen	Mammalia	Desmostylia	Desmostylidae		Desmostylus		sp.					4353		not a trace		12758	Fujina	Japan	Shimane Prefecture		34.8167	133.683	37.35	131.07	Neogene	Miocene	Middle Miocene		Cenozoic 5	Middle Miocene	Middle Miocene		15.97	11.608	13.789	Fujina				marine indet.
13070	Fossilworks	J. Alroy	Mammalia	Hyracoidea	Pliohyracidae		Thyrohyrax		domorictus					4292		body (3D)		4292	Quarry P, (Jebel Qatrani Formation)	Egypt	Fayum		29.45	30.5833	26.08	27.32	Paleogene	Oligocene	Early/Lower Oligocene	Rupelian	Cenozoic 4	Rupelian	Rupelian		33.9	28.4	31.15	Jebel Qatrani				fluvial indet.
13071	Fossilworks	J. Alroy	Mammalia	Hyracoidea	Pliohyracidae		Thyrohyrax		domorictus					4292		body (3D)		4292	Quarry X (Jebel Qatrani Formation)	Egypt	Fayum		29.45	30.5833	26.08	27.32	Paleogene	Oligocene	Early/Lower Oligocene	Rupelian	Cenozoic 4	Rupelian	Rupelian		33.9	28.4	31.15	Jebel Qatrani				fluvial indet.
13073	PaleoDB	M. Uhen	Mammalia	Sirenia	Dugongidae		Prototherium		intermedium					4355		not a trace		10901	Possagno	Italy			45.85	11.8667	41.95	9.91	Paleogene	Eocene	Late/Upper Eocene	Priabonian	Cenozoic 3	Priabonian	Late/Upper Eocene		37.2	33.9	35.55	Possagno Marl		lithified		marine indet.
13074	PaleoDB	M. Uhen	Mammalia	Sirenia	Dugongidae	n. gen.	Crenatosiren		olseni	aff.	Halitherium		olseni	17344	4356	body (3D)	skull	4356	Suwannee River	United States	Florida	Hamilton	30.339	-82.781	30.53	-77.46	Paleogene	Oligocene	Late/Upper Oligocene	Chattian	Cenozoic 4	Chattian	Chattian		28.4	23.03	25.715	Parachucla	Porters Landing			marine indet.
13076	PaleoDB	M. Uhen	Mammalia	Sirenia	Dugongidae		Dioplotherium		manigaulti					4356		body (3D)	skull	4356	White Springs 1A, marine	United States	Florida	Columbia	30.329	-82.735	30.52	-77.42	Paleogene	Oligocene	Late/Upper Oligocene	Chattian	Cenozoic 4	Chattian	Chattian		28.4	23.03	25.715	Parachucla	Porters Landing	lithified		marine indet.
13076	PaleoDB	M. Uhen	Mammalia	Sirenia	Dugongidae		Metaxytherium	n. sp.	albifontanum					50317		body (3D)	partial skeleton	4356	White Springs 1A, marine	United States	Florida	Columbia	30.329	-82.735	30.52	-77.42	Paleogene	Oligocene	Late/Upper Oligocene	Chattian	Cenozoic 4	Chattian	Chattian		28.4	23.03	25.715	Parachucla	Porters Landing	lithified		marine indet.
13076	PaleoDB	M. Uhen	Mammalia	Sirenia	Dugongidae		Metaxytherium	aff.	crataegense					34095		not a trace	partial skeleton	4356	White Springs 1A, marine	United States	Florida	Columbia	30.329	-82.735	30.52	-77.42	Paleogene	Oligocene	Late/Upper Oligocene	Chattian	Cenozoic 4	Chattian	Chattian		28.4	23.03	25.715	Parachucla	Porters Landing	lithified		marine indet.
13077	PaleoDB	M. Uhen	Mammalia	Sirenia	Dugongidae		Dioplotherium		manigaulti					4356		body (3D)	skull	4356	Suwannee River, GA	United States	Georgia	Echols	30.6789	-82.7117	30.97	-79.62	Neogene	Miocene	Middle Miocene	Langhian	Cenozoic 5	Middle Miocene	Langhian		15.97	13.65	14.81	Statenville				marine indet.
13078	PaleoDB	M. Uhen	Mammalia	Cetacea		n. gen.	Sachalinocetus	n. sp.	cholmicus					4357		body (3D)	partial skeleton	4357	Sakhalin	Russian Federation			47.5	142.5	48.18	140.64	Neogene	Miocene			Cenozoic 5		Early/Lower Miocene	Middle Miocene	23.03	11.608	17.319					marine indet.
13079	PaleoDB	M. Uhen	Mammalia	Cetacea	Ziphiidae	n. gen.	Ninoziphius	n. sp.	platyrostris					11880		body (3D)	partial skeleton	11891	Sud-Sacaco West (SAS) horizon)	Peru			-15.5808	-74.7197	-15.83	-73.34	Neogene	Miocene	Late/Upper Miocene	Messinian	Cenozoic 6	Upper Miocene	Messinian		7.246	5.332	6.289	Pisco				foreshore
13079	PaleoDB	M. Uhen	Mammalia	Cetacea	Phocoenidae	n. gen.	Piscolithax	n. sp.	longirostris					11888		body (3D)		11891	Sud-Sacaco West (SAS) horizon)	Peru			-15.5808	-74.7197	-15.83	-73.34	Neogene	Miocene	Late/Upper Miocene	Messinian	Cenozoic 6	Upper Miocene	Messinian		7.246	5.332	6.289	Pisco				foreshore
13079	PaleoDB	M. Uhen	Mammalia	Cetacea	Pontoporiidae	n. gen.	Pliopontos	n. sp.	littoralis					11891		body (3D)	partial skull	11891	Sud-Sacaco West (SAS) horizon)	Peru			-15.5808	-74.7197	-15.83	-73.34	Neogene	Miocene	Late/Upper Miocene	Messinian	Cenozoic 6	Upper Miocene	Messinian		7.246	5.332	6.289	Pisco				foreshore
13079	PaleoDB	M. Uhen	Mammalia	Cetacea	Odobenocetopsidae	n. gen.	Odobenocetops	n. sp.	peruvianus					11893		body (3D)	skull	11891	Sud-Sacaco West (SAS) horizon)	Peru			-15.5808	-74.7197	-15.83	-73.34	Neogene	Miocene	Late/Upper Miocene	Messinian	Cenozoic 6	Upper Miocene	Messinian		7.246	5.332	6.289	Pisco				foreshore
13079	PaleoDB	M. Uhen	Mammalia	Cetacea	Cetotheriidae	n. gen.	Piscobalaena	n. sp.	nana					12814		body (3D)	skull	11891	Sud-Sacaco West (SAS) horizon)	Peru			-15.5808	-74.7197	-15.83	-73.34	Neogene	Miocene	Late/Upper Miocene	Messinian	Cenozoic 6	Upper Miocene	Messinian		7.246	5.332	6.289	Pisco				foreshore
13079	PaleoDB	M. Uhen	Mammalia	Cetacea	Delphinidae		Hemisyntrachelus	n. sp.	oligodon		Tursiops	n. sp.	oligodon	12842		body (3D)	skull	11891	Sud-Sacaco West (SAS) horizon)	Peru			-15.5808	-74.7197	-15.83	-73.34	Neogene	Miocene	Late/Upper Miocene	Messinian	Cenozoic 6	Upper Miocene	Messinian		7.246	5.332	6.289	Pisco				foreshore
13079	PaleoDB	M. Uhen	Mammalia	Cetacea	Odobenocetopsidae		Odobenocetops		leptodon					15397		body (3D)	skull	11891	Sud-Sacaco West (SAS) horizon)	Peru			-15.5808	-74.7197	-15.83	-73.34	Neogene	Miocene	Late/Upper Miocene	Messinian	Cenozoic 6	Upper Miocene	Messinian		7.246	5.332	6.289	Pisco				foreshore
13079	PaleoDB	M. Uhen	Aves	Avetheropoda	Sulidae	cf.	Sula		sp.					15398		not a trace		11891	Sud-Sacaco West (SAS) horizon)	Peru			-15.5808	-74.7197	-15.83	-73.34	Neogene	Miocene	Late/Upper Miocene	Messinian	Cenozoic 6	Upper Miocene	Messinian		7.246	5.332	6.289	Pisco				foreshore
13079	PaleoDB	M. Uhen	Aves	Avetheropoda	Phalacrocoracidae	cf.	Phalacrocorax		sp.					15398		not a trace		11891	Sud-Sacaco West (SAS) horizon)	Peru			-15.5808	-74.7197	-15.83	-73.34	Neogene	Miocene	Late/Upper Miocene	Messinian	Cenozoic 6	Upper Miocene	Messinian		7.246	5.332	6.289	Pisco				foreshore
13079	PaleoDB	M. Uhen	Mammalia	Carnivora	Phocidae	n. gen.	Acrophoca	n. sp.	longirostris					16910		not a trace		11891	Sud-Sacaco West (SAS) horizon)	Peru			-15.5808	-74.7197	-15.83	-73.34	Neogene	Miocene	Late/Upper Miocene	Messinian	Cenozoic 6	Upper Miocene	Messinian		7.246	5.332	6.289	Pisco				foreshore
13079	PaleoDB	M. Uhen	Mammalia	Carnivora	Phocidae	n. gen.	Piscophoca	n. sp.	pacifica					16910		body (3D)		11891	Sud-Sacaco West (SAS) horizon)	Peru			-15.5808	-74.7197	-15.83	-73.34	Neogene	Miocene	Late/Upper Miocene	Messinian	Cenozoic 6	Upper Miocene	Messinian		7.246	5.332	6.289	Pisco				foreshore
13079	PaleoDB	M. Uhen	Aves	Avetheropoda	Sulidae	n. gen.	Ramphastosula	n. sp.	ramirezi					18990		not a trace	skull	11891	Sud-Sacaco West (SAS) horizon)	Peru			-15.5808	-74.7197	-15.83	-73.34	Neogene	Miocene	Late/Upper Miocene	Messinian	Cenozoic 6	Upper Miocene	Messinian		7.246	5.332	6.289	Pisco				foreshore
13079	PaleoDB	M. Uhen	Aves	Avetheropoda	Spheniscidae		Spheniscus		urbani					18990		not a trace		11891	Sud-Sacaco West (SAS) horizon)	Peru			-15.5808	-74.7197	-15.83	-73.34	Neogene	Miocene	Late/Upper Miocene	Messinian	Cenozoic 6	Upper Miocene	Messinian		7.246	5.332	6.289	Pisco				foreshore
13079	PaleoDB	M. Uhen	Aves	Avetheropoda	Spheniscidae		Spheniscus		humboldti					18990		not a trace		11891	Sud-Sacaco West (SAS) horizon)	Peru			-15.5808	-74.7197	-15.83	-73.34	Neogene	Miocene	Late/Upper Miocene	Messinian	Cenozoic 6	Upper Miocene	Messinian		7.246	5.332	6.289	Pisco				foreshore
13079	PaleoDB	M. Uhen	Aves	Avetheropoda	Procellariidae		Fulmarus		sp.					40374		not a trace		11891	Sud-Sacaco West (SAS) horizon)	Peru			-15.5808	-74.7197	-15.83	-73.34	Neogene	Miocene	Late/Upper Miocene	Messinian	Cenozoic 6	Upper Miocene	Messinian		7.246	5.332	6.289	Pisco				foreshore
13079	PaleoDB	M. Uhen	Aves	Avetheropoda	Pelagornithidae		Pelagornis		sp.					18990		body (3D)		11891	Sud-Sacaco West (SAS) horizon)	Peru			-15.5808	-74.7197	-15.83	-73.34	Neogene	Miocene	Late/Upper Miocene	Messinian	Cenozoic 6	Upper Miocene	Messinian		7.246	5.332	6.289	Pisco				foreshore
13079	PaleoDB	M. Uhen	Aves	Avetheropoda	Sulidae		Sula		sp.					18990		not a trace		11891	Sud-Sacaco West (SAS) horizon)	Peru			-15.5808	-74.7197	-15.83	-73.34	Neogene	Miocene	Late/Upper Miocene	Messinian	Cenozoic 6	Upper Miocene	Messinian		7.246	5.332	6.289	Pisco				foreshore
13079	PaleoDB	M. Uhen	Reptilia				Piscogavialis		jugaliperforatus					18990		not a trace	partial skeleton	11891	Sud-Sacaco West (SAS) horizon)	Peru			-15.5808	-74.7197	-15.83	-73.34	Neogene	Miocene	Late/Upper Miocene	Messinian	Cenozoic 6	Upper Miocene	Messinian		7.246	5.332	6.289	Pisco				foreshore
13079	PaleoDB	M. Uhen	Mammalia	Carnivora	Otariidae		Hydrarctos		lomasiensis		Arctocephalus		lomasiensis	26378		body (3D)	skull	11891	Sud-Sacaco West (SAS) horizon)	Peru			-15.5808	-74.7197	-15.83	-73.34	Neogene	Miocene	Late/Upper Miocene	Messinian	Cenozoic 6	Upper Miocene	Messinian		7.246	5.332	6.289	Pisco				foreshore
13079	PaleoDB	M. Uhen	Mammalia	Cetacea		n. gen.	Acrophyseter	n. sp.	deinodon					27969		body (3D)	skull	11891	Sud-Sacaco West (SAS) horizon)	Peru			-15.5808	-74.7197	-15.83	-73.34	Neogene	Miocene	Late/Upper Miocene	Messinian	Cenozoic 6	Upper Miocene	Messinian		7.246	5.332	6.289	Pisco				foreshore
13079	PaleoDB	M. Uhen	Mammalia	Xenarthra	Nothrotheriidae		Thalassocnus	n. sp.	littoralis					16792		not a trace		11891	Sud-Sacaco West (SAS) horizon)	Peru			-15.5808	-74.7197	-15.83	-73.34	Neogene	Miocene	Late/Upper Miocene	Messinian	Cenozoic 6	Upper Miocene	Messinian		7.246	5.332	6.289	Pisco				foreshore
13079	PaleoDB	M. Uhen	Aves	Avetheropoda	Spheniscidae		Spheniscus	n. sp.	urbinai					34468		body (3D)	partial skeleton	11891	Sud-Sacaco West (SAS) horizon)	Peru			-15.5808	-74.7197	-15.83	-73.34	Neogene	Miocene	Late/Upper Miocene	Messinian	Cenozoic 6	Upper Miocene	Messinian		7.246	5.332	6.289	Pisco				foreshore
13079	PaleoDB	M. Uhen	Mammalia	Cetacea	Kogiidae		Scaphokogia		sp.					46791		not a trace		11891	Sud-Sacaco West (SAS) horizon)	Peru			-15.5808	-74.7197	-15.83	-73.34	Neogene	Miocene	Late/Upper Miocene	Messinian	Cenozoic 6	Upper Miocene	Messinian		7.246	5.332	6.289	Pisco				foreshore
13079	PaleoDB	M. Uhen	Mammalia	Carnivora	Phocidae	n. gen.	Hadrokirus	n. sp.	martini					48158		body (3D)	partial skull	11891	Sud-Sacaco West (SAS) horizon)	Peru			-15.5808	-74.7197	-15.83	-73.34	Neogene	Miocene	Late/Upper Miocene	Messinian	Cenozoic 6	Upper Miocene	Messinian		7.246	5.332	6.289	Pisco				foreshore
13081	Fossilworks	J. Alroy	Mammalia	Polydolopimorphia	Argyrolagidae		Proargyrolagus		bolivianus					4304		body (3D)	mandible	4304	Tapial Pampa (Salla Beds)	Bolivia	La Paz		-17	-67	-18.17	-61.23							Deseadan		29	21	25	Sala Beds				terrestrial indet.
13081	Fossilworks	J. Alroy	Mammalia	Notoungulata	Hegetotheriidae		Prohegetotherium		schiaffinoi					16747		body (3D)		4304	Tapial Pampa (Salla Beds)	Bolivia	La Paz		-17	-67	-18.17	-61.23							Deseadan		29	21	25	Sala Beds				terrestrial indet.
13081	Fossilworks	J. Alroy	Mammalia	Notoungulata	Hegetotheriidae		Sallatherium		altiplanense					16747		not a trace		4304	Tapial Pampa (Salla Beds)	Bolivia	La Paz		-17	-67	-18.17	-61.23							Deseadan		29	21	25	Sala Beds				terrestrial indet.
13081	Fossilworks	J. Alroy	Mammalia	Notoungulata	Interatheriidae		Federicoanaya		sallaensis					46239		body (3D)	partial skeleton	4304	Tapial Pampa (Salla Beds)	Bolivia	La Paz		-17	-67	-18.17	-61.23							Deseadan		29	21	25	Sala Beds				terrestrial indet.
13090	PaleoDB	M. Uhen	Mammalia	Cetacea	Kogiidae	n. gen.	Praekogia	n. sp.	cedrosensis					4361		body (3D)		4361	Arroyo Delphin	Mexico	Baja California		28.3667	-115.183	26.98	-111.73	Neogene	Miocene	Late/Upper Miocene	Messinian	Cenozoic 6	Upper Miocene	Messinian		7.246	5.332	6.289	Almejas	lower	poorly lithified		coastal indet.
13090	PaleoDB	M. Uhen	Aves	Phoenicopteriformes	Paloelodidae	?	Megapaloelodus		opsigonus					38651		body (3D)	limb element	4361	Arroyo Delphin	Mexico	Baja California		28.3667	-115.183	26.98	-111.73	Neogene	Miocene	Late/Upper Miocene	Messinian	Cenozoic 6	Upper Miocene	Messinian		7.246	5.332	6.289	Almejas	lower	poorly lithified		coastal indet.
13090	PaleoDB	M. Uhen	Aves	Avetheropoda			Mancalla		sp.					38651		body (3D)		4361	Arroyo Delphin	Mexico	Baja California		28.3667	-115.183	26.98	-111.73	Neogene	Miocene	Late/Upper Miocene	Messinian	Cenozoic 6	Upper Miocene	Messinian		7.246	5.332	6.289	Almejas	lower	poorly lithified		coastal indet.
13092	PaleoDB	M. Uhen	Mammalia	Cetacea	Physeteridae		Aulophyseter	n. sp.	rionegrensis					4362		body (3D)		4362	Rio Negro	Argentina			-40.7333	-64.9333	-40.88	-63.18	Neogene	Miocene	Late/Upper Miocene	Messinian	Cenozoic 6	Upper Miocene	Messinian		7.246	5.332	6.289					marine indet.
13093	PaleoDB	M. Uhen	Mammalia	Desmostylia	Desmostylidae	ex gr.	Desmostylus	n. sp.	hesperus					4363		body (3D)	teeth	4363	Mission San Jose, east	United States	California		37.5564	-121.923	36.79	-117.59	Neogene	Miocene	Middle Miocene		Cenozoic 5	Middle Miocene	Middle Miocene		15.97	11.608	13.789	Briones				marine indet.
13095	PaleoDB	E. Fara	Reptilia	Pythonomorpha	Colubridae	n. gen.	Dryinoides	n. sp.	oxyrhachis					4364		body (3D)	skeleton	4364	Madison Valley	United States	Montana	Gallatin County	45.6667	-111.2	46.36	-107.96	Neogene	Miocene	Middle Miocene		Cenozoic 5	Middle Miocene	Barstovian		15.97	13.6	14.785	Madison Valley	Lower Clay			terrestrial indet.
13096	PaleoDB	M. Uhen	Mammalia	Cetacea			Microcetus	n. sp.	sp.		Microcetus	n. sp.	sharkovi	4365		body (3D)		4365	Karagiya	Kazakstan			43.8194	51.4319	44.47	48.97	Paleogene	Oligocene	Late/Upper Oligocene	Chattian	Cenozoic 4	Chattian	Chattian		28.4	23.03	25.715	Karaginskaya	Segendyk			marine indet.
13096	PaleoDB	M. Uhen	Mammalia	Cetacea			Patriocetus	n. sp.	kazakhstanicus					12143		body (3D)	skull	4365	Karagiya	Kazakstan			43.8194	51.4319	44.47	48.97	Paleogene	Oligocene	Late/Upper Oligocene	Chattian	Cenozoic 4	Chattian	Chattian		28.4	23.03	25.715	Karaginskaya	Segendyk			marine indet.
13097	PaleoDB	E. Fara		Salientia	Pelobatidae		Eopelobates	n. sp.	grandis					4366		body (3D)	skeleton	4366	Divide between West Fork and Main Fork of Indian Creek	United States	South Dakota	Pennington County	43.7456	-102.668	45.06	-93.8	Paleogene	Eocene	Late/Upper Eocene	Priabonian	Cenozoic 3	Priabonian	Chadronian		37.2	33.9	35.55	Chadron	Ahearn			terrestrial indet.
13098	PaleoDB	M. Uhen	Mammalia	Cetacea	Cetotheriidae	n. gen.	Mixocetus	n. sp.	elysius					10152		body (3D)		10152	Lincoln Heights	United States	California	Los Angeles	34.0836	-118.199	33.62	-115.35	Neogene	Miocene	Late/Upper Miocene	Tortonian	Cenozoic 6	Upper Miocene	Tortonian		11.608	7.246	9.427	Modelo	Elysian Park Sandstone			coastal indet.
13100	PaleoDB	M. Uhen	Mammalia	Cetacea		n. gen.	Austrosqualodon	n. sp.	trirhizodonta					4368		not a trace		4368	Fossil Point	New Zealand	N. W. Nelson		-40.5128	172.751	-50.59	177.91	Paleogene	Oligocene	Late/Upper Oligocene	Chattian	Cenozoic 4	Chattian	Duntroonian		27.3	25.2	26.25	Abel Head		lithified		marine indet.
13101	PaleoDB	M. Uhen	Mammalia	Sirenia	Dugongidae		Eosiren	n. sp.	imenti					6023		body (3D)	skull	6023	Quarry O, southeast of	Egypt	Fayum		29.6435	30.7004	26.27	27.44	Paleogene	Oligocene	Early/Lower Oligocene	Rupelian	Cenozoic 4	Rupelian	Rupelian		33.9	28.4	31.15	Gebel Qatrani				fluvial indet.
13102	PaleoDB	M. Uhen	Mammalia	Cetacea	Basilosauridae		Basilosaurus		isis					6026		body (3D)	mandible	6026	Sandouk el-Borneta	Egypt			29.2817	30.4158	24.61	26.34	Paleogene	Eocene	Late/Upper Eocene	Priabonian	Cenozoic 3	Priabonian	Priabonian		37.2	33.9	35.55	Birket Qarun				marine indet.
13102	PaleoDB	M. Uhen	Mammalia	Cetacea	Basilosauridae		Dorudon		atrox					6026		body (3D)	partial skeleton	6026	Sandouk el-Borneta	Egypt			29.2817	30.4158	24.61	26.34	Paleogene	Eocene	Late/Upper Eocene	Priabonian	Cenozoic 3	Priabonian	Priabonian		37.2	33.9	35.55	Birket Qarun				marine indet.
13103	PaleoDB	M. Uhen	Mammalia	Cetacea	Basilosauridae		Basilosaurus		isis					6026		body (3D)	mandible	6026	Wadi Hitan ZV-54NW	Egypt	Fayum		29.2963	30.4631	24.62	26.39	Paleogene	Eocene	Late/Upper Eocene	Priabonian	Cenozoic 3	Priabonian	Priabonian		37.2	33.9	35.55	Gehannam				offshore
13103	PaleoDB	M. Uhen	Mammalia	Cetacea	Basilosauridae		Dorudon		atrox		Prozeuglodon		sp.	10457	6026	body (3D)	partial skeleton	6026	Wadi Hitan ZV-54NW	Egypt	Fayum		29.2963	30.4631	24.62	26.39	Paleogene	Eocene	Late/Upper Eocene	Priabonian	Cenozoic 3	Priabonian	Priabonian		37.2	33.9	35.55	Gehannam				offshore
13105	PaleoDB	M. Carrano	Reptilia			n. gen.	Sonorasaurus	n. sp.	thompsoni	"	Sonorasaurus		sp.	14864	27971	body (3D)	postcrania	27971	"Sonorasaurus" site, Whetstone Mountains	United States	Arizona	Cochise	31.8114	-110.418	32.47	-74.1	Cretaceous						Late/Upper Albian	Early/Lower Cenomanian	105.3	94.3	99.8	Turney Ranch		lithified	lithified	fluvial indet.
13106	PaleoDB	R. O'Keefe	Reptilia	Sauropterygia	Elasmosauridae		Aristonectes		sp.		Turneria	n. sp.	seymourensis	48755	4371	body (3D)		4371	Lopez de Bertodano plesiosaurs	Antarctica			-64.2833	-56.75	-62.64	-67.31	Cretaceous	Late/Upper Cretaceous		Maastrichtian	Cretaceous 8	Maastrichtian	Late/Upper Maastrichtian		70.6	66.043	68.3215	Lopez de Bertodano		poorly lithified	lithified	marine indet.
13108	PaleoDB	M. Carrano	Reptilia	Avetheropoda			Mononykus		olecranus					4373		body (3D)	partial skeleton	4373	Bugin Tsav (AMNH)	Mongolia	Omnogov		43.54	99.6	41.04	88.67	Cretaceous	Late/Upper Cretaceous		Maastrichtian	Cretaceous 8	Maastrichtian	Maastrichtian		70.6	66.043	68.3215	Nemegt				terrestrial indet.
13108	PaleoDB	M. Carrano	Reptilia	Avetheropoda	Tyrannosauridae		Tarbosaurus		bataar					4373		body (3D)	skull	4373	Bugin Tsav (AMNH)	Mongolia	Omnogov		43.54	99.6	41.04	88.67	Cretaceous	Late/Upper Cretaceous		Maastrichtian	Cretaceous 8	Maastrichtian	Maastrichtian		70.6	66.043	68.3215	Nemegt				terrestrial indet.
13108	PaleoDB	M. Carrano	Aves	Avetheropoda	Brodavidae		Brodavis	n. sp.	mongoliensis					41320		body (3D)	limb element	4373	Bugin Tsav (AMNH)	Mongolia	Omnogov		43.54	99.6	41.04	88.67	Cretaceous	Late/Upper Cretaceous		Maastrichtian	Cretaceous 8	Maastrichtian	Maastrichtian		70.6	66.043	68.3215	Nemegt				terrestrial indet.
13108	PaleoDB	M. Carrano	Reptilia	Testudines	Trionychidae		Nemegtemys		conflata					50209		body (3D)	partial shell	4373	Bugin Tsav (AMNH)	Mongolia	Omnogov		43.54	99.6	41.04	88.67	Cretaceous	Late/Upper Cretaceous		Maastrichtian	Cretaceous 8	Maastrichtian	Maastrichtian		70.6	66.043	68.3215	Nemegt				terrestrial indet.
13108	PaleoDB	M. Carrano	Reptilia	Testudines	Trionychidae		Gobiapalone		breviplastra					50209		body (3D)	carapace	4373	Bugin Tsav (AMNH)	Mongolia	Omnogov		43.54	99.6	41.04	88.67	Cretaceous	Late/Upper Cretaceous		Maastrichtian	Cretaceous 8	Maastrichtian	Maastrichtian		70.6	66.043	68.3215	Nemegt				terrestrial indet.
13127	PaleoDB	E. Fara	Mammalia		Anthracotheriidae	n. gen.	Atopotherium	n. sp.	bangmarkensis					4375		not a trace		4375	Bang Mark Lignite Mine	Thailand			8.06667	98.1667	5.77	102.14	Paleogene	Eocene	Late/Upper Eocene	Priabonian	Cenozoic 3	Priabonian	Late/Upper Eocene		37.2	33.9	35.55					fluvial-lacustrine indet.
13127	PaleoDB	E. Fara	Mammalia	Primates		n. gen.	Muangthanhinius	n. sp.	siami					19166		not a trace	mandible	4375	Bang Mark Lignite Mine	Thailand			8.06667	98.1667	5.77	102.14	Paleogene	Eocene	Late/Upper Eocene	Priabonian	Cenozoic 3	Priabonian	Late/Upper Eocene		37.2	33.9	35.55					fluvial-lacustrine indet.
13127	PaleoDB	E. Fara	Reptilia		Alligatoridae		Krabisuchus		siamogallicus					46408		body (3D)	skull	4375	Bang Mark Lignite Mine	Thailand			8.06667	98.1667	5.77	102.14	Paleogene	Eocene	Late/Upper Eocene	Priabonian	Cenozoic 3	Priabonian	Late/Upper Eocene		37.2	33.9	35.55					fluvial-lacustrine indet.
13127	PaleoDB	E. Fara	Mammalia	Primates	Amphipithecidae	n. gen.	Krabia	n. sp.	minutua					48083		body (3D)		4375	Bang Mark Lignite Mine	Thailand			8.06667	98.1667	5.77	102.14	Paleogene	Eocene	Late/Upper Eocene	Priabonian	Cenozoic 3	Priabonian	Late/Upper Eocene		37.2	33.9	35.55					fluvial-lacustrine indet.
13142	PaleoDB	E. Fara			Scapherpetontidae	n. gen.	Lisserpeton	n. sp.	bairdi					4377		body (3D)	vertebrae	4377	Bug Creek Anthills	United States	Montana	McCone County	47.8	-106.1	54.52	-78.4	Cretaceous	Late/Upper Cretaceous		Maastrichtian	Cretaceous 8	Maastrichtian	Maastrichtian		69.4	69.2	69.3	Hell Creek				coarse channel fill
13142	PaleoDB	E. Fara			Sirenidae		Habrosaurus		dilatus					4381		body (3D)		4377	Bug Creek Anthills	United States	Montana	McCone County	47.8	-106.1	54.52	-78.4	Cretaceous	Late/Upper Cretaceous		Maastrichtian	Cretaceous 8	Maastrichtian	Maastrichtian		69.4	69.2	69.3	Hell Creek				coarse channel fill
13142	PaleoDB	E. Fara			Batrachosauroididae		Opisthotriton		kayi					4381		body (3D)	vertebrae	4377	Bug Creek Anthills	United States	Montana	McCone County	47.8	-106.1	54.52	-78.4	Cretaceous	Late/Upper Cretaceous		Maastrichtian	Cretaceous 8	Maastrichtian	Maastrichtian		69.4	69.2	69.3	Hell Creek				coarse channel fill
13142	PaleoDB	E. Fara			Scapherpetontidae		Scapherpeton		tectum					4381		body (3D)		4377	Bug Creek Anthills	United States	Montana	McCone County	47.8	-106.1	54.52	-78.4	Cretaceous	Late/Upper Cretaceous		Maastrichtian	Cretaceous 8	Maastrichtian	Maastrichtian		69.4	69.2	69.3	Hell Creek				coarse channel fill
13142	PaleoDB	E. Fara			Batrachosauroididae		Prodesmodon		copei					4381		body (3D)	vertebrae	4377	Bug Creek Anthills	United States	Montana	McCone County	47.8	-106.1	54.52	-78.4	Cretaceous	Late/Upper Cretaceous		Maastrichtian	Cretaceous 8	Maastrichtian	Maastrichtian		69.4	69.2	69.3	Hell Creek				coarse channel fill
13142	PaleoDB	E. Fara			Amphiumidae		Proamphiuma		cretacea					4381		body (3D)	vertebrae	4377	Bug Creek Anthills	United States	Montana	McCone County	47.8	-106.1	54.52	-78.4	Cretaceous	Late/Upper Cretaceous		Maastrichtian	Cretaceous 8	Maastrichtian	Maastrichtian		69.4	69.2	69.3	Hell Creek				coarse channel fill
13142	PaleoDB	E. Fara		Salientia	Discoglossidae	n. gen.	Scotiophryne	n. sp.	pustulosa					4381		body (3D)	limb element	4377	Bug Creek Anthills	United States	Montana	McCone County	47.8	-106.1	54.52	-78.4	Cretaceous	Late/Upper Cretaceous		Maastrichtian	Cretaceous 8	Maastrichtian	Maastrichtian		69.4	69.2	69.3	Hell Creek				coarse channel fill
13142	PaleoDB	E. Fara		Salientia	Discoglossidae	cf.	Barbourula		sp.					4381		body (3D)		4377	Bug Creek Anthills	United States	Montana	McCone County	47.8	-106.1	54.52	-78.4	Cretaceous	Late/Upper Cretaceous		Maastrichtian	Cretaceous 8	Maastrichtian	Maastrichtian		69.4	69.2	69.3	Hell Creek				coarse channel fill
13142	PaleoDB	E. Fara	Reptilia	Testudines	Adocidae		Adocus		sp.					4381		body (3D)		4377	Bug Creek Anthills	United States	Montana	McCone County	47.8	-106.1	54.52	-78.4	Cretaceous	Late/Upper Cretaceous		Maastrichtian	Cretaceous 8	Maastrichtian	Maastrichtian		69.4	69.2	69.3	Hell Creek				coarse channel fill
13142	PaleoDB	E. Fara	Reptilia	Testudines	Compsemydidae		Compsemys		victa					4381		body (3D)	partial shell	4377	Bug Creek Anthills	United States	Montana	McCone County	47.8	-106.1	54.52	-78.4	Cretaceous	Late/Upper Cretaceous		Maastrichtian	Cretaceous 8	Maastrichtian	Maastrichtian		69.4	69.2	69.3	Hell Creek				coarse channel fill
13142	PaleoDB	E. Fara	Reptilia	Testudines	Baenidae		Eubaena		cephalica					704		body (3D)	skull	4377	Bug Creek Anthills	United States	Montana	McCone County	47.8	-106.1	54.52	-78.4	Cretaceous	Late/Upper Cretaceous		Maastrichtian	Cretaceous 8	Maastrichtian	Maastrichtian		69.4	69.2	69.3	Hell Creek				coarse channel fill
13142	PaleoDB	E. Fara	Reptilia				Brachychampsa		montana					4381		body (3D)	partial skull	4377	Bug Creek Anthills	United States	Montana	McCone County	47.8	-106.1	54.52	-78.4	Cretaceous	Late/Upper Cretaceous		Maastrichtian	Cretaceous 8	Maastrichtian	Maastrichtian		69.4	69.2	69.3	Hell Creek				coarse channel fill
13142	PaleoDB	E. Fara	Reptilia				Borealosuchus		sternbergii		Leidyosuchus		sternbergi	4381		body (3D)	partial skeleton	4377	Bug Creek Anthills	United States	Montana	McCone County	47.8	-106.1	54.52	-78.4	Cretaceous	Late/Upper Cretaceous		Maastrichtian	Cretaceous 8	Maastrichtian	Maastrichtian		69.4	69.2	69.3	Hell Creek				coarse channel fill
13142	PaleoDB	E. Fara	Reptilia	Choristodera			Champsosaurus		sp.					4381		not a trace		4377	Bug Creek Anthills	United States	Montana	McCone County	47.8	-106.1	54.52	-78.4	Cretaceous	Late/Upper Cretaceous		Maastrichtian	Cretaceous 8	Maastrichtian	Maastrichtian		69.4	69.2	69.3	Hell Creek				coarse channel fill
13142	PaleoDB	E. Fara	Reptilia	Squamata	Chamopsiidae		Peneteius		aquilonius					4381		body (3D)	mandible	4377	Bug Creek Anthills	United States	Montana	McCone County	47.8	-106.1	54.52	-78.4	Cretaceous	Late/Upper Cretaceous		Maastrichtian	Cretaceous 8	Maastrichtian	Maastrichtian		69.4	69.2	69.3	Hell Creek				coarse channel fill
13142	PaleoDB	E. Fara	Reptilia	Squamata	Chamopsiidae		Chamops		segnis					4381		body (3D)	mandible	4377	Bug Creek Anthills	United States	Montana	McCone County	47.8	-106.1	54.52	-78.4	Cretaceous	Late/Upper Cretaceous		Maastrichtian	Cretaceous 8	Maastrichtian	Maastrichtian		69.4	69.2	69.3	Hell Creek				coarse channel fill
13142	PaleoDB	E. Fara	Reptilia	Squamata	Chamopsiidae		Leptochamops		denticulatus					4381		body (3D)	mandible	4377	Bug Creek Anthills	United States	Montana	McCone County	47.8	-106.1	54.52	-78.4	Cretaceous	Late/Upper Cretaceous		Maastrichtian	Cretaceous 8	Maastrichtian	Maastrichtian		69.4	69.2	69.3	Hell Creek				coarse channel fill
13142	PaleoDB	E. Fara	Reptilia	Squamata	Chamopsiidae		Haptosphenus		placodon					4381		body (3D)	mandible	4377	Bug Creek Anthills	United States	Montana	McCone County	47.8	-106.1	54.52	-78.4	Cretaceous	Late/Upper Cretaceous		Maastrichtian	Cretaceous 8	Maastrichtian	Maastrichtian		69.4	69.2	69.3	Hell Creek				coarse channel fill
13142	PaleoDB	E. Fara	Reptilia	Squamata	Globauridae	n. gen.	Contogenys	n. sp.	sloani					12167		body (3D)	mandible	4377	Bug Creek Anthills	United States	Montana	McCone County	47.8	-106.1	54.52	-78.4	Cretaceous	Late/Upper Cretaceous		Maastrichtian	Cretaceous 8	Maastrichtian	Maastrichtian		69.4	69.2	69.3	Hell Creek				coarse channel fill
13142	PaleoDB	E. Fara	Reptilia	Squamata	Xenosauridae		Exostinus		lancensis					4381		body (3D)	maxilla	4377	Bug Creek Anthills	United States	Montana	McCone County	47.8	-106.1	54.52	-78.4	Cretaceous	Late/Upper Cretaceous		Maastrichtian	Cretaceous 8	Maastrichtian	Maastrichtian		69.4	69.2	69.3	Hell Creek				coarse channel fill
13142	PaleoDB	E. Fara	Reptilia	Squamata	Anguidae		Odaxosaurus		piger		Pancelosaurus		piger	4381		body (3D)	mandible	4377	Bug Creek Anthills	United States	Montana	McCone County	47.8	-106.1	54.52	-78.4	Cretaceous	Late/Upper Cretaceous		Maastrichtian	Cretaceous 8	Maastrichtian	Maastrichtian		69.4	69.2	69.3	Hell Creek				coarse channel fill
13142	PaleoDB	E. Fara	Reptilia	Squamata			Parasaniwa		wyomingensis					4381		body (3D)	mandible	4377	Bug Creek Anthills	United States	Montana	McCone County	47.8	-106.1	54.52	-78.4	Cretaceous	Late/Upper Cretaceous		Maastrichtian	Cretaceous 8	Maastrichtian	Maastrichtian		69.4	69.2	69.3	Hell Creek				coarse channel fill
13142	PaleoDB	E. Fara	Reptilia	Squamata			Paraderma		bogerti					4381		body (3D)	maxilla	4377	Bug Creek Anthills	United States	Montana	McCone County	47.8	-106.1	54.52	-78.4	Cretaceous	Late/Upper Cretaceous		Maastrichtian	Cretaceous 8	Maastrichtian	Maastrichtian		69.4	69.2	69.3	Hell Creek				coarse channel fill
13142	PaleoDB	E. Fara	Reptilia	Squamata			Colpodontosaurus		cracens					4381		body (3D)	mandible	4377	Bug Creek Anthills	United States	Montana	McCone County	47.8	-106.1	54.52	-78.4	Cretaceous	Late/Upper Cretaceous		Maastrichtian	Cretaceous 8	Maastrichtian	Maastrichtian		69.4	69.2	69.3	Hell Creek				coarse channel fill
13142	PaleoDB	E. Fara			Batrachosauroididae		Prodesmodon		copei		Cuttysarkus		mcnallyi	4381		body (3D)	mandible	4377	Bug Creek Anthills	United States	Montana	McCone County	47.8	-106.1	54.52	-78.4	Cretaceous	Late/Upper Cretaceous		Maastrichtian	Cretaceous 8	Maastrichtian	Maastrichtian		69.4	69.2	69.3	Hell Creek				coarse channel fill
13142	PaleoDB	E. Fara	Reptilia	Pythonomorpha			Coniophis		precedens					4381		not a trace		4377	Bug Creek Anthills	United States	Montana	McCone County	47.8	-106.1	54.52	-78.4	Cretaceous	Late/Upper Cretaceous		Maastrichtian	Cretaceous 8	Maastrichtian	Maastrichtian		69.4	69.2	69.3	Hell Creek				coarse channel fill
13142	PaleoDB	E. Fara		Salientia	Pelobatidae	?	Eopelobates		sp.					4381		not a trace		4377	Bug Creek Anthills	United States	Montana	McCone County	47.8	-106.1	54.52	-78.4	Cretaceous	Late/Upper Cretaceous		Maastrichtian	Cretaceous 8	Maastrichtian	Maastrichtian		69.4	69.2	69.3	Hell Creek				coarse channel fill
13142	PaleoDB	E. Fara	Reptilia	Avetheropoda			Paronychodon		sp.		Paronychodon		lacustris	4381		body (3D)	tooth	4377	Bug Creek Anthills	United States	Montana	McCone County	47.8	-106.1	54.52	-78.4	Cretaceous	Late/Upper Cretaceous		Maastrichtian	Cretaceous 8	Maastrichtian	Maastrichtian		69.4	69.2	69.3	Hell Creek				coarse channel fill
13142	PaleoDB	E. Fara	Reptilia		Hadrosauridae		Edmontosaurus		sp.		Anatosaurus		sp.	4381		not a trace		4377	Bug Creek Anthills	United States	Montana	McCone County	47.8	-106.1	54.52	-78.4	Cretaceous	Late/Upper Cretaceous		Maastrichtian	Cretaceous 8	Maastrichtian	Maastrichtian		69.4	69.2	69.3	Hell Creek				coarse channel fill
13142	PaleoDB	E. Fara	Reptilia		Ceratopsidae		Triceratops		sp.					4381		body (3D)		4377	Bug Creek Anthills	United States	Montana	McCone County	47.8	-106.1	54.52	-78.4	Cretaceous	Late/Upper Cretaceous		Maastrichtian	Cretaceous 8	Maastrichtian	Maastrichtian		69.4	69.2	69.3	Hell Creek				coarse channel fill
13142	PaleoDB	E. Fara	Reptilia	Squamata	Chamopsiidae	n. gen.	Peneteius	n. sp.	aquilonius					37920		body (3D)	mandible	4377	Bug Creek Anthills	United States	Montana	McCone County	47.8	-106.1	54.52	-78.4	Cretaceous	Late/Upper Cretaceous		Maastrichtian	Cretaceous 8	Maastrichtian	Maastrichtian		69.4	69.2	69.3	Hell Creek				coarse channel fill
13142	PaleoDB	E. Fara	Reptilia	Squamata	Chamopsiidae		Meniscognathus		altmani					37933		body (3D)	mandible	4377	Bug Creek Anthills	United States	Montana	McCone County	47.8	-106.1	54.52	-78.4	Cretaceous	Late/Upper Cretaceous		Maastrichtian	Cretaceous 8	Maastrichtian	Maastrichtian		69.4	69.2	69.3	Hell Creek				coarse channel fill
13142	PaleoDB	E. Fara	Reptilia	Testudines	Baenidae		Palatobaena		bairdi					704		body (3D)	partial skull	4377	Bug Creek Anthills	United States	Montana	McCone County	47.8	-106.1	54.52	-78.4	Cretaceous	Late/Upper Cretaceous		Maastrichtian	Cretaceous 8	Maastrichtian	Maastrichtian		69.4	69.2	69.3	Hell Creek				coarse channel fill
13142	PaleoDB	E. Fara			Albanerpetontidae		Albanerpeton		nexuosus					42675		body (3D)	mandible	4377	Bug Creek Anthills	United States	Montana	McCone County	47.8	-106.1	54.52	-78.4	Cretaceous	Late/Upper Cretaceous		Maastrichtian	Cretaceous 8	Maastrichtian	Maastrichtian		69.4	69.2	69.3	Hell Creek				coarse channel fill
13142	PaleoDB	E. Fara	Reptilia		Thescelosauridae		Orodromeus		makelai		Thescelosaurus		neglectus	12971	4381	body (3D)	partial skeleton	4377	Bug Creek Anthills	United States	Montana	McCone County	47.8	-106.1	54.52	-78.4	Cretaceous	Late/Upper Cretaceous		Maastrichtian	Cretaceous 8	Maastrichtian	Maastrichtian		69.4	69.2	69.3	Hell Creek				coarse channel fill
13142	PaleoDB	E. Fara			Scapherpetontidae		Piceoerpeton	n. sp.	naylori	cf.	Piceoerpeton		sp.	44340	38940	body (3D)	vertebrae	4377	Bug Creek Anthills	United States	Montana	McCone County	47.8	-106.1	54.52	-78.4	Cretaceous	Late/Upper Cretaceous		Maastrichtian	Cretaceous 8	Maastrichtian	Maastrichtian		69.4	69.2	69.3	Hell Creek				coarse channel fill
13173	PaleoDB	E. Fara	Reptilia	Rhynchocephalia	Sphenodontidae		Clevosaurus		hudsoni					4380		body (3D)	partial skull	4380	Cromhall Quarry Site 1	United Kingdom	England	Gloucestershire	51.6231	-2.42833	36.13	0.9	Triassic	Late/Upper Triassic		Rhaetian	Triassic 4	Rhaetian	Rhaetian		205.6	201.6	203.6			lithified		fissure fill
13173	PaleoDB	E. Fara	Reptilia	Rhynchocephalia			Diphydontosaurus		sp.		Sphenodontia		indet.	12289	4380	not a trace		4380	Cromhall Quarry Site 1	United Kingdom	England	Gloucestershire	51.6231	-2.42833	36.13	0.9	Triassic	Late/Upper Triassic		Rhaetian	Triassic 4	Rhaetian	Rhaetian		205.6	201.6	203.6			lithified		fissure fill
13173	PaleoDB	E. Fara	Reptilia			aff.	Terrestrisuchus		sp.		Saltoposuchus		sp.	25869	12289	body (3D)		4380	Cromhall Quarry Site 1	United Kingdom	England	Gloucestershire	51.6231	-2.42833	36.13	0.9	Triassic	Late/Upper Triassic		Rhaetian	Triassic 4	Rhaetian	Rhaetian		205.6	201.6	203.6			lithified		fissure fill
13174	PaleoDB	E. Fara	Reptilia	Rhynchocephalia	Sphenodontidae		Sigmala		sigmala					44066		body (3D)	maxilla	4380	Cromhall Quarry Site 2	United Kingdom	England	Gloucestershire	51.6231	-2.42833	36.13	0.9	Triassic	Late/Upper Triassic		Rhaetian	Triassic 4	Rhaetian	Rhaetian		205.6	201.6	203.6			lithified		fissure fill
13174	PaleoDB	E. Fara	Reptilia		Kuehneosauridae		Kuehneosaurus		sp.					12289		body (3D)		4380	Cromhall Quarry Site 2	United Kingdom	England	Gloucestershire	51.6231	-2.42833	36.13	0.9	Triassic	Late/Upper Triassic		Rhaetian	Triassic 4	Rhaetian	Rhaetian		205.6	201.6	203.6			lithified		fissure fill
13174	PaleoDB	E. Fara	Reptilia	Rhynchocephalia			Diphydontosaurus		sp.		Sphenodontia		indet.	12289	4380	not a trace		4380	Cromhall Quarry Site 2	United Kingdom	England	Gloucestershire	51.6231	-2.42833	36.13	0.9	Triassic	Late/Upper Triassic		Rhaetian	Triassic 4	Rhaetian	Rhaetian		205.6	201.6	203.6			lithified		fissure fill
13174	PaleoDB	E. Fara	Reptilia			aff.	Terrestrisuchus		sp.		Saltoposuchus		sp.	25869	12289	body (3D)		4380	Cromhall Quarry Site 2	United Kingdom	England	Gloucestershire	51.6231	-2.42833	36.13	0.9	Triassic	Late/Upper Triassic		Rhaetian	Triassic 4	Rhaetian	Rhaetian		205.6	201.6	203.6			lithified		fissure fill
13174	PaleoDB	E. Fara	Reptilia	Rhynchocephalia			Planocephalosaurus		robinsonae		Planocephalosaurus		sp.	12289	4380	body (3D)	maxilla	4380	Cromhall Quarry Site 2	United Kingdom	England	Gloucestershire	51.6231	-2.42833	36.13	0.9	Triassic	Late/Upper Triassic		Rhaetian	Triassic 4	Rhaetian	Rhaetian		205.6	201.6	203.6			lithified		fissure fill
13175	PaleoDB	E. Fara	Reptilia		Kuehneosauridae		Kuehneosaurus		sp.					12289		body (3D)		4380	Cromhall Quarry Site 3	United Kingdom	England	Gloucestershire	51.6231	-2.42833	36.13	0.9	Triassic	Late/Upper Triassic		Rhaetian	Triassic 4	Rhaetian	Rhaetian		205.6	201.6	203.6			lithified		fissure fill
13175	PaleoDB	E. Fara	Reptilia	Rhynchocephalia	Sphenodontidae		Pelecymala		robustus					12289		body (3D)	maxilla	4380	Cromhall Quarry Site 3	United Kingdom	England	Gloucestershire	51.6231	-2.42833	36.13	0.9	Triassic	Late/Upper Triassic		Rhaetian	Triassic 4	Rhaetian	Rhaetian		205.6	201.6	203.6			lithified		fissure fill
13175	PaleoDB	E. Fara	Reptilia	Rhynchocephalia	Sphenodontidae		Clevosaurus		minor		Clevosaurus		hudsoni	12289	4380	body (3D)		4380	Cromhall Quarry Site 3	United Kingdom	England	Gloucestershire	51.6231	-2.42833	36.13	0.9	Triassic	Late/Upper Triassic		Rhaetian	Triassic 4	Rhaetian	Rhaetian		205.6	201.6	203.6			lithified		fissure fill
13175	PaleoDB	E. Fara	Reptilia	Rhynchocephalia			Planocephalosaurus		robinsonae		Planocephalosaurus		sp.	12289	4380	body (3D)	maxilla	4380	Cromhall Quarry Site 3	United Kingdom	England	Gloucestershire	51.6231	-2.42833	36.13	0.9	Triassic	Late/Upper Triassic		Rhaetian	Triassic 4	Rhaetian	Rhaetian		205.6	201.6	203.6			lithified		fissure fill
13175	PaleoDB	E. Fara	Reptilia			aff.	Terrestrisuchus		sp.		Thecodontia		indet.	25869	4380	body (3D)		4380	Cromhall Quarry Site 3	United Kingdom	England	Gloucestershire	51.6231	-2.42833	36.13	0.9	Triassic	Late/Upper Triassic		Rhaetian	Triassic 4	Rhaetian	Rhaetian		205.6	201.6	203.6			lithified		fissure fill
13175	PaleoDB	E. Fara	Reptilia	Rhynchocephalia			Diphydontosaurus		sp.		Sphenodontia		indet.	12289	4380	not a trace		4380	Cromhall Quarry Site 3	United Kingdom	England	Gloucestershire	51.6231	-2.42833	36.13	0.9	Triassic	Late/Upper Triassic		Rhaetian	Triassic 4	Rhaetian	Rhaetian		205.6	201.6	203.6			lithified		fissure fill
13175	PaleoDB	E. Fara	Reptilia	Rhynchocephalia	Sphenodontidae		Sigmala		sigmala		Sigmala		sp.	44066	4380	body (3D)	maxilla	4380	Cromhall Quarry Site 3	United Kingdom	England	Gloucestershire	51.6231	-2.42833	36.13	0.9	Triassic	Late/Upper Triassic		Rhaetian	Triassic 4	Rhaetian	Rhaetian		205.6	201.6	203.6			lithified		fissure fill
13176	PaleoDB	E. Fara	Reptilia		Kuehneosauridae		Kuehneosaurus		sp.					4380		body (3D)		4380	Cromhall Quarry Site 4	United Kingdom	England	Gloucestershire	51.6231	-2.42833	36.13	0.9	Triassic	Late/Upper Triassic		Rhaetian	Triassic 4	Rhaetian	Rhaetian		205.6	201.6	203.6			lithified		fissure fill
13176	PaleoDB	E. Fara	Reptilia	Rhynchocephalia	Sphenodontidae		Pelecymala		robustus					12289		body (3D)	maxilla	4380	Cromhall Quarry Site 4	United Kingdom	England	Gloucestershire	51.6231	-2.42833	36.13	0.9	Triassic	Late/Upper Triassic		Rhaetian	Triassic 4	Rhaetian	Rhaetian		205.6	201.6	203.6			lithified		fissure fill
13176	PaleoDB	E. Fara	Reptilia	Rhynchocephalia			Planocephalosaurus		robinsonae		Planocephalosaurus		sp.	12289	4380	body (3D)	maxilla	4380	Cromhall Quarry Site 4	United Kingdom	England	Gloucestershire	51.6231	-2.42833	36.13	0.9	Triassic	Late/Upper Triassic		Rhaetian	Triassic 4	Rhaetian	Rhaetian		205.6	201.6	203.6			lithified		fissure fill
13176	PaleoDB	E. Fara	Reptilia	Rhynchocephalia	Sphenodontidae		Clevosaurus		minor		Clevosaurus		hudsoni	12289	4380	body (3D)		4380	Cromhall Quarry Site 4	United Kingdom	England	Gloucestershire	51.6231	-2.42833	36.13	0.9	Triassic	Late/Upper Triassic		Rhaetian	Triassic 4	Rhaetian	Rhaetian		205.6	201.6	203.6			lithified		fissure fill
13176	PaleoDB	E. Fara	Reptilia			aff.	Terrestrisuchus		sp.		Thecodontia		indet.	25869	4380	body (3D)		4380	Cromhall Quarry Site 4	United Kingdom	England	Gloucestershire	51.6231	-2.42833	36.13	0.9	Triassic	Late/Upper Triassic		Rhaetian	Triassic 4	Rhaetian	Rhaetian		205.6	201.6	203.6			lithified		fissure fill
13176	PaleoDB	E. Fara	Reptilia	Rhynchocephalia			Diphydontosaurus		sp.		Sphenodontia		indet.	12289	4380	not a trace		4380	Cromhall Quarry Site 4	United Kingdom	England	Gloucestershire	51.6231	-2.42833	36.13	0.9	Triassic	Late/Upper Triassic		Rhaetian	Triassic 4	Rhaetian	Rhaetian		205.6	201.6	203.6			lithified		fissure fill
13176	PaleoDB	E. Fara	Reptilia	Rhynchocephalia	Sphenodontidae		Sigmala		sigmala		Sigmala		sp.	44066	4380	body (3D)	maxilla	4380	Cromhall Quarry Site 4	United Kingdom	England	Gloucestershire	51.6231	-2.42833	36.13	0.9	Triassic	Late/Upper Triassic		Rhaetian	Triassic 4	Rhaetian	Rhaetian		205.6	201.6	203.6			lithified		fissure fill
13177	PaleoDB	E. Fara	Reptilia	Rhynchocephalia	Sphenodontidae	n. gen.	Sigmala	n. sp.	sigmala					44066		body (3D)	maxilla	44063	Cromhall Quarry general	United Kingdom	England	Gloucestershire	51.6231	-2.42833	36.13	0.9	Triassic	Late/Upper Triassic		Rhaetian	Triassic 4	Rhaetian	Rhaetian		205.6	201.6	203.6			lithified		fissure fill
13177	PaleoDB	E. Fara	Reptilia	Rhynchocephalia	Sphenodontidae	n. gen.	Pelecymala	n. sp.	robustus					44066		body (3D)	maxilla	44063	Cromhall Quarry general	United Kingdom	England	Gloucestershire	51.6231	-2.42833	36.13	0.9	Triassic	Late/Upper Triassic		Rhaetian	Triassic 4	Rhaetian	Rhaetian		205.6	201.6	203.6			lithified		fissure fill
13177	PaleoDB	E. Fara	Reptilia	Rhynchocephalia		n. gen.	Planocephalosaurus	n. sp.	robinsonae					44063		body (3D)	maxilla	44063	Cromhall Quarry general	United Kingdom	England	Gloucestershire	51.6231	-2.42833	36.13	0.9	Triassic	Late/Upper Triassic		Rhaetian	Triassic 4	Rhaetian	Rhaetian		205.6	201.6	203.6			lithified		fissure fill
13178	PaleoDB	E. Fara	Reptilia	Rhynchocephalia			Planocephalosaurus		sp.					4380		body (3D)		4380	Cromhall Quarry Site 4 Level K	United Kingdom	Gloucestershire		51.6167	-2.45	36.12	0.89	Triassic	Late/Upper Triassic		Rhaetian	Triassic 4	Rhaetian	Rhaetian		205.6	201.6	203.6			lithified		karst indet.
13178	PaleoDB	E. Fara	Reptilia	Rhynchocephalia	Sphenodontidae		Clevosaurus		sp.					4380		body (3D)		4380	Cromhall Quarry Site 4 Level K	United Kingdom	Gloucestershire		51.6167	-2.45	36.12	0.89	Triassic	Late/Upper Triassic		Rhaetian	Triassic 4	Rhaetian	Rhaetian		205.6	201.6	203.6			lithified		karst indet.
13178	PaleoDB	E. Fara	Reptilia	Rhynchocephalia	Sphenodontidae		Sigmala		sp.					4380		body (3D)		4380	Cromhall Quarry Site 4 Level K	United Kingdom	Gloucestershire		51.6167	-2.45	36.12	0.89	Triassic	Late/Upper Triassic		Rhaetian	Triassic 4	Rhaetian	Rhaetian		205.6	201.6	203.6			lithified		karst indet.
13178	PaleoDB	E. Fara	Reptilia		Kuehneosauridae		Kuehneosaurus		sp.					4380		body (3D)		4380	Cromhall Quarry Site 4 Level K	United Kingdom	Gloucestershire		51.6167	-2.45	36.12	0.89	Triassic	Late/Upper Triassic		Rhaetian	Triassic 4	Rhaetian	Rhaetian		205.6	201.6	203.6			lithified		karst indet.
13179	PaleoDB	E. Fara	Reptilia	Rhynchocephalia			Planocephalosaurus		sp.					4380		body (3D)		4380	Cromhall Quarry Site 4 Level J	United Kingdom	Gloucestershire		51.6167	-2.45	31.52	1.08	Triassic	Late/Upper Triassic		Norian	Triassic 4	Norian	Norian		221.5	205.6	213.55			lithified		karst indet.
13179	PaleoDB	E. Fara	Reptilia	Rhynchocephalia	Sphenodontidae		Clevosaurus		sp.					4380		body (3D)		4380	Cromhall Quarry Site 4 Level J	United Kingdom	Gloucestershire		51.6167	-2.45	31.52	1.08	Triassic	Late/Upper Triassic		Norian	Triassic 4	Norian	Norian		221.5	205.6	213.55			lithified		karst indet.
13179	PaleoDB	E. Fara	Reptilia	Rhynchocephalia	Sphenodontidae		Sigmala		sp.					4380		body (3D)		4380	Cromhall Quarry Site 4 Level J	United Kingdom	Gloucestershire		51.6167	-2.45	31.52	1.08	Triassic	Late/Upper Triassic		Norian	Triassic 4	Norian	Norian		221.5	205.6	213.55			lithified		karst indet.
13179	PaleoDB	E. Fara	Reptilia		Kuehneosauridae		Kuehneosaurus		sp.					4380		body (3D)		4380	Cromhall Quarry Site 4 Level J	United Kingdom	Gloucestershire		51.6167	-2.45	31.52	1.08	Triassic	Late/Upper Triassic		Norian	Triassic 4	Norian	Norian		221.5	205.6	213.55			lithified		karst indet.
13180	PaleoDB	E. Fara	Reptilia	Rhynchocephalia			Planocephalosaurus		sp.					4380		body (3D)		4380	Cromhall Quarry Site 4 Level I	United Kingdom	Gloucestershire		51.6167	-2.45	31.52	1.08	Triassic	Late/Upper Triassic		Norian	Triassic 4	Norian	Norian		221.5	205.6	213.55			lithified		karst indet.
13180	PaleoDB	E. Fara	Reptilia	Rhynchocephalia	Sphenodontidae		Clevosaurus		sp.					4380		body (3D)		4380	Cromhall Quarry Site 4 Level I	United Kingdom	Gloucestershire		51.6167	-2.45	31.52	1.08	Triassic	Late/Upper Triassic		Norian	Triassic 4	Norian	Norian		221.5	205.6	213.55			lithified		karst indet.
13180	PaleoDB	E. Fara	Reptilia	Rhynchocephalia	Sphenodontidae		Sigmala		sp.					4380		body (3D)		4380	Cromhall Quarry Site 4 Level I	United Kingdom	Gloucestershire		51.6167	-2.45	31.52	1.08	Triassic	Late/Upper Triassic		Norian	Triassic 4	Norian	Norian		221.5	205.6	213.55			lithified		karst indet.
13180	PaleoDB	E. Fara	Reptilia		Kuehneosauridae		Kuehneosaurus		sp.					4380		body (3D)		4380	Cromhall Quarry Site 4 Level I	United Kingdom	Gloucestershire		51.6167	-2.45	31.52	1.08	Triassic	Late/Upper Triassic		Norian	Triassic 4	Norian	Norian		221.5	205.6	213.55			lithified		karst indet.
13181	PaleoDB	E. Fara	Reptilia	Rhynchocephalia			Planocephalosaurus		sp.					4380		body (3D)		4380	Cromhall Quarry Site 4 Level G	United Kingdom	Gloucestershire		51.6167	-2.45	31.52	1.08	Triassic	Late/Upper Triassic		Norian	Triassic 4	Norian	Norian		221.5	205.6	213.55			lithified		karst indet.
13181	PaleoDB	E. Fara	Reptilia	Rhynchocephalia	Sphenodontidae		Clevosaurus		sp.					4380		body (3D)		4380	Cromhall Quarry Site 4 Level G	United Kingdom	Gloucestershire		51.6167	-2.45	31.52	1.08	Triassic	Late/Upper Triassic		Norian	Triassic 4	Norian	Norian		221.5	205.6	213.55			lithified		karst indet.
13181	PaleoDB	E. Fara	Reptilia	Rhynchocephalia	Sphenodontidae		Sigmala		sp.					4380		body (3D)		4380	Cromhall Quarry Site 4 Level G	United Kingdom	Gloucestershire		51.6167	-2.45	31.52	1.08	Triassic	Late/Upper Triassic		Norian	Triassic 4	Norian	Norian		221.5	205.6	213.55			lithified		karst indet.
13182	PaleoDB	E. Fara	Reptilia	Rhynchocephalia			Diphydontosaurus		sp.					12289		not a trace		4380	Cromhall Quarry Site 5	United Kingdom	England	Gloucestershire	51.6231	-2.42833	36.13	0.9	Triassic	Late/Upper Triassic		Rhaetian	Triassic 4	Rhaetian	Rhaetian		205.6	201.6	203.6			lithified		fissure fill
13182	PaleoDB	E. Fara	Reptilia		Kuehneosauridae		Kuehneosaurus		sp.					12289		body (3D)		4380	Cromhall Quarry Site 5	United Kingdom	England	Gloucestershire	51.6231	-2.42833	36.13	0.9	Triassic	Late/Upper Triassic		Rhaetian	Triassic 4	Rhaetian	Rhaetian		205.6	201.6	203.6			lithified		fissure fill
13182	PaleoDB	E. Fara	Reptilia	Rhynchocephalia	Sphenodontidae		Clevosaurus	n. sp.	latidens					28076		not a trace	mandible	4380	Cromhall Quarry Site 5	United Kingdom	England	Gloucestershire	51.6231	-2.42833	36.13	0.9	Triassic	Late/Upper Triassic		Rhaetian	Triassic 4	Rhaetian	Rhaetian		205.6	201.6	203.6			lithified		fissure fill
13182	PaleoDB	E. Fara	Reptilia	Rhynchocephalia	Sphenodontidae		Sigmala		sigmala					44066		body (3D)	maxilla	4380	Cromhall Quarry Site 5	United Kingdom	England	Gloucestershire	51.6231	-2.42833	36.13	0.9	Triassic	Late/Upper Triassic		Rhaetian	Triassic 4	Rhaetian	Rhaetian		205.6	201.6	203.6			lithified		fissure fill
13182	PaleoDB	E. Fara	Reptilia	Rhynchocephalia			Planocephalosaurus		robinsonae		Planocephalosaurus		sp.	12289	4380	body (3D)	maxilla	4380	Cromhall Quarry Site 5	United Kingdom	England	Gloucestershire	51.6231	-2.42833	36.13	0.9	Triassic	Late/Upper Triassic		Rhaetian	Triassic 4	Rhaetian	Rhaetian		205.6	201.6	203.6			lithified		fissure fill
13182	PaleoDB	E. Fara	Reptilia			aff.	Terrestrisuchus		sp.		Saltoposuchus		sp.	25869	12289	body (3D)		4380	Cromhall Quarry Site 5	United Kingdom	England	Gloucestershire	51.6231	-2.42833	36.13	0.9	Triassic	Late/Upper Triassic		Rhaetian	Triassic 4	Rhaetian	Rhaetian		205.6	201.6	203.6			lithified		fissure fill
13183	PaleoDB	E. Fara	Reptilia	Rhynchocephalia	Sphenodontidae		Sigmala		sigmala					12289		body (3D)	maxilla	4380	Cromhall Quarry Site 7	United Kingdom	England	Gloucestershire	51.6231	-2.42833	36.13	0.9	Triassic	Late/Upper Triassic		Rhaetian	Triassic 4	Rhaetian	Rhaetian		205.6	201.6	203.6			lithified		fissure fill
13183	PaleoDB	E. Fara	Reptilia	Rhynchocephalia	Sphenodontidae		Pelecymala		robustus					12289		body (3D)	maxilla	4380	Cromhall Quarry Site 7	United Kingdom	England	Gloucestershire	51.6231	-2.42833	36.13	0.9	Triassic	Late/Upper Triassic		Rhaetian	Triassic 4	Rhaetian	Rhaetian		205.6	201.6	203.6			lithified		fissure fill
13183	PaleoDB	E. Fara	Reptilia		Kuehneosauridae		Kuehneosaurus		sp.					12289		body (3D)		4380	Cromhall Quarry Site 7	United Kingdom	England	Gloucestershire	51.6231	-2.42833	36.13	0.9	Triassic	Late/Upper Triassic		Rhaetian	Triassic 4	Rhaetian	Rhaetian		205.6	201.6	203.6			lithified		fissure fill
13183	PaleoDB	E. Fara	Reptilia	Rhynchocephalia			Planocephalosaurus		robinsonae		Planocephalosaurus		sp.	12289	4380	body (3D)	maxilla	4380	Cromhall Quarry Site 7	United Kingdom	England	Gloucestershire	51.6231	-2.42833	36.13	0.9	Triassic	Late/Upper Triassic		Rhaetian	Triassic 4	Rhaetian	Rhaetian		205.6	201.6	203.6			lithified		fissure fill
13183	PaleoDB	E. Fara	Reptilia	Rhynchocephalia	Sphenodontidae		Clevosaurus		minor		Clevosaurus		sp.	12289	4380	body (3D)		4380	Cromhall Quarry Site 7	United Kingdom	England	Gloucestershire	51.6231	-2.42833	36.13	0.9	Triassic	Late/Upper Triassic		Rhaetian	Triassic 4	Rhaetian	Rhaetian		205.6	201.6	203.6			lithified		fissure fill
13183	PaleoDB	E. Fara	Reptilia			aff.	Terrestrisuchus		sp.		Thecodontia		indet.	25869	4380	body (3D)		4380	Cromhall Quarry Site 7	United Kingdom	England	Gloucestershire	51.6231	-2.42833	36.13	0.9	Triassic	Late/Upper Triassic		Rhaetian	Triassic 4	Rhaetian	Rhaetian		205.6	201.6	203.6			lithified		fissure fill
13183	PaleoDB	E. Fara	Reptilia	Rhynchocephalia			Diphydontosaurus		sp.		Sphenodontia		indet.	12289	4380	not a trace		4380	Cromhall Quarry Site 7	United Kingdom	England	Gloucestershire	51.6231	-2.42833	36.13	0.9	Triassic	Late/Upper Triassic		Rhaetian	Triassic 4	Rhaetian	Rhaetian		205.6	201.6	203.6			lithified		fissure fill
13185	PaleoDB	M. Uhen	Reptilia	Testudines	Trionychidae		Amyda		virginiana		Aspideretes		virginianus	4382		body (3D)	osteoderm	4382	Piscataway	United States	Virginia		37.875	-76.9606	38.43	-58.23	Paleogene	Paleocene	Late/Upper Paleocene	Thanetian	Cenozoic 1	Thanetian	Thanetian		58.7	55.8	57.25	Aquia	Piscataway			marine indet.
13186	PaleoDB	M. Uhen	Reptilia	Pythonomorpha	Palaeophiidae		Palaeophis		virginianus		Palaeophis		virginianus	4382	4382	body (3D)		4382	Paspotansa	United States	Virginia		36.6031	-76.4686	37.1	-58.09	Paleogene	Paleocene	Late/Upper Paleocene	Thanetian	Cenozoic 1	Thanetian	Thanetian		58.7	55.8	57.25	Aquia	Paspotansa			marine indet.
13187	PaleoDB	M. Uhen	Reptilia	Pythonomorpha	Palaeophiidae		Palaeophis		grandis					4382		body (3D)		4382	Woodstock	United States	Virginia		37.5406	-76.4861	37.85	-60.79	Paleogene	Eocene	Early/Lower Eocene	Ypresian	Cenozoic 2	Ypresian	Ypresian		55.8	48.6	52.2	Nanjemoy	Woodstock			marine indet.
13187	PaleoDB	M. Uhen	Reptilia	Pythonomorpha	Palaeophiidae		Palaeophis		sp.					4382		body (3D)		4382	Woodstock	United States	Virginia		37.5406	-76.4861	37.85	-60.79	Paleogene	Eocene	Early/Lower Eocene	Ypresian	Cenozoic 2	Ypresian	Ypresian		55.8	48.6	52.2	Nanjemoy	Woodstock			marine indet.
13192	PaleoDB	M. Uhen	Mammalia	Carnivora			Allodesmus		kernensis					4384		body (3D)		10123	CAS locality 275	United States	California	Kern	35.3861	-118.985	35.24	-113.8	Neogene	Miocene	Middle Miocene	Langhian	Cenozoic 5	Middle Miocene	Langhian		15.97	13.65	14.81	Round Mountain Silt				marine indet.
13209	ETE	M. Carrano	Reptilia	Avetheropoda	Carcharodontosauridae	n. gen.	Unquillosaurus	n. sp.	ceibalii					11803		not a trace		4386	Arroyo El Morterito (PVL)	Argentina	Salta	Candelaria	-24.3	-65.2667	-27.59	-47.5	Cretaceous	Late/Upper Cretaceous		Campanian	Cretaceous 7	Campanian	Campanian		84.9	70.6	77.75	Los Blanquitos		lithified	lithified	fluvial indet.
13209	ETE	M. Carrano	Reptilia		Titanosauridae	?	Titanosaurus		sp.		Laplatasaurus		sp.	13712	11803	body (3D)		4386	Arroyo El Morterito (PVL)	Argentina	Salta	Candelaria	-24.3	-65.2667	-27.59	-47.5	Cretaceous	Late/Upper Cretaceous		Campanian	Cretaceous 7	Campanian	Campanian		84.9	70.6	77.75	Los Blanquitos		lithified	lithified	fluvial indet.
13212	ETE	M. Carrano	Reptilia	Avetheropoda	Allosauridae	n. gen.	Allosaurus	n. sp.	fragilis	n. gen.	Creosaurus	n. sp.	atrox	7813		body (3D)	partial skeleton	7811	Quarry 1, Como Bluff (YPM)	United States	Wyoming	Albany	41.8931	-106.41	37.51	-52.54	Jurassic	Late/Upper Jurassic					Kimmeridgian	Tithonian	155.7	145.5	150.6	Morrison	Brushy Basin			wet floodplain
13212	ETE	M. Carrano	Reptilia		Diplodocidae		Diplodocus		sp.					10618		not a trace		7811	Quarry 1, Como Bluff (YPM)	United States	Wyoming	Albany	41.8931	-106.41	37.51	-52.54	Jurassic	Late/Upper Jurassic					Kimmeridgian	Tithonian	155.7	145.5	150.6	Morrison	Brushy Basin			wet floodplain
13212	ETE	M. Carrano	Reptilia		Camarasauridae		Camarasaurus	n. sp.	grandis		Pleurocoelus	n. sp.	montanus	14074		body (3D)		7811	Quarry 1, Como Bluff (YPM)	United States	Wyoming	Albany	41.8931	-106.41	37.51	-52.54	Jurassic	Late/Upper Jurassic					Kimmeridgian	Tithonian	155.7	145.5	150.6	Morrison	Brushy Basin			wet floodplain
13212	ETE	M. Carrano	Reptilia		Camarasauridae	n. gen.	Camarasaurus	n. sp.	grandis	n. gen.	Morosaurus	n. sp.	impar	7813		body (3D)		7811	Quarry 1, Como Bluff (YPM)	United States	Wyoming	Albany	41.8931	-106.41	37.51	-52.54	Jurassic	Late/Upper Jurassic					Kimmeridgian	Tithonian	155.7	145.5	150.6	Morrison	Brushy Basin			wet floodplain
13212	ETE	M. Carrano	Reptilia		Camarasauridae		Camarasaurus	n. sp.	grandis		Morosaurus	n. sp.	robustus	7803		body (3D)		7811	Quarry 1, Como Bluff (YPM)	United States	Wyoming	Albany	41.8931	-106.41	37.51	-52.54	Jurassic	Late/Upper Jurassic					Kimmeridgian	Tithonian	155.7	145.5	150.6	Morrison	Brushy Basin			wet floodplain
13212	ETE	M. Carrano	Reptilia		Camarasauridae		Camarasaurus	n. sp.	grandis		Apatosaurus	n. sp.	grandis	7811		body (3D)		7811	Quarry 1, Como Bluff (YPM)	United States	Wyoming	Albany	41.8931	-106.41	37.51	-52.54	Jurassic	Late/Upper Jurassic					Kimmeridgian	Tithonian	155.7	145.5	150.6	Morrison	Brushy Basin			wet floodplain
13214	PaleoDB	M. Carrano	Reptilia	Avetheropoda	Allosauridae		Allosaurus		fragilis		Creosaurus		atrox	4387		body (3D)	partial skeleton	4387	Freeze Out Mtns. Kansas Univ. Expedition	United States	Wyoming		42.0358	-106.39	37.65	-52.49	Jurassic	Late/Upper Jurassic					Kimmeridgian	Tithonian	155.7	145.5	150.6	Morrison				terrestrial indet.
13214	PaleoDB	M. Carrano	Reptilia	Avetheropoda	Allosauridae		Allosaurus		fragilis					4387		body (3D)	partial skeleton	4387	Freeze Out Mtns. Kansas Univ. Expedition	United States	Wyoming		42.0358	-106.39	37.65	-52.49	Jurassic	Late/Upper Jurassic					Kimmeridgian	Tithonian	155.7	145.5	150.6	Morrison				terrestrial indet.
13214	PaleoDB	M. Carrano	Reptilia		Diplodocidae		Diplodocus		sp.					4387		not a trace		4387	Freeze Out Mtns. Kansas Univ. Expedition	United States	Wyoming		42.0358	-106.39	37.65	-52.49	Jurassic	Late/Upper Jurassic					Kimmeridgian	Tithonian	155.7	145.5	150.6	Morrison				terrestrial indet.
13214	PaleoDB	M. Carrano	Reptilia		Stegosauridae		Stegosaurus		sp.					4387		not a trace		4387	Freeze Out Mtns. Kansas Univ. Expedition	United States	Wyoming		42.0358	-106.39	37.65	-52.49	Jurassic	Late/Upper Jurassic					Kimmeridgian	Tithonian	155.7	145.5	150.6	Morrison				terrestrial indet.
13214	PaleoDB	M. Carrano	Reptilia		Camarasauridae		Camarasaurus		sp.		Morosaurus		sp.	4387		body (3D)		4387	Freeze Out Mtns. Kansas Univ. Expedition	United States	Wyoming		42.0358	-106.39	37.65	-52.49	Jurassic	Late/Upper Jurassic					Kimmeridgian	Tithonian	155.7	145.5	150.6	Morrison				terrestrial indet.
13214	PaleoDB	M. Carrano	Reptilia	Avetheropoda	Allosauridae		Allosaurus		fragilis		Antrodemus		valens	4387		body (3D)	vertebrae	4387	Freeze Out Mtns. Kansas Univ. Expedition	United States	Wyoming		42.0358	-106.39	37.65	-52.49	Jurassic	Late/Upper Jurassic					Kimmeridgian	Tithonian	155.7	145.5	150.6	Morrison				terrestrial indet.
13218	PaleoDB	M. Carrano	Reptilia		Hadrosauridae		Orthomerus		sp.		Hadrosauridae		indet.	30636	4388	body (3D)		4388	Saint-Martory Quarry (upper)	France	Haute-Garonne		43.1428	0.948611	35.14	0.91	Cretaceous	Late/Upper Cretaceous		Maastrichtian	Cretaceous 8	Maastrichtian	Late/Upper Maastrichtian		70.6	66.043	68.3215	Calcaire Nankin	Calcarenites du Jadet			shallow subtidal indet.
13220	Fossilworks	J. Alroy			Therioherpetidae	n. gen.	Therioherpeton	n. sp.	cargnini					4389		not a trace	partial skeleton	4389	Therioherpeton site, Faixa Nova	Brazil	Rio Grande do Sul	Santa Maria	-29.7019	-53.7914	-39.81	-15.62	Triassic	Late/Upper Triassic					Carnian	Norian	235	205.6	220.3	Santa Maria	Alemoa			terrestrial indet.
13220	Fossilworks	J. Alroy					Prozostrodon	n. sp.	brasiliensis		Thrinaxodon	n. sp.	brasiliensis	34120		body (3D)	skull	4389	Therioherpeton site, Faixa Nova	Brazil	Rio Grande do Sul	Santa Maria	-29.7019	-53.7914	-39.81	-15.62	Triassic	Late/Upper Triassic					Carnian	Norian	235	205.6	220.3	Santa Maria	Alemoa			terrestrial indet.
13220	Fossilworks	J. Alroy	Reptilia	Rhynchosauria			Hyperodapedon		mariensis		Scaphonyx		fischeri	34120	4389	not a trace		4389	Therioherpeton site, Faixa Nova	Brazil	Rio Grande do Sul	Santa Maria	-29.7019	-53.7914	-39.81	-15.62	Triassic	Late/Upper Triassic					Carnian	Norian	235	205.6	220.3	Santa Maria	Alemoa			terrestrial indet.
13266	Fossilworks	J. Alroy				n. gen.	Adelobasileus	n. sp.	cromptoni					3846		not a trace		3846	NMMNH L-1430, Upper Kalgary	United States	Texas	Crosby	33.4339	-101.164	6.16	-39.78	Triassic	Late/Upper Triassic					Carnian	Norian	235	205.6	220.3	Tecovas				channel lag
13266	Fossilworks	J. Alroy	Reptilia			n. gen.	Tecovasaurus	n. sp.	murryi					15400		not a trace	teeth	3846	NMMNH L-1430, Upper Kalgary	United States	Texas	Crosby	33.4339	-101.164	6.16	-39.78	Triassic	Late/Upper Triassic					Carnian	Norian	235	205.6	220.3	Tecovas				channel lag
13266	Fossilworks	J. Alroy	Reptilia				Colognathus		obscurus					17273		body (3D)	tooth	3846	NMMNH L-1430, Upper Kalgary	United States	Texas	Crosby	33.4339	-101.164	6.16	-39.78	Triassic	Late/Upper Triassic					Carnian	Norian	235	205.6	220.3	Tecovas				channel lag
13266	Fossilworks	J. Alroy	Reptilia	Rhynchocephalia		aff.	Diphydontosaurus		sp.					17273		not a trace		3846	NMMNH L-1430, Upper Kalgary	United States	Texas	Crosby	33.4339	-101.164	6.16	-39.78	Triassic	Late/Upper Triassic					Carnian	Norian	235	205.6	220.3	Tecovas				channel lag
13266	Fossilworks	J. Alroy	Reptilia	Rhynchocephalia			Planocephalosaurus	n. sp.	lucasi					17273		body (3D)		3846	NMMNH L-1430, Upper Kalgary	United States	Texas	Crosby	33.4339	-101.164	6.16	-39.78	Triassic	Late/Upper Triassic					Carnian	Norian	235	205.6	220.3	Tecovas				channel lag
13266	Fossilworks	J. Alroy	Reptilia	Rhynchocephalia	Sphenodontidae	aff.	Clevosaurus		latidens					17273		not a trace	mandible	3846	NMMNH L-1430, Upper Kalgary	United States	Texas	Crosby	33.4339	-101.164	6.16	-39.78	Triassic	Late/Upper Triassic					Carnian	Norian	235	205.6	220.3	Tecovas				channel lag
13266	Fossilworks	J. Alroy	Reptilia		Trilophosauridae		Trilophosaurus		jacobsi					32141		body (3D)	mandible	3846	NMMNH L-1430, Upper Kalgary	United States	Texas	Crosby	33.4339	-101.164	6.16	-39.78	Triassic	Late/Upper Triassic					Carnian	Norian	235	205.6	220.3	Tecovas				channel lag
13266	Fossilworks	J. Alroy	Reptilia				Protecovasaurus		lucasi					17273		not a trace		3846	NMMNH L-1430, Upper Kalgary	United States	Texas	Crosby	33.4339	-101.164	6.16	-39.78	Triassic	Late/Upper Triassic					Carnian	Norian	235	205.6	220.3	Tecovas				channel lag
13266	Fossilworks	J. Alroy	Reptilia			aff.	Crosbysaurus		harrisae					17273		body (3D)		3846	NMMNH L-1430, Upper Kalgary	United States	Texas	Crosby	33.4339	-101.164	6.16	-39.78	Triassic	Late/Upper Triassic					Carnian	Norian	235	205.6	220.3	Tecovas				channel lag
13266	Fossilworks	J. Alroy	Reptilia			aff.	Pekinosaurus		sp.	aff.	Pekinosaurus		olseni	17273		not a trace		3846	NMMNH L-1430, Upper Kalgary	United States	Texas	Crosby	33.4339	-101.164	6.16	-39.78	Triassic	Late/Upper Triassic					Carnian	Norian	235	205.6	220.3	Tecovas				channel lag
13266	Fossilworks	J. Alroy	Reptilia				Crosbysaurus		harrisae					17273		body (3D)		3846	NMMNH L-1430, Upper Kalgary	United States	Texas	Crosby	33.4339	-101.164	6.16	-39.78	Triassic	Late/Upper Triassic					Carnian	Norian	235	205.6	220.3	Tecovas				channel lag
13266	Fossilworks	J. Alroy	Reptilia		Trilophosauridae		Trilophosaurus		buettneri		Trilophosaurus		sp.	17273	3846	body (3D)	mandible	3846	NMMNH L-1430, Upper Kalgary	United States	Texas	Crosby	33.4339	-101.164	6.16	-39.78	Triassic	Late/Upper Triassic					Carnian	Norian	235	205.6	220.3	Tecovas				channel lag
13267	Fossilworks	J. Alroy	Reptilia		Goniopholididae	n. gen.	Vectisuchus	n. sp.	leptognathus					4397		body (3D)	partial skeleton	4397	Barnes High locality (Wealden)	United Kingdom	England	Isle of Wight	50.6241	-1.38164	40.8	9.47	Cretaceous	Early/Lower Cretaceous					Late/Upper Barremian	Early/Lower Aptian	130	122.46	126.23	Vectis				coastal indet.
13268	Fossilworks	J. Alroy	Reptilia				Hypsilophodon		sp.					4398		not a trace		4398	SZ 377840 Bernissartia locality (Wealden)	United Kingdom	England	Isle of Wight	50.6545	-1.468	40.83	9.4	Cretaceous	Early/Lower Cretaceous					Late/Upper Barremian	Early/Lower Aptian	130	122.46	126.23	Vectis				fluvial-lacustrine indet.
13268	Fossilworks	J. Alroy	Reptilia		Goniopholididae		Goniopholis		crassidens					4398		not a trace		4398	SZ 377840 Bernissartia locality (Wealden)	United Kingdom	England	Isle of Wight	50.6545	-1.468	40.83	9.4	Cretaceous	Early/Lower Cretaceous					Late/Upper Barremian	Early/Lower Aptian	130	122.46	126.23	Vectis				fluvial-lacustrine indet.
13268	Fossilworks	J. Alroy	Reptilia				Bernissartia		sp.					4398		body (3D)		4398	SZ 377840 Bernissartia locality (Wealden)	United Kingdom	England	Isle of Wight	50.6545	-1.468	40.83	9.4	Cretaceous	Early/Lower Cretaceous					Late/Upper Barremian	Early/Lower Aptian	130	122.46	126.23	Vectis				fluvial-lacustrine indet.
13269	Fossilworks	J. Alroy	Reptilia				Bernissartia		sp.					4398		body (3D)		4398	Unio bed on the cliff at Sudmore Point (Wealden)	United Kingdom	Isle of Wight		50.65	-1.46667	40.99	9.15	Cretaceous	Early/Lower Cretaceous					Late/Upper Hauterivian	Early/Lower Aptian	136.4	122.46	129.43					terrestrial indet.
13270	Fossilworks	J. Alroy	Reptilia				Bernissartia		sp.					4398		body (3D)		4398	Cowleaze Chine (Wealden Shales)	United Kingdom	Isle of Wight		50.6177	-1.37173	40.96	9.23	Cretaceous	Early/Lower Cretaceous					Late/Upper Hauterivian	Early/Lower Aptian	136.4	122.46	129.43					fluvial-lacustrine indet.
13271	Fossilworks	J. Alroy	Reptilia			n. gen.	Lewisuchus	n. sp.	admixtus					4399		body (3D)		17343	Chañares River, 4 km north	Argentina	La Rioja		-29.8231	-67.8206	-49.88	-37.77	Triassic	Middle Triassic		Ladinian	Triassic 2	Ladinian	Ladinian		242	235	238.5	Chañares				fluvial-lacustrine indet.
13271	Fossilworks	J. Alroy	Reptilia		Lagerpetonidae		Lagerpeton		chanarensis		Thecodontia		indet.	13751	4399	body (3D)		17343	Chañares River, 4 km north	Argentina	La Rioja		-29.8231	-67.8206	-49.88	-37.77	Triassic	Middle Triassic		Ladinian	Triassic 2	Ladinian	Ladinian		242	235	238.5	Chañares				fluvial-lacustrine indet.
13271	Fossilworks	J. Alroy					Massetognathus		pascuali		Cynodontia		indet.	13754	4399	not a trace		17343	Chañares River, 4 km north	Argentina	La Rioja		-29.8231	-67.8206	-49.88	-37.77	Triassic	Middle Triassic		Ladinian	Triassic 2	Ladinian	Ladinian		242	235	238.5	Chañares				fluvial-lacustrine indet.
13273	Fossilworks	J. Alroy	Reptilia			n. gen.	Postosuchus	n. sp.	kirkpatricki					4400		not a trace		4400	Miller's Ranch Quarry	United States	Texas	Garza	33.5214	-101.315	8.22	-41.46	Triassic	Late/Upper Triassic		Norian	Triassic 4	Norian	Norian		221.5	205.6	213.55	Cooper Canyon				"floodplain"
13273	Fossilworks	J. Alroy	Reptilia			n. gen.	Technosaurus	n. sp.	smalli					29594		body (3D)	partial skeleton	4400	Miller's Ranch Quarry	United States	Texas	Garza	33.5214	-101.315	8.22	-41.46	Triassic	Late/Upper Triassic		Norian	Triassic 4	Norian	Norian		221.5	205.6	213.55	Cooper Canyon				"floodplain"
13273	Fossilworks	J. Alroy	Reptilia			n. gen.	Protoavis	n. sp.	texensis					36775		body (3D)	partial skull	4400	Miller's Ranch Quarry	United States	Texas	Garza	33.5214	-101.315	8.22	-41.46	Triassic	Late/Upper Triassic		Norian	Triassic 4	Norian	Norian		221.5	205.6	213.55	Cooper Canyon				"floodplain"
13273	Fossilworks	J. Alroy	Reptilia				Paratypothorax		sp.					12954		body (3D)		4400	Miller's Ranch Quarry	United States	Texas	Garza	33.5214	-101.315	8.22	-41.46	Triassic	Late/Upper Triassic		Norian	Triassic 4	Norian	Norian		221.5	205.6	213.55	Cooper Canyon				"floodplain"
13273	Fossilworks	J. Alroy	Reptilia		Shuvosauridae	n. gen.	Shuvosaurus	n. sp.	inexpectatus					19328		not a trace	skull	4400	Miller's Ranch Quarry	United States	Texas	Garza	33.5214	-101.315	8.22	-41.46	Triassic	Late/Upper Triassic		Norian	Triassic 4	Norian	Norian		221.5	205.6	213.55	Cooper Canyon				"floodplain"
13273	Fossilworks	J. Alroy	Reptilia		Shuvosauridae	n. gen.	Shuvosaurus	n. sp.	inexpectatus	n. gen.	Chatterjeea	n. sp.	elegans	14122		body (3D)	postcrania	4400	Miller's Ranch Quarry	United States	Texas	Garza	33.5214	-101.315	8.22	-41.46	Triassic	Late/Upper Triassic		Norian	Triassic 4	Norian	Norian		221.5	205.6	213.55	Cooper Canyon				"floodplain"
13273	Fossilworks	J. Alroy				?	Rileymillerus		cosgriffi					29593		body (3D)	skull	4400	Miller's Ranch Quarry	United States	Texas	Garza	33.5214	-101.315	8.22	-41.46	Triassic	Late/Upper Triassic		Norian	Triassic 4	Norian	Norian		221.5	205.6	213.55	Cooper Canyon				"floodplain"
13273	Fossilworks	J. Alroy	Reptilia	Rhynchocephalia	Sphenodontidae	cf.	Clevosaurus		sp.					29602		body (3D)		4400	Miller's Ranch Quarry	United States	Texas	Garza	33.5214	-101.315	8.22	-41.46	Triassic	Late/Upper Triassic		Norian	Triassic 4	Norian	Norian		221.5	205.6	213.55	Cooper Canyon				"floodplain"
13273	Fossilworks	J. Alroy	Reptilia		Trilophosauridae	cf.	Trilophosaurus		sp.					29602		body (3D)		4400	Miller's Ranch Quarry	United States	Texas	Garza	33.5214	-101.315	8.22	-41.46	Triassic	Late/Upper Triassic		Norian	Triassic 4	Norian	Norian		221.5	205.6	213.55	Cooper Canyon				"floodplain"
13273	Fossilworks	J. Alroy	Reptilia		Trilophosauridae		Trilophosaurus		jacobsi		Trilophosaurus		dornorum	29613		body (3D)	partial skull	4400	Miller's Ranch Quarry	United States	Texas	Garza	33.5214	-101.315	8.22	-41.46	Triassic	Late/Upper Triassic		Norian	Triassic 4	Norian	Norian		221.5	205.6	213.55	Cooper Canyon				"floodplain"
13273	Fossilworks	J. Alroy	Reptilia		Trilophosauridae		Trilophosaurus		sp.					29602		body (3D)		4400	Miller's Ranch Quarry	United States	Texas	Garza	33.5214	-101.315	8.22	-41.46	Triassic	Late/Upper Triassic		Norian	Triassic 4	Norian	Norian		221.5	205.6	213.55	Cooper Canyon				"floodplain"
13273	Fossilworks	J. Alroy	Reptilia		Phytosauridae		Leptosuchus	cf.	crosbiensis					29602		body (3D)	skull	4400	Miller's Ranch Quarry	United States	Texas	Garza	33.5214	-101.315	8.22	-41.46	Triassic	Late/Upper Triassic		Norian	Triassic 4	Norian	Norian		221.5	205.6	213.55	Cooper Canyon				"floodplain"
13273	Fossilworks	J. Alroy	Reptilia				Desmatosuchus	n. sp.	smalli		Desmatosuchus		haplocerus	16667	12954	body (3D)		4400	Miller's Ranch Quarry	United States	Texas	Garza	33.5214	-101.315	8.22	-41.46	Triassic	Late/Upper Triassic		Norian	Triassic 4	Norian	Norian		221.5	205.6	213.55	Cooper Canyon				"floodplain"
13273	Fossilworks	J. Alroy	Reptilia	Prolacertiformes	Protorosauridae		Malerisaurus		sp.		Protorosauria		indet.	29602	4400	not a trace		4400	Miller's Ranch Quarry	United States	Texas	Garza	33.5214	-101.315	8.22	-41.46	Triassic	Late/Upper Triassic		Norian	Triassic 4	Norian	Norian		221.5	205.6	213.55	Cooper Canyon				"floodplain"
13273	Fossilworks	J. Alroy				n. gen.	Rileymillerus	n. sp.	cosgriffi		Labyrinthodontia		indet.	29593	4400	not a trace	skull	4400	Miller's Ranch Quarry	United States	Texas	Garza	33.5214	-101.315	8.22	-41.46	Triassic	Late/Upper Triassic		Norian	Triassic 4	Norian	Norian		221.5	205.6	213.55	Cooper Canyon				"floodplain"
13273	Fossilworks	J. Alroy			Metoposauridae		Apachesaurus		gregorii		Metoposauridae		indet.	29602	4400	body (3D)	skull	4400	Miller's Ranch Quarry	United States	Texas	Garza	33.5214	-101.315	8.22	-41.46	Triassic	Late/Upper Triassic		Norian	Triassic 4	Norian	Norian		221.5	205.6	213.55	Cooper Canyon				"floodplain"
13273	Fossilworks	J. Alroy	Reptilia				Typothorax		sp.		Typothorax		coccinarum	29602	12954	not a trace		4400	Miller's Ranch Quarry	United States	Texas	Garza	33.5214	-101.315	8.22	-41.46	Triassic	Late/Upper Triassic		Norian	Triassic 4	Norian	Norian		221.5	205.6	213.55	Cooper Canyon				"floodplain"
13274	Fossilworks	J. Alroy	Reptilia		Peirosauridae	n. gen.	Hamadasuchus	n. sp.	rebouli					6005		body (3D)	mandible	9649	Hamada du Guir	Morocco			30.9	-3.96667	17.49	-3.82	Cretaceous						Late/Upper Albian	Early/Lower Cenomanian	105.3	94.3	99.8	Tegana?				terrestrial indet.
13274	Fossilworks	J. Alroy	Reptilia	Avetheropoda	Carcharodontosauridae		Carcharodontosaurus		sp.					9649		not a trace		9649	Hamada du Guir	Morocco			30.9	-3.96667	17.49	-3.82	Cretaceous						Late/Upper Albian	Early/Lower Cenomanian	105.3	94.3	99.8	Tegana?				terrestrial indet.
13274	Fossilworks	J. Alroy	Reptilia	Testudines	Euraxemydidae	n. gen.	Dirqadim	n. sp.	schaefferi					27976		body (3D)	skull	9649	Hamada du Guir	Morocco			30.9	-3.96667	17.49	-3.82	Cretaceous						Late/Upper Albian	Early/Lower Cenomanian	105.3	94.3	99.8	Tegana?				terrestrial indet.
13274	Fossilworks	J. Alroy	Reptilia	Testudines			Hamadachelys		escuilliei					27976		body (3D)	skull	9649	Hamada du Guir	Morocco			30.9	-3.96667	17.49	-3.82	Cretaceous						Late/Upper Albian	Early/Lower Cenomanian	105.3	94.3	99.8	Tegana?				terrestrial indet.
13276	Fossilworks	J. Alroy	Mammalia	Xenarthra	Glyptodontidae		Glyptatelus		sp.					6438		body (3D)		6438	Lacayani Fauna	Bolivia	None		-16.6333	-67.9167	-17.84	-62.17							Deseadan		29	21	25					terrestrial indet.
13276	Fossilworks	J. Alroy	Mammalia	Rodentia	Chinchillidae	cf.	Scotamys		sp.					6438		not a trace		6438	Lacayani Fauna	Bolivia	None		-16.6333	-67.9167	-17.84	-62.17							Deseadan		29	21	25					terrestrial indet.
13276	Fossilworks	J. Alroy	Mammalia		Eutrachytheridae		Eutrachytherus	cf.	spegazzinianus		Trachytherus	cf.	spegazzinianus	6438		body (3D)		6438	Lacayani Fauna	Bolivia	None		-16.6333	-67.9167	-17.84	-62.17							Deseadan		29	21	25					terrestrial indet.
13276	Fossilworks	J. Alroy	Mammalia	Notoungulata	Hegetotheriidae		Prohegetotherium		sp.					6438		body (3D)		6438	Lacayani Fauna	Bolivia	None		-16.6333	-67.9167	-17.84	-62.17							Deseadan		29	21	25					terrestrial indet.
13279	ETE	M. Carrano	Reptilia			n. gen.	Scutellosaurus	n. sp.	lawleri					4405		body (3D)	partial skeleton	4405	West Moenkopi Plateau, MNA 219	United States	Arizona	Coconino	35.6792	-111.028	19.3	-49.8	Jurassic	Early/Lower Jurassic					Sinemurian	Pliensbachian	196.5	183	189.75	Kayenta	Silty Facies		lithified	wet floodplain
13280	ETE	M. Carrano	Reptilia				Scutellosaurus		lawleri					4405		body (3D)	partial skeleton	4405	Gold Spring Wash, MNA 291	United States	Arizona		35.7367	-111.074	19.36	-49.84	Jurassic	Early/Lower Jurassic					Sinemurian	Pliensbachian	196.5	183	189.75	Kayenta	Silty Facies	lithified	lithified	wet floodplain
13281	PaleoDB	M. Carrano	Reptilia		Prismatoolithidae		Prismatoolithus		levis					14294		not a trace	egg	4406	Egg Island, MOR TM-024	United States	Montana	Teton	47.8125	-112.183	55.3	-77.8	Cretaceous	Late/Upper Cretaceous		Campanian	Cretaceous 7	Campanian	Campanian		84.9	70.6	77.75	Two Medicine		lithified		terrestrial indet.
13281	PaleoDB	M. Carrano	Reptilia		Thescelosauridae		Orodromeus		makelai		Hypsilophodontidae		indet.	7404	4406	body (3D)	partial skeleton	4406	Egg Island, MOR TM-024	United States	Montana	Teton	47.8125	-112.183	55.3	-77.8	Cretaceous	Late/Upper Cretaceous		Campanian	Cretaceous 7	Campanian	Campanian		84.9	70.6	77.75	Two Medicine		lithified		terrestrial indet.
13281	PaleoDB	M. Carrano	Reptilia	Avetheropoda	Troodontidae		Troodon		formosus		Hypsilophodontidae		indet.	7406	33367	body (3D)	tooth	4406	Egg Island, MOR TM-024	United States	Montana	Teton	47.8125	-112.183	55.3	-77.8	Cretaceous	Late/Upper Cretaceous		Campanian	Cretaceous 7	Campanian	Campanian		84.9	70.6	77.75	Two Medicine		lithified		terrestrial indet.
13282	PaleoDB	M. Carrano	Reptilia		Hadrosauridae		Maiasaura		peeblesorum					4406		body (3D)	skull	4406	Egg Gulch, MOR TM-008	United States	Montana	Teton	47.8125	-112.183	55.3	-77.8	Cretaceous	Late/Upper Cretaceous		Campanian	Cretaceous 7	Campanian	Campanian		84.9	70.6	77.75	Two Medicine		lithified		"floodplain"
13282	PaleoDB	M. Carrano	Reptilia		Spheroolithidae		Spheroolithus		albertensis					14294		not a trace	egg	4406	Egg Gulch, MOR TM-008	United States	Montana	Teton	47.8125	-112.183	55.3	-77.8	Cretaceous	Late/Upper Cretaceous		Campanian	Cretaceous 7	Campanian	Campanian		84.9	70.6	77.75	Two Medicine		lithified		"floodplain"
13283	ETE	M. Carrano	Reptilia			n. gen.	Rhamphinion	n. sp.	jenkinsi					4407		body (3D)		4407	MCZ 23/78A, Foxtrot Mesa	United States	Arizona		35.6953	-111.007	19.32	-49.78	Jurassic	Early/Lower Jurassic					Sinemurian	Pliensbachian	196.5	183	189.75	Kayenta	Silty Facies	lithified		terrestrial indet.
13284	PaleoDB	M. Carrano	Reptilia			n. gen.	Goyocephale	n. sp.	lattimorei					4408		not a trace	skeleton	4408	Boro Khovil	Mongolia	Omnogov		48.5833	102.067	46.53	90.75	Cretaceous	Late/Upper Cretaceous					Santonian	Maastrichtian	85.8	66.043	75.9215					terrestrial indet.
13285	PaleoDB	M. Carrano	Reptilia				Efraasia		minor		Plateosaurus		sp.	19481	44534	not a trace	postcrania	44534	Goessel Quarry 375, Ochsenbach	Germany	Baden-Württemberg	Stuttgart	49.0236	8.97833	32.01	10.17	Triassic	Late/Upper Triassic		Norian	Triassic 4	Norian	Norian		221.5	205.6	213.55	Löwenstein	Lower Stubensandstein			terrestrial indet.
13286	ETE	M. Carrano	Reptilia			n. gen.	Tethyshadros	n. sp.	insularis		Hadrosauridae		indet.	31507	23419	body (3D)	skeleton	23419	Villaggio del Pescatore	Italy	Friulia-Venezia Giulia	Trieste	45.7786	13.5886	32.17	14.74	Cretaceous	Late/Upper Cretaceous					Late/Upper Campanian	Early/Lower Maastrichtian	84.9	66.043	75.4715					lagoonal/restricted shallow subtidal
13286	ETE	M. Carrano	Reptilia				Acynodon	n. sp.	adriaticus		Crocodylia		indet.	28297	17367	body (3D)	partial skeleton	23419	Villaggio del Pescatore	Italy	Friulia-Venezia Giulia	Trieste	45.7786	13.5886	32.17	14.74	Cretaceous	Late/Upper Cretaceous					Late/Upper Campanian	Early/Lower Maastrichtian	84.9	66.043	75.4715					lagoonal/restricted shallow subtidal
13296	PaleoDB	J. Hunter	Aves	Avetheropoda	Accipitridae		Buteo	n. sp.	fluviaticus					4415		body (3D)	limb element	4415	Chalk Bluffs	United States	Colorado	Weld County	40.9	-104.867	42.16	-96.95	Paleogene	Oligocene	Early/Lower Oligocene	Rupelian	Cenozoic 4	Rupelian	Orellan		33.9	33.3	33.6	White River				terrestrial indet.
13296	PaleoDB	J. Hunter	Reptilia	Squamata	Iguanidae		Aciprion	n. sp.	majus					14538		body (3D)		4415	Chalk Bluffs	United States	Colorado	Weld County	40.9	-104.867	42.16	-96.95	Paleogene	Oligocene	Early/Lower Oligocene	Rupelian	Cenozoic 4	Rupelian	Orellan		33.9	33.3	33.6	White River				terrestrial indet.
13297	PaleoDB	J. Hunter	Aves	Avetheropoda	Vulturidae	n. gen.	Hadrogyps	n. sp.	aigialeus					4416		not a trace	limb element	4416	Sharktooth Hill	United States	California	Kern County	35.3	-118.5	35.16	-113.32	Neogene	Miocene	Middle Miocene	Langhian	Cenozoic 5	Middle Miocene	Langhian		15.97	13.65	14.81	Temblor	Round Mountain Silt			coastal indet.
13297	PaleoDB	J. Hunter	Mammalia	Cetacea	Physeteridae	n. gen.	Aulophyseter	n. sp.	morricei					11909		body (3D)	skull	4416	Sharktooth Hill	United States	California	Kern County	35.3	-118.5	35.16	-113.32	Neogene	Miocene	Middle Miocene	Langhian	Cenozoic 5	Middle Miocene	Langhian		15.97	13.65	14.81	Temblor	Round Mountain Silt			coastal indet.
13297	PaleoDB	J. Hunter	Mammalia	Desmostylia	Desmostylidae		Desmostylus		hesperus					12162		body (3D)	teeth	4416	Sharktooth Hill	United States	California	Kern County	35.3	-118.5	35.16	-113.32	Neogene	Miocene	Middle Miocene	Langhian	Cenozoic 5	Middle Miocene	Langhian		15.97	13.65	14.81	Temblor	Round Mountain Silt			coastal indet.
13297	PaleoDB	J. Hunter	Mammalia	Desmostylia	Desmostylidae		Desmostylus		hesperus		Desmostylus		japonicus	12162		body (3D)	partial skull	4416	Sharktooth Hill	United States	California	Kern County	35.3	-118.5	35.16	-113.32	Neogene	Miocene	Middle Miocene	Langhian	Cenozoic 5	Middle Miocene	Langhian		15.97	13.65	14.81	Temblor	Round Mountain Silt			coastal indet.
13297	PaleoDB	J. Hunter	Mammalia	Carnivora			Allodesmus		kernensis					12162		body (3D)		4416	Sharktooth Hill	United States	California	Kern County	35.3	-118.5	35.16	-113.32	Neogene	Miocene	Middle Miocene	Langhian	Cenozoic 5	Middle Miocene	Langhian		15.97	13.65	14.81	Temblor	Round Mountain Silt			coastal indet.
13297	PaleoDB	J. Hunter	Mammalia	Cetacea		n. gen.	Tiphyocetus	n. sp.	temblorensis					12162		body (3D)	partial skull	4416	Sharktooth Hill	United States	California	Kern County	35.3	-118.5	35.16	-113.32	Neogene	Miocene	Middle Miocene	Langhian	Cenozoic 5	Middle Miocene	Langhian		15.97	13.65	14.81	Temblor	Round Mountain Silt			coastal indet.
13297	PaleoDB	J. Hunter	Mammalia	Cetacea		n. gen.	Peripolocetus	n. sp.	vexillifer					12162		body (3D)	partial skeleton	4416	Sharktooth Hill	United States	California	Kern County	35.3	-118.5	35.16	-113.32	Neogene	Miocene	Middle Miocene	Langhian	Cenozoic 5	Middle Miocene	Langhian		15.97	13.65	14.81	Temblor	Round Mountain Silt			coastal indet.
13297	PaleoDB	J. Hunter	Mammalia	Cetacea			Parietobalaena	n. sp.	securis					12162		body (3D)	skull	4416	Sharktooth Hill	United States	California	Kern County	35.3	-118.5	35.16	-113.32	Neogene	Miocene	Middle Miocene	Langhian	Cenozoic 5	Middle Miocene	Langhian		15.97	13.65	14.81	Temblor	Round Mountain Silt			coastal indet.
13297	PaleoDB	J. Hunter	Mammalia	Cetacea	Kentriodontidae	n. gen.	Liolithax	n. sp.	kernensis					12162		body (3D)	other	4416	Sharktooth Hill	United States	California	Kern County	35.3	-118.5	35.16	-113.32	Neogene	Miocene	Middle Miocene	Langhian	Cenozoic 5	Middle Miocene	Langhian		15.97	13.65	14.81	Temblor	Round Mountain Silt			coastal indet.
13297	PaleoDB	J. Hunter	Mammalia	Cetacea		n. gen.	Oedolithax	n. sp.	mira					12162		body (3D)		4416	Sharktooth Hill	United States	California	Kern County	35.3	-118.5	35.16	-113.32	Neogene	Miocene	Middle Miocene	Langhian	Cenozoic 5	Middle Miocene	Langhian		15.97	13.65	14.81	Temblor	Round Mountain Silt			coastal indet.
13297	PaleoDB	J. Hunter	Mammalia	Cetacea		n. gen.	Lamprolithax	n. sp.	simulans					12162		body (3D)		4416	Sharktooth Hill	United States	California	Kern County	35.3	-118.5	35.16	-113.32	Neogene	Miocene	Middle Miocene	Langhian	Cenozoic 5	Middle Miocene	Langhian		15.97	13.65	14.81	Temblor	Round Mountain Silt			coastal indet.
13297	PaleoDB	J. Hunter	Mammalia	Cetacea		n. gen.	Lamprolithax	n. sp.	annectens					12162		body (3D)		4416	Sharktooth Hill	United States	California	Kern County	35.3	-118.5	35.16	-113.32	Neogene	Miocene	Middle Miocene	Langhian	Cenozoic 5	Middle Miocene	Langhian		15.97	13.65	14.81	Temblor	Round Mountain Silt			coastal indet.
13297	PaleoDB	J. Hunter	Mammalia	Cetacea		n. gen.	Nannolithax	n. sp.	gracilis					12162		body (3D)	other	4416	Sharktooth Hill	United States	California	Kern County	35.3	-118.5	35.16	-113.32	Neogene	Miocene	Middle Miocene	Langhian	Cenozoic 5	Middle Miocene	Langhian		15.97	13.65	14.81	Temblor	Round Mountain Silt			coastal indet.
13297	PaleoDB	J. Hunter	Mammalia	Cetacea		n. gen.	Platylithax	n. sp.	robusta					12162		body (3D)		4416	Sharktooth Hill	United States	California	Kern County	35.3	-118.5	35.16	-113.32	Neogene	Miocene	Middle Miocene	Langhian	Cenozoic 5	Middle Miocene	Langhian		15.97	13.65	14.81	Temblor	Round Mountain Silt			coastal indet.
13297	PaleoDB	J. Hunter	Mammalia	Cetacea	Phocoenidae	n. gen.	Loxolithax	n. sp.	sinuosa					12162		body (3D)	other	4416	Sharktooth Hill	United States	California	Kern County	35.3	-118.5	35.16	-113.32	Neogene	Miocene	Middle Miocene	Langhian	Cenozoic 5	Middle Miocene	Langhian		15.97	13.65	14.81	Temblor	Round Mountain Silt			coastal indet.
13297	PaleoDB	J. Hunter	Mammalia	Cetacea	Kentriodontidae	n. gen.	Kentriodon	n. sp.	obscurus	n. gen.	Grypolithax	n. sp.	obscura	12162		body (3D)	other	4416	Sharktooth Hill	United States	California	Kern County	35.3	-118.5	35.16	-113.32	Neogene	Miocene	Middle Miocene	Langhian	Cenozoic 5	Middle Miocene	Langhian		15.97	13.65	14.81	Temblor	Round Mountain Silt			coastal indet.
13297	PaleoDB	J. Hunter	Mammalia	Cetacea	Kentriodontidae	n. gen.	Kentriodon	n. sp.	obscurus	n. gen.	Grypolithax	n. sp.	pavida	12162		body (3D)	other	4416	Sharktooth Hill	United States	California	Kern County	35.3	-118.5	35.16	-113.32	Neogene	Miocene	Middle Miocene	Langhian	Cenozoic 5	Middle Miocene	Langhian		15.97	13.65	14.81	Temblor	Round Mountain Silt			coastal indet.
13297	PaleoDB	J. Hunter	Mammalia	Carnivora	Odobenidae	n. gen.	Neotherium	n. sp.	mirum					12162		body (3D)	limb element	4416	Sharktooth Hill	United States	California	Kern County	35.3	-118.5	35.16	-113.32	Neogene	Miocene	Middle Miocene	Langhian	Cenozoic 5	Middle Miocene	Langhian		15.97	13.65	14.81	Temblor	Round Mountain Silt			coastal indet.
13298	PaleoDB	J. Hunter	Aves	Avetheropoda	Aegialornithidae	n. gen.	Primapus	n. sp.	lacki					4417		not a trace		4417	Fish Tooth Beds	United Kingdom	Sussex		50.7833	-0.683333	46.25	-3.03	Paleogene	Eocene	Early/Lower Eocene	Ypresian	Cenozoic 2	Ypresian	Ypresian		55.8	48.6	52.2	London Clay				marine indet.
13299	PaleoDB	J. Hunter	Aves	Avetheropoda	Aegialornithidae		Primapus		lacki					4417		not a trace		4417	London Clay, Isle of Sheppey	United Kingdom	Kent		51.4	0.833333	46.86	-1.64	Paleogene	Eocene	Early/Lower Eocene	Ypresian	Cenozoic 2	Ypresian	Ypresian		55.8	48.6	52.2	London Clay				marine indet.
13299	PaleoDB	J. Hunter	Reptilia	Testudines	Dermochelyidae	n. gen.	Eosphargis	n. sp.	gigas	n. gen.	Anglocetus	n. sp.	beatsoni	10630		not a trace		4417	London Clay, Isle of Sheppey	United Kingdom	Kent		51.4	0.833333	46.86	-1.64	Paleogene	Eocene	Early/Lower Eocene	Ypresian	Cenozoic 2	Ypresian	Ypresian		55.8	48.6	52.2	London Clay				marine indet.
13299	PaleoDB	J. Hunter	Mammalia		Nyctitheriidae		Leptacodon		sp.					19707		body (3D)		4417	London Clay, Isle of Sheppey	United Kingdom	Kent		51.4	0.833333	46.86	-1.64	Paleogene	Eocene	Early/Lower Eocene	Ypresian	Cenozoic 2	Ypresian	Ypresian		55.8	48.6	52.2	London Clay				marine indet.
13299	PaleoDB	J. Hunter	Mammalia	Primates	Toliapinidae		Toliapina		lawsoni					19707		body (3D)	tooth	4417	London Clay, Isle of Sheppey	United Kingdom	Kent		51.4	0.833333	46.86	-1.64	Paleogene	Eocene	Early/Lower Eocene	Ypresian	Cenozoic 2	Ypresian	Ypresian		55.8	48.6	52.2	London Clay				marine indet.
13299	PaleoDB	J. Hunter	Aves	Avetheropoda	Pelagornithidae	n. gen.	Dasornis	n. sp.	toliapica	n. gen.	Odontopteryx	n. sp.	toliapica	28336		body (3D)	skull	4417	London Clay, Isle of Sheppey	United Kingdom	Kent		51.4	0.833333	46.86	-1.64	Paleogene	Eocene	Early/Lower Eocene	Ypresian	Cenozoic 2	Ypresian	Ypresian		55.8	48.6	52.2	London Clay				marine indet.
13299	PaleoDB	J. Hunter	Aves	Avetheropoda	Pelagornithidae	n. gen.	Macrodontopteryx	n. sp.	oweni					40316		body (3D)	skull	4417	London Clay, Isle of Sheppey	United Kingdom	Kent		51.4	0.833333	46.86	-1.64	Paleogene	Eocene	Early/Lower Eocene	Ypresian	Cenozoic 2	Ypresian	Ypresian		55.8	48.6	52.2	London Clay				marine indet.
13299	PaleoDB	J. Hunter	Aves	Avetheropoda	Pelagornithidae	n. gen.	Dasornis	n. sp.	emuinus					28336		body (3D)	limb element	4417	London Clay, Isle of Sheppey	United Kingdom	Kent		51.4	0.833333	46.86	-1.64	Paleogene	Eocene	Early/Lower Eocene	Ypresian	Cenozoic 2	Ypresian	Ypresian		55.8	48.6	52.2	London Clay				marine indet.
13300	PaleoDB	J. Hunter	Aves	Avetheropoda			Miomancalla	n. sp.	wetmorei		Praemancalla	n. sp.	wetmorei	4418		body (3D)	limb element	4418	Laguna Niguel	United States	California	Orange	33.5619	-117.712	33.3	-116.12	Neogene				Cenozoic 6		Messinian	Zanclean	7.246	3.6	5.423	Monterey				marine indet.
13300	PaleoDB	J. Hunter	Reptilia	Testudines		aff.	Dermochelys		sp.					35405		not a trace		4418	Laguna Niguel	United States	California	Orange	33.5619	-117.712	33.3	-116.12	Neogene				Cenozoic 6		Messinian	Zanclean	7.246	3.6	5.423	Monterey				marine indet.
13300	PaleoDB	J. Hunter	Aves	Avetheropoda	Diomedeidae		Diomedea		sp.					35406		not a trace		4418	Laguna Niguel	United States	California	Orange	33.5619	-117.712	33.3	-116.12	Neogene				Cenozoic 6		Messinian	Zanclean	7.246	3.6	5.423	Monterey				marine indet.
13300	PaleoDB	J. Hunter	Aves	Avetheropoda			Oceanodroma		sp.					35406		body (3D)		4418	Laguna Niguel	United States	California	Orange	33.5619	-117.712	33.3	-116.12	Neogene				Cenozoic 6		Messinian	Zanclean	7.246	3.6	5.423	Monterey				marine indet.
13300	PaleoDB	J. Hunter	Aves	Avetheropoda	Pelagornithidae		Pelagornis		orri		Osteodontornis		orri	35406		body (3D)	partial skeleton	4418	Laguna Niguel	United States	California	Orange	33.5619	-117.712	33.3	-116.12	Neogene				Cenozoic 6		Messinian	Zanclean	7.246	3.6	5.423	Monterey				marine indet.
13300	PaleoDB	J. Hunter	Aves	Avetheropoda	Sulidae		Morus		lompocanus					35406		body (3D)	partial skeleton	4418	Laguna Niguel	United States	California	Orange	33.5619	-117.712	33.3	-116.12	Neogene				Cenozoic 6		Messinian	Zanclean	7.246	3.6	5.423	Monterey				marine indet.
13300	PaleoDB	J. Hunter	Aves	Avetheropoda	Sulidae		Morus	n. sp.	magnus					35406		body (3D)	limb element	4418	Laguna Niguel	United States	California	Orange	33.5619	-117.712	33.3	-116.12	Neogene				Cenozoic 6		Messinian	Zanclean	7.246	3.6	5.423	Monterey				marine indet.
13300	PaleoDB	J. Hunter	Aves	Avetheropoda	Alcidae	?	Uria		sp.					35406		body (3D)		4418	Laguna Niguel	United States	California	Orange	33.5619	-117.712	33.3	-116.12	Neogene				Cenozoic 6		Messinian	Zanclean	7.246	3.6	5.423	Monterey				marine indet.
13300	PaleoDB	J. Hunter	Mammalia	Cetacea	Kentriodontidae		Pithanodelphis		sp.					35405		not a trace		4418	Laguna Niguel	United States	California	Orange	33.5619	-117.712	33.3	-116.12	Neogene				Cenozoic 6		Messinian	Zanclean	7.246	3.6	5.423	Monterey				marine indet.
13300	PaleoDB	J. Hunter	Mammalia	Cetacea	Phocoenidae		Piscolithax		sp.					35405		body (3D)		4418	Laguna Niguel	United States	California	Orange	33.5619	-117.712	33.3	-116.12	Neogene				Cenozoic 6		Messinian	Zanclean	7.246	3.6	5.423	Monterey				marine indet.
13300	PaleoDB	J. Hunter	Mammalia	Cetacea	Cetotheriidae	?	Nannocetus		sp.					35405		not a trace		4418	Laguna Niguel	United States	California	Orange	33.5619	-117.712	33.3	-116.12	Neogene				Cenozoic 6		Messinian	Zanclean	7.246	3.6	5.423	Monterey				marine indet.
13300	PaleoDB	J. Hunter	Mammalia	Carnivora	Otariidae		Pithanotaria		starri					35405		not a trace		4418	Laguna Niguel	United States	California	Orange	33.5619	-117.712	33.3	-116.12	Neogene				Cenozoic 6		Messinian	Zanclean	7.246	3.6	5.423	Monterey				marine indet.
13300	PaleoDB	J. Hunter	Mammalia	Carnivora	Odobenidae		Imagotaria		downsi					35405		not a trace		4418	Laguna Niguel	United States	California	Orange	33.5619	-117.712	33.3	-116.12	Neogene				Cenozoic 6		Messinian	Zanclean	7.246	3.6	5.423	Monterey				marine indet.
13300	PaleoDB	J. Hunter	Mammalia	Carnivora	Odobenidae	cf.	Pontolis		sp.					35405		not a trace		4418	Laguna Niguel	United States	California	Orange	33.5619	-117.712	33.3	-116.12	Neogene				Cenozoic 6		Messinian	Zanclean	7.246	3.6	5.423	Monterey				marine indet.
13300	PaleoDB	J. Hunter	Mammalia	Sirenia	Dugongidae		Dusisiren	cf.	jordani					35405		body (3D)	partial skeleton	4418	Laguna Niguel	United States	California	Orange	33.5619	-117.712	33.3	-116.12	Neogene				Cenozoic 6		Messinian	Zanclean	7.246	3.6	5.423	Monterey				marine indet.
13300	PaleoDB	J. Hunter	Aves	Avetheropoda	Gaviidae		Gavia	n. sp.	brodkorbi					35406		body (3D)	limb element	4418	Laguna Niguel	United States	California	Orange	33.5619	-117.712	33.3	-116.12	Neogene				Cenozoic 6		Messinian	Zanclean	7.246	3.6	5.423	Monterey				marine indet.
13300	PaleoDB	J. Hunter	Aves	Avetheropoda	Procellariidae		Puffinus	n. sp.	barnesi					35406		body (3D)	limb element	4418	Laguna Niguel	United States	California	Orange	33.5619	-117.712	33.3	-116.12	Neogene				Cenozoic 6		Messinian	Zanclean	7.246	3.6	5.423	Monterey				marine indet.
13300	PaleoDB	J. Hunter	Aves	Avetheropoda	Sulidae	?	Miosula		media					35406		body (3D)	partial skeleton	4418	Laguna Niguel	United States	California	Orange	33.5619	-117.712	33.3	-116.12	Neogene				Cenozoic 6		Messinian	Zanclean	7.246	3.6	5.423	Monterey				marine indet.
13300	PaleoDB	J. Hunter	Aves	Avetheropoda	Alcidae	?	Cepphus		sp.					35406		body (3D)		4418	Laguna Niguel	United States	California	Orange	33.5619	-117.712	33.3	-116.12	Neogene				Cenozoic 6		Messinian	Zanclean	7.246	3.6	5.423	Monterey				marine indet.
13301	PaleoDB	J. Hunter	Aves	Avetheropoda			Ichthyornis	cf.	dispar					4419		body (3D)	partial skeleton	4419	B. F. Mudge collection	United States	Kansas	Wallace County	39	-101	44.14	-68.72	Cretaceous	Late/Upper Cretaceous					Early/Lower Coniacian	Early/Lower Campanian	89.3	70.6	79.95	Niobrara				marine indet.
13301	PaleoDB	J. Hunter	Aves	Avetheropoda			Hesperornis		sp.					4419		body (3D)		4419	B. F. Mudge collection	United States	Kansas	Wallace County	39	-101	44.14	-68.72	Cretaceous	Late/Upper Cretaceous					Early/Lower Coniacian	Early/Lower Campanian	89.3	70.6	79.95	Niobrara				marine indet.
13303	PaleoDB	W. Clyde	Mammalia	Perissodactyla	Isectolophidae	n. gen.	Sastrilophus	n. sp.	dehmi					4421		body (3D)	maxilla	4421	Kalakot-Rajauri Rd.	India	Jammu and Kashmir		33.2333	74.4167	16.88	70.72	Paleogene	Eocene					Middle Eocene	Late/Upper Eocene	48.6	33.9	41.25	Subathu	'red facies'	lithified		fluvial indet.
13303	PaleoDB	W. Clyde	Mammalia	Artiodactyla	Raoellidae	n. gen.	Raoella	n. sp.	dograi					4421		body (3D)	maxilla	4421	Kalakot-Rajauri Rd.	India	Jammu and Kashmir		33.2333	74.4167	16.88	70.72	Paleogene	Eocene					Middle Eocene	Late/Upper Eocene	48.6	33.9	41.25	Subathu	'red facies'	lithified		fluvial indet.
13303	PaleoDB	W. Clyde	Mammalia	Artiodactyla	Raoellidae	n. gen.	Kunmunella	n. sp.	rajauriensis					4421		body (3D)	tooth	4421	Kalakot-Rajauri Rd.	India	Jammu and Kashmir		33.2333	74.4167	16.88	70.72	Paleogene	Eocene					Middle Eocene	Late/Upper Eocene	48.6	33.9	41.25	Subathu	'red facies'	lithified		fluvial indet.
13305	PaleoDB	J. Hunter	Aves	Avetheropoda	Bohaiornithidae	n. gen.	Patagopteryx	n. sp.	deferrariisi					6047		body (3D)	partial skeleton	4423	Boca del Sapo, Universidad Nacional del Comahue	Argentina	Neuquén		-38.9539	-68.2342	-43.53	-49.17	Cretaceous	Late/Upper Cretaceous		Santonian	Cretaceous 6	Santonian	Santonian		85.8	84.9	85.35	Bajo de la Carpa		poorly lithified		fluvial-deltaic indet.
13305	PaleoDB	J. Hunter	Aves	Avetheropoda		n. gen.	Neuquenornis	n. sp.	volans					6046		body (3D)	partial skeleton	4423	Boca del Sapo, Universidad Nacional del Comahue	Argentina	Neuquén		-38.9539	-68.2342	-43.53	-49.17	Cretaceous	Late/Upper Cretaceous		Santonian	Cretaceous 6	Santonian	Santonian		85.8	84.9	85.35	Bajo de la Carpa		poorly lithified		fluvial-deltaic indet.
13305	PaleoDB	J. Hunter	Reptilia	Avetheropoda	Alvarezsauridae	n. gen.	Alvarezsaurus	n. sp.	calvoi					12794		body (3D)	postcrania	4423	Boca del Sapo, Universidad Nacional del Comahue	Argentina	Neuquén		-38.9539	-68.2342	-43.53	-49.17	Cretaceous	Late/Upper Cretaceous		Santonian	Cretaceous 6	Santonian	Santonian		85.8	84.9	85.35	Bajo de la Carpa		poorly lithified		fluvial-deltaic indet.
13306	PaleoDB	J. Hunter	Aves	Avetheropoda		n. gen.	Yacoraitichnus	n. sp.	avis					6049		trace		6049	Quebrada del Tapón tracksite	Argentina	Salta	San Carlos	-25.5	-66	-27.96	-52.48	Cretaceous	Late/Upper Cretaceous		Maastrichtian	Cretaceous 8	Maastrichtian	Maastrichtian		70.6	66.043	68.3215	Yacoraite	Complejo Don Otto			paralic indet.
13306	PaleoDB	J. Hunter	Reptilia	Avetheropoda		n. gen.	Salfitichnus	n. sp.	mentoor					6049		trace		6049	Quebrada del Tapón tracksite	Argentina	Salta	San Carlos	-25.5	-66	-27.96	-52.48	Cretaceous	Late/Upper Cretaceous		Maastrichtian	Cretaceous 8	Maastrichtian	Maastrichtian		70.6	66.043	68.3215	Yacoraite	Complejo Don Otto			paralic indet.
13306	PaleoDB	J. Hunter	Reptilia		Hadrosauridae	n. gen.	Taponichnus	n. sp.	donottoi					6049		trace		6049	Quebrada del Tapón tracksite	Argentina	Salta	San Carlos	-25.5	-66	-27.96	-52.48	Cretaceous	Late/Upper Cretaceous		Maastrichtian	Cretaceous 8	Maastrichtian	Maastrichtian		70.6	66.043	68.3215	Yacoraite	Complejo Don Otto			paralic indet.
13306	PaleoDB	J. Hunter	Reptilia		Hadrosauridae	n. gen.	Telosichnus	n. sp.	saltensis					6049		trace		6049	Quebrada del Tapón tracksite	Argentina	Salta	San Carlos	-25.5	-66	-27.96	-52.48	Cretaceous	Late/Upper Cretaceous		Maastrichtian	Cretaceous 8	Maastrichtian	Maastrichtian		70.6	66.043	68.3215	Yacoraite	Complejo Don Otto			paralic indet.
13307	ETE	J. Hunter	Aves	Avetheropoda		n. gen.	Enantiornis	n. sp.	leali					6050		body (3D)	limb elements	11730	Estancia "El Brete" (PVL)	Argentina	Salta	Candelaria	-26.0667	-65.3667	-28.62	-52.05	Cretaceous	Late/Upper Cretaceous		Maastrichtian	Cretaceous 8	Maastrichtian	Early/Lower Maastrichtian		70.6	66.043	68.3215	Lecho				fluvial-lacustrine indet.
13307	ETE	J. Hunter	Reptilia		Saltasauridae	n. gen.	Saltasaurus	n. sp.	loricatus					11730		body (3D)	partial skeleton	11730	Estancia "El Brete" (PVL)	Argentina	Salta	Candelaria	-26.0667	-65.3667	-28.62	-52.05	Cretaceous	Late/Upper Cretaceous		Maastrichtian	Cretaceous 8	Maastrichtian	Early/Lower Maastrichtian		70.6	66.043	68.3215	Lecho				fluvial-lacustrine indet.
13307	ETE	J. Hunter	Reptilia		Noasauridae	n. gen.	Noasaurus	n. sp.	leali					11730		body (3D)		11730	Estancia "El Brete" (PVL)	Argentina	Salta	Candelaria	-26.0667	-65.3667	-28.62	-52.05	Cretaceous	Late/Upper Cretaceous		Maastrichtian	Cretaceous 8	Maastrichtian	Early/Lower Maastrichtian		70.6	66.043	68.3215	Lecho				fluvial-lacustrine indet.
13307	ETE	J. Hunter	Aves	Avetheropoda		n. gen.	Lectavis	n. sp.	bretincola					38776		body (3D)	limb elements	11730	Estancia "El Brete" (PVL)	Argentina	Salta	Candelaria	-26.0667	-65.3667	-28.62	-52.05	Cretaceous	Late/Upper Cretaceous		Maastrichtian	Cretaceous 8	Maastrichtian	Early/Lower Maastrichtian		70.6	66.043	68.3215	Lecho				fluvial-lacustrine indet.
13307	ETE	J. Hunter	Aves	Avetheropoda		n. gen.	Soroavisaurus	n. sp.	australis					38776		body (3D)	limb elements	11730	Estancia "El Brete" (PVL)	Argentina	Salta	Candelaria	-26.0667	-65.3667	-28.62	-52.05	Cretaceous	Late/Upper Cretaceous		Maastrichtian	Cretaceous 8	Maastrichtian	Early/Lower Maastrichtian		70.6	66.043	68.3215	Lecho				fluvial-lacustrine indet.
13307	ETE	J. Hunter	Aves	Avetheropoda		n. gen.	Yungavolucris	n. sp.	brevipedalis					38776		body (3D)	limb element	11730	Estancia "El Brete" (PVL)	Argentina	Salta	Candelaria	-26.0667	-65.3667	-28.62	-52.05	Cretaceous	Late/Upper Cretaceous		Maastrichtian	Cretaceous 8	Maastrichtian	Early/Lower Maastrichtian		70.6	66.043	68.3215	Lecho				fluvial-lacustrine indet.
13307	ETE	J. Hunter	Aves	Avetheropoda			Martinavis		sp.					38192		not a trace		11730	Estancia "El Brete" (PVL)	Argentina	Salta	Candelaria	-26.0667	-65.3667	-28.62	-52.05	Cretaceous	Late/Upper Cretaceous		Maastrichtian	Cretaceous 8	Maastrichtian	Early/Lower Maastrichtian		70.6	66.043	68.3215	Lecho				fluvial-lacustrine indet.
13307	ETE	J. Hunter	Aves	Avetheropoda			Enantiornis		sp.					38192		not a trace		11730	Estancia "El Brete" (PVL)	Argentina	Salta	Candelaria	-26.0667	-65.3667	-28.62	-52.05	Cretaceous	Late/Upper Cretaceous		Maastrichtian	Cretaceous 8	Maastrichtian	Early/Lower Maastrichtian		70.6	66.043	68.3215	Lecho				fluvial-lacustrine indet.
13307	ETE	J. Hunter	Aves	Avetheropoda			Martinavis	n. sp.	saltariensis					38192		body (3D)	limb element	11730	Estancia "El Brete" (PVL)	Argentina	Salta	Candelaria	-26.0667	-65.3667	-28.62	-52.05	Cretaceous	Late/Upper Cretaceous		Maastrichtian	Cretaceous 8	Maastrichtian	Early/Lower Maastrichtian		70.6	66.043	68.3215	Lecho				fluvial-lacustrine indet.
13307	ETE	J. Hunter	Aves	Avetheropoda			Martinavis	n. sp.	minor					38192		body (3D)	limb element	11730	Estancia "El Brete" (PVL)	Argentina	Salta	Candelaria	-26.0667	-65.3667	-28.62	-52.05	Cretaceous	Late/Upper Cretaceous		Maastrichtian	Cretaceous 8	Maastrichtian	Early/Lower Maastrichtian		70.6	66.043	68.3215	Lecho				fluvial-lacustrine indet.
13307	ETE	J. Hunter	Aves	Avetheropoda			Martinavis	n. sp.	whetstonei					38192		body (3D)	limb element	11730	Estancia "El Brete" (PVL)	Argentina	Salta	Candelaria	-26.0667	-65.3667	-28.62	-52.05	Cretaceous	Late/Upper Cretaceous		Maastrichtian	Cretaceous 8	Maastrichtian	Early/Lower Maastrichtian		70.6	66.043	68.3215	Lecho				fluvial-lacustrine indet.
13307	ETE	J. Hunter	Aves	Avetheropoda		n. gen.	Elbretornis	n. sp.	bonapartei					38192		body (3D)	limb elements	11730	Estancia "El Brete" (PVL)	Argentina	Salta	Candelaria	-26.0667	-65.3667	-28.62	-52.05	Cretaceous	Late/Upper Cretaceous		Maastrichtian	Cretaceous 8	Maastrichtian	Early/Lower Maastrichtian		70.6	66.043	68.3215	Lecho				fluvial-lacustrine indet.
13307	ETE	J. Hunter	Aves	Avetheropoda			Elbretornis		sp.					38192		body (3D)		11730	Estancia "El Brete" (PVL)	Argentina	Salta	Candelaria	-26.0667	-65.3667	-28.62	-52.05	Cretaceous	Late/Upper Cretaceous		Maastrichtian	Cretaceous 8	Maastrichtian	Early/Lower Maastrichtian		70.6	66.043	68.3215	Lecho				fluvial-lacustrine indet.
13307	ETE	J. Hunter	Aves	Avetheropoda			Martinavis	n. sp.	vincei		Aves		indet.	25461	11730	not a trace	limb element	11730	Estancia "El Brete" (PVL)	Argentina	Salta	Candelaria	-26.0667	-65.3667	-28.62	-52.05	Cretaceous	Late/Upper Cretaceous		Maastrichtian	Cretaceous 8	Maastrichtian	Early/Lower Maastrichtian		70.6	66.043	68.3215	Lecho				fluvial-lacustrine indet.
13309	PaleoDB	J. Hunter	Aves	Avetheropoda		n. gen.	Neogaeornis	n. sp.	wetzeli					6052		body (3D)	limb element	6052	west end, Bahía San Vicente	Chile	Concepcíon		-36.7167	-73.1167	-38.63	-60.88	Cretaceous	Late/Upper Cretaceous		Maastrichtian	Cretaceous 8	Maastrichtian	Maastrichtian		70.6	66.043	68.3215	Quiriquina				transition zone/lower shoreface
13309	PaleoDB	J. Hunter	Reptilia	Sauropterygia	Pliosauridae		Pliosaurus		sp.					6052		body (3D)		6052	west end, Bahía San Vicente	Chile	Concepcíon		-36.7167	-73.1167	-38.63	-60.88	Cretaceous	Late/Upper Cretaceous		Maastrichtian	Cretaceous 8	Maastrichtian	Maastrichtian		70.6	66.043	68.3215	Quiriquina				transition zone/lower shoreface
13309	PaleoDB	J. Hunter	Reptilia	Sauropterygia	Elasmosauridae		Cimoliasaurus		sp.					6052		body (3D)		6052	west end, Bahía San Vicente	Chile	Concepcíon		-36.7167	-73.1167	-38.63	-60.88	Cretaceous	Late/Upper Cretaceous		Maastrichtian	Cretaceous 8	Maastrichtian	Maastrichtian		70.6	66.043	68.3215	Quiriquina				transition zone/lower shoreface
13312	PaleoDB	J. Hunter	Aves	Alexornithiformes	Alexornithidae	n. gen.	Alexornis	n. sp.	antecedens					4423		body (3D)	limb element	6054	El Rosario	Mexico	Baja California del Norte		30.05	-115.733	35.46	-85.81	Cretaceous	Late/Upper Cretaceous		Campanian	Cretaceous 7	Campanian	Campanian		84.9	70.6	77.75	Boca Roja				terrestrial indet.
13313	PaleoDB	J. Hunter	Aves	Avetheropoda	Casuariidae		Emuarius	n. sp.	gidju		Dromaius	n. sp.	gidju	4424		body (3D)	limb elements	4424	Leaf locality, Lake Ngapakaldi	Australia	South Australia		-27.75	140.733	-40.43	137.07							Late/Upper Oligocene	Early/Lower Miocene	28.4	15.97	22.185	Wipajiri				terrestrial indet.
13313	PaleoDB	J. Hunter	Mammalia	Diprotodontia	Phascolarctidae		Litokoala		kutjamarpensis					28955		body (3D)		4424	Leaf locality, Lake Ngapakaldi	Australia	South Australia		-27.75	140.733	-40.43	137.07							Late/Upper Oligocene	Early/Lower Miocene	28.4	15.97	22.185	Wipajiri				terrestrial indet.
13313	PaleoDB	J. Hunter	Mammalia	Diprotodontia	Vombatidae		Rhizophascolonus		crowcrofti					44016		body (3D)	tooth	4424	Leaf locality, Lake Ngapakaldi	Australia	South Australia		-27.75	140.733	-40.43	137.07							Late/Upper Oligocene	Early/Lower Miocene	28.4	15.97	22.185	Wipajiri				terrestrial indet.
13314	PaleoDB	J. Hunter	Aves	Avetheropoda	Casuariidae		Dromaius		sp.					4424		not a trace		6055	Bullock Creek (QVM)	Australia	Northern Territory		-17.1167	131.522	-26.09	128.23	Neogene	Miocene	Middle Miocene		Cenozoic 5	Middle Miocene	Middle Miocene		15.97	11.608	13.789	Camfield beds				terrestrial indet.
13314	PaleoDB	J. Hunter	Reptilia	Pythonomorpha	Madtsoiidae	n. gen.	Yurlunggur	n. sp.	camfieldensis					12912		not a trace		6055	Bullock Creek (QVM)	Australia	Northern Territory		-17.1167	131.522	-26.09	128.23	Neogene	Miocene	Middle Miocene		Cenozoic 5	Middle Miocene	Middle Miocene		15.97	11.608	13.789	Camfield beds				terrestrial indet.
13314	PaleoDB	J. Hunter	Aves	Dromornithiformes	Dromornithidae		Bullockornis		planei					31340		body (3D)		6055	Bullock Creek (QVM)	Australia	Northern Territory		-17.1167	131.522	-26.09	128.23	Neogene	Miocene	Middle Miocene		Cenozoic 5	Middle Miocene	Middle Miocene		15.97	11.608	13.789	Camfield beds				terrestrial indet.
13314	PaleoDB	J. Hunter	Mammalia	Diprotodontia	Balbaridae		Nambaroo		bullockensis					35585		body (3D)	mandible	6055	Bullock Creek (QVM)	Australia	Northern Territory		-17.1167	131.522	-26.09	128.23	Neogene	Miocene	Middle Miocene		Cenozoic 5	Middle Miocene	Middle Miocene		15.97	11.608	13.789	Camfield beds				terrestrial indet.
13315	PaleoDB	J. Hunter	Aves	Avetheropoda	Casuariidae		Dromaius		sp.					4424		not a trace		6056	Alcoota (incl. Rochow) Locality	Australia	Northern Territory		-23.7	133.883	-29.32	132.03	Neogene	Miocene	Late/Upper Miocene		Cenozoic 6	Upper Miocene	Late/Upper Miocene		11.608	5.332	8.47	Waite				terrestrial indet.
13316	PaleoDB	J. Hunter	Aves	Avetheropoda	Casuariidae		Dromaius		ocypus					4424		not a trace		6057	Lawson-Daily Quarry, Lake Palankarinna	Australia	South Australia		-27.75	140.733	-30.55	140	Neogene	Pliocene			Cenozoic 6	Pliocene	Pliocene		5.332	2.588	3.96	Mampuwordu Sands				terrestrial indet.
13316	PaleoDB	J. Hunter	Aves	Avetheropoda	Casuariidae		Dromaius	cf.	ocypus					4424		not a trace		6057	Lawson-Daily Quarry, Lake Palankarinna	Australia	South Australia		-27.75	140.733	-30.55	140	Neogene	Pliocene			Cenozoic 6	Pliocene	Pliocene		5.332	2.588	3.96	Mampuwordu Sands				terrestrial indet.
13320	PaleoDB	J. Hunter	Aves	Avetheropoda			Lithornis		vulturinus					4416		body (3D)	partial skeleton	6040	London Clay palaeognath	United Kingdom	Sheppey Isle		51.25	0.75	46.71	-1.72	Paleogene	Eocene	Early/Lower Eocene	Ypresian	Cenozoic 2	Ypresian	Early/Lower Eocene		55.8	48.6	52.2	London Clay				marine indet.
13321	PaleoDB	J. Hunter	Aves	Lithornithiformes	Lithornithidae		Paracathartes		howardae					4416		body (3D)	limb elements	6045	Willwood ?gruiform	United States	Wyoming		43.025	-108.379	47.64	-92.1	Paleogene	Eocene	Early/Lower Eocene	Ypresian	Cenozoic 2	Ypresian	Early/Lower Eocene		55.8	48.6	52.2	Willwood				terrestrial indet.
13322	PaleoDB	J. Hunter	Aves	Avetheropoda			Eocathartes		robustus					4416		not a trace		11714	Geiseltal, Mittelkohle, Zone III (Middlecoal, zone III)	Germany	Sachsen-Anhalt		51.3219	11.9536	48.34	7.71	Paleogene	Eocene	Middle Eocene	Lutetian	Cenozoic 2	Lutetian	Lutetian		48.6	40.4	44.5					lacustrine indet.
13322	PaleoDB	J. Hunter		Salientia	Pelobatidae		Eopelobates	n. sp.	hinschei					11714		not a trace		11714	Geiseltal, Mittelkohle, Zone III (Middlecoal, zone III)	Germany	Sachsen-Anhalt		51.3219	11.9536	48.34	7.71	Paleogene	Eocene	Middle Eocene	Lutetian	Cenozoic 2	Lutetian	Lutetian		48.6	40.4	44.5					lacustrine indet.
13322	PaleoDB	J. Hunter		Salientia	Ranidae		Rana	n. sp.	carbonicola					11714		compression		11714	Geiseltal, Mittelkohle, Zone III (Middlecoal, zone III)	Germany	Sachsen-Anhalt		51.3219	11.9536	48.34	7.71	Paleogene	Eocene	Middle Eocene	Lutetian	Cenozoic 2	Lutetian	Lutetian		48.6	40.4	44.5					lacustrine indet.
13322	PaleoDB	J. Hunter			Batrachosauroididae		Palaeoproteus	n. sp.	klatti					11714		body (3D)		11714	Geiseltal, Mittelkohle, Zone III (Middlecoal, zone III)	Germany	Sachsen-Anhalt		51.3219	11.9536	48.34	7.71	Paleogene	Eocene	Middle Eocene	Lutetian	Cenozoic 2	Lutetian	Lutetian		48.6	40.4	44.5					lacustrine indet.
13322	PaleoDB	J. Hunter			Salamandridae		Tylototriton	n. sp.	weigelti					11714		body (3D)		11714	Geiseltal, Mittelkohle, Zone III (Middlecoal, zone III)	Germany	Sachsen-Anhalt		51.3219	11.9536	48.34	7.71	Paleogene	Eocene	Middle Eocene	Lutetian	Cenozoic 2	Lutetian	Lutetian		48.6	40.4	44.5					lacustrine indet.
13322	PaleoDB	J. Hunter	Reptilia	Testudines	Trionychidae		Trionyx		hilberi					11714		body (3D)		11714	Geiseltal, Mittelkohle, Zone III (Middlecoal, zone III)	Germany	Sachsen-Anhalt		51.3219	11.9536	48.34	7.71	Paleogene	Eocene	Middle Eocene	Lutetian	Cenozoic 2	Lutetian	Lutetian		48.6	40.4	44.5					lacustrine indet.
13322	PaleoDB	J. Hunter	Reptilia	Testudines			Chrysemys	n. sp.	germanica					11714		not a trace		11714	Geiseltal, Mittelkohle, Zone III (Middlecoal, zone III)	Germany	Sachsen-Anhalt		51.3219	11.9536	48.34	7.71	Paleogene	Eocene	Middle Eocene	Lutetian	Cenozoic 2	Lutetian	Lutetian		48.6	40.4	44.5					lacustrine indet.
13322	PaleoDB	J. Hunter	Reptilia	Testudines	Testudinidae		Geochelone	n. sp.	eocaenica					11714		not a trace		11714	Geiseltal, Mittelkohle, Zone III (Middlecoal, zone III)	Germany	Sachsen-Anhalt		51.3219	11.9536	48.34	7.71	Paleogene	Eocene	Middle Eocene	Lutetian	Cenozoic 2	Lutetian	Lutetian		48.6	40.4	44.5					lacustrine indet.
13322	PaleoDB	J. Hunter	Reptilia	Squamata			Eolacerta	n. sp.	robusta					12101		body (3D)		11714	Geiseltal, Mittelkohle, Zone III (Middlecoal, zone III)	Germany	Sachsen-Anhalt		51.3219	11.9536	48.34	7.71	Paleogene	Eocene	Middle Eocene	Lutetian	Cenozoic 2	Lutetian	Lutetian		48.6	40.4	44.5					lacustrine indet.
13322	PaleoDB	J. Hunter	Reptilia	Squamata	Anguidae		Ophisauriscus	n. sp.	hallensis		Ophisaurus	n. sp.	hallensis	12101		compression	skeleton	11714	Geiseltal, Mittelkohle, Zone III (Middlecoal, zone III)	Germany	Sachsen-Anhalt		51.3219	11.9536	48.34	7.71	Paleogene	Eocene	Middle Eocene	Lutetian	Cenozoic 2	Lutetian	Lutetian		48.6	40.4	44.5					lacustrine indet.
13322	PaleoDB	J. Hunter	Reptilia	Squamata	Anguidae		Ophisaurus	n. sp.	gracilis					12101		body (3D)		11714	Geiseltal, Mittelkohle, Zone III (Middlecoal, zone III)	Germany	Sachsen-Anhalt		51.3219	11.9536	48.34	7.71	Paleogene	Eocene	Middle Eocene	Lutetian	Cenozoic 2	Lutetian	Lutetian		48.6	40.4	44.5					lacustrine indet.
13322	PaleoDB	J. Hunter	Reptilia	Squamata	Anguidae		Ophisauriscus	n. sp.	quadrupes					12101		compression	skeleton	11714	Geiseltal, Mittelkohle, Zone III (Middlecoal, zone III)	Germany	Sachsen-Anhalt		51.3219	11.9536	48.34	7.71	Paleogene	Eocene	Middle Eocene	Lutetian	Cenozoic 2	Lutetian	Lutetian		48.6	40.4	44.5					lacustrine indet.
13322	PaleoDB	J. Hunter	Reptilia	Squamata	Anguidae		Xestops	n. sp.	weigelti					11714		body (3D)		11714	Geiseltal, Mittelkohle, Zone III (Middlecoal, zone III)	Germany	Sachsen-Anhalt		51.3219	11.9536	48.34	7.71	Paleogene	Eocene	Middle Eocene	Lutetian	Cenozoic 2	Lutetian	Lutetian		48.6	40.4	44.5					lacustrine indet.
13322	PaleoDB	J. Hunter	Reptilia	Squamata	Anguidae		Glyptosaurus		sp.					11714		body (3D)		11714	Geiseltal, Mittelkohle, Zone III (Middlecoal, zone III)	Germany	Sachsen-Anhalt		51.3219	11.9536	48.34	7.71	Paleogene	Eocene	Middle Eocene	Lutetian	Cenozoic 2	Lutetian	Lutetian		48.6	40.4	44.5					lacustrine indet.
13322	PaleoDB	J. Hunter	Reptilia	Squamata	Necrosauridae		Necrosaurus	n. sp.	giganteus					12101		not a trace		11714	Geiseltal, Mittelkohle, Zone III (Middlecoal, zone III)	Germany	Sachsen-Anhalt		51.3219	11.9536	48.34	7.71	Paleogene	Eocene	Middle Eocene	Lutetian	Cenozoic 2	Lutetian	Lutetian		48.6	40.4	44.5					lacustrine indet.
13322	PaleoDB	J. Hunter	Reptilia	Pythonomorpha	Boidae		Paleryx	n. sp.	spinifer					11714		body (3D)		11714	Geiseltal, Mittelkohle, Zone III (Middlecoal, zone III)	Germany	Sachsen-Anhalt		51.3219	11.9536	48.34	7.71	Paleogene	Eocene	Middle Eocene	Lutetian	Cenozoic 2	Lutetian	Lutetian		48.6	40.4	44.5					lacustrine indet.
13322	PaleoDB	J. Hunter	Reptilia	Pythonomorpha	Boidae		Palaeopython	n. sp.	ceciliensis					11714		body (3D)		11714	Geiseltal, Mittelkohle, Zone III (Middlecoal, zone III)	Germany	Sachsen-Anhalt		51.3219	11.9536	48.34	7.71	Paleogene	Eocene	Middle Eocene	Lutetian	Cenozoic 2	Lutetian	Lutetian		48.6	40.4	44.5					lacustrine indet.
13322	PaleoDB	J. Hunter	Reptilia				Allognathosuchus	n. sp.	brevirostris					11714		not a trace		11714	Geiseltal, Mittelkohle, Zone III (Middlecoal, zone III)	Germany	Sachsen-Anhalt		51.3219	11.9536	48.34	7.71	Paleogene	Eocene	Middle Eocene	Lutetian	Cenozoic 2	Lutetian	Lutetian		48.6	40.4	44.5					lacustrine indet.
13322	PaleoDB	J. Hunter	Reptilia				Allognathosuchus	n. sp.	weigelti					11714		not a trace		11714	Geiseltal, Mittelkohle, Zone III (Middlecoal, zone III)	Germany	Sachsen-Anhalt		51.3219	11.9536	48.34	7.71	Paleogene	Eocene	Middle Eocene	Lutetian	Cenozoic 2	Lutetian	Lutetian		48.6	40.4	44.5					lacustrine indet.
13322	PaleoDB	J. Hunter	Reptilia				Diplocynodon	n. sp.	hallense					11714		not a trace		11714	Geiseltal, Mittelkohle, Zone III (Middlecoal, zone III)	Germany	Sachsen-Anhalt		51.3219	11.9536	48.34	7.71	Paleogene	Eocene	Middle Eocene	Lutetian	Cenozoic 2	Lutetian	Lutetian		48.6	40.4	44.5					lacustrine indet.
13322	PaleoDB	J. Hunter	Reptilia				Asiatosuchus		germanicus					11714		body (3D)		11714	Geiseltal, Mittelkohle, Zone III (Middlecoal, zone III)	Germany	Sachsen-Anhalt		51.3219	11.9536	48.34	7.71	Paleogene	Eocene	Middle Eocene	Lutetian	Cenozoic 2	Lutetian	Lutetian		48.6	40.4	44.5					lacustrine indet.
13322	PaleoDB	J. Hunter	Reptilia			n. gen.	Boverisuchus	n. sp.	magnifrons	n. gen.	Weigeltisuchus	n. sp.	geiseltalensis	48280		body (3D)		11714	Geiseltal, Mittelkohle, Zone III (Middlecoal, zone III)	Germany	Sachsen-Anhalt		51.3219	11.9536	48.34	7.71	Paleogene	Eocene	Middle Eocene	Lutetian	Cenozoic 2	Lutetian	Lutetian		48.6	40.4	44.5					lacustrine indet.
13322	PaleoDB	J. Hunter	Reptilia			n. gen.	Boverisuchus	n. sp.	magnifrons					48280		body (3D)	skull	11714	Geiseltal, Mittelkohle, Zone III (Middlecoal, zone III)	Germany	Sachsen-Anhalt		51.3219	11.9536	48.34	7.71	Paleogene	Eocene	Middle Eocene	Lutetian	Cenozoic 2	Lutetian	Lutetian		48.6	40.4	44.5					lacustrine indet.
13322	PaleoDB	J. Hunter	Aves	Avetheropoda	Palaeotididae		Palaeotis	n. sp.	weigelti					11714		body (3D)		11714	Geiseltal, Mittelkohle, Zone III (Middlecoal, zone III)	Germany	Sachsen-Anhalt		51.3219	11.9536	48.34	7.71	Paleogene	Eocene	Middle Eocene	Lutetian	Cenozoic 2	Lutetian	Lutetian		48.6	40.4	44.5					lacustrine indet.
13322	PaleoDB	J. Hunter	Mammalia				Peratherium	n. sp.	giselense					11714		not a trace	skull	11714	Geiseltal, Mittelkohle, Zone III (Middlecoal, zone III)	Germany	Sachsen-Anhalt		51.3219	11.9536	48.34	7.71	Paleogene	Eocene	Middle Eocene	Lutetian	Cenozoic 2	Lutetian	Lutetian		48.6	40.4	44.5					lacustrine indet.
13322	PaleoDB	J. Hunter	Mammalia	Insectivora	Apatemyidae		Heterohyus	n. sp.	heufelderi					11714		body (3D)		11714	Geiseltal, Mittelkohle, Zone III (Middlecoal, zone III)	Germany	Sachsen-Anhalt		51.3219	11.9536	48.34	7.71	Paleogene	Eocene	Middle Eocene	Lutetian	Cenozoic 2	Lutetian	Lutetian		48.6	40.4	44.5					lacustrine indet.
13322	PaleoDB	J. Hunter	Mammalia	Primates			Ceciliolemur	n. sp.	delasaucei					11714		not a trace		11714	Geiseltal, Mittelkohle, Zone III (Middlecoal, zone III)	Germany	Sachsen-Anhalt		51.3219	11.9536	48.34	7.71	Paleogene	Eocene	Middle Eocene	Lutetian	Cenozoic 2	Lutetian	Lutetian		48.6	40.4	44.5					lacustrine indet.
13322	PaleoDB	J. Hunter	Mammalia	Primates			Microtarsioides	n. sp.	voigti					11714		not a trace		11714	Geiseltal, Mittelkohle, Zone III (Middlecoal, zone III)	Germany	Sachsen-Anhalt		51.3219	11.9536	48.34	7.71	Paleogene	Eocene	Middle Eocene	Lutetian	Cenozoic 2	Lutetian	Lutetian		48.6	40.4	44.5					lacustrine indet.
13322	PaleoDB	J. Hunter	Mammalia		Leptictidae		Leptictidium		sp.					11714		not a trace		11714	Geiseltal, Mittelkohle, Zone III (Middlecoal, zone III)	Germany	Sachsen-Anhalt		51.3219	11.9536	48.34	7.71	Paleogene	Eocene	Middle Eocene	Lutetian	Cenozoic 2	Lutetian	Lutetian		48.6	40.4	44.5					lacustrine indet.
13322	PaleoDB	J. Hunter	Mammalia	Chiroptera	Archaeonycteridae		Cecilionycteris	n. sp.	prisca					11714		soft parts (2D)	skeleton	11714	Geiseltal, Mittelkohle, Zone III (Middlecoal, zone III)	Germany	Sachsen-Anhalt		51.3219	11.9536	48.34	7.71	Paleogene	Eocene	Middle Eocene	Lutetian	Cenozoic 2	Lutetian	Lutetian		48.6	40.4	44.5					lacustrine indet.
13322	PaleoDB	J. Hunter	Mammalia	Chiroptera	Archaeonycteridae		Matthesia	n. sp.	germanica					11714		body (3D)		11714	Geiseltal, Mittelkohle, Zone III (Middlecoal, zone III)	Germany	Sachsen-Anhalt		51.3219	11.9536	48.34	7.71	Paleogene	Eocene	Middle Eocene	Lutetian	Cenozoic 2	Lutetian	Lutetian		48.6	40.4	44.5					lacustrine indet.
13322	PaleoDB	J. Hunter	Mammalia	Chiroptera	Archaeonycteridae	?	Matthesia	n. sp.	insolita					11714		body (3D)		11714	Geiseltal, Mittelkohle, Zone III (Middlecoal, zone III)	Germany	Sachsen-Anhalt		51.3219	11.9536	48.34	7.71	Paleogene	Eocene	Middle Eocene	Lutetian	Cenozoic 2	Lutetian	Lutetian		48.6	40.4	44.5					lacustrine indet.
13322	PaleoDB	J. Hunter	Mammalia	Primates	Omomyidae		Nannopithex	n. sp.	raabi					11714		not a trace		11714	Geiseltal, Mittelkohle, Zone III (Middlecoal, zone III)	Germany	Sachsen-Anhalt		51.3219	11.9536	48.34	7.71	Paleogene	Eocene	Middle Eocene	Lutetian	Cenozoic 2	Lutetian	Lutetian		48.6	40.4	44.5					lacustrine indet.
13322	PaleoDB	J. Hunter	Mammalia	Primates	Adapidae		Protoadapis	n. sp.	klatti					11714		body (3D)		11714	Geiseltal, Mittelkohle, Zone III (Middlecoal, zone III)	Germany	Sachsen-Anhalt		51.3219	11.9536	48.34	7.71	Paleogene	Eocene	Middle Eocene	Lutetian	Cenozoic 2	Lutetian	Lutetian		48.6	40.4	44.5					lacustrine indet.
13322	PaleoDB	J. Hunter	Mammalia	Primates	Notharctidae		Periconodon		roselli					11714		not a trace		11714	Geiseltal, Mittelkohle, Zone III (Middlecoal, zone III)	Germany	Sachsen-Anhalt		51.3219	11.9536	48.34	7.71	Paleogene	Eocene	Middle Eocene	Lutetian	Cenozoic 2	Lutetian	Lutetian		48.6	40.4	44.5					lacustrine indet.
13322	PaleoDB	J. Hunter	Mammalia	Rodentia	Ischyromyidae		Ailuravus		picteti					11714		not a trace		11714	Geiseltal, Mittelkohle, Zone III (Middlecoal, zone III)	Germany	Sachsen-Anhalt		51.3219	11.9536	48.34	7.71	Paleogene	Eocene	Middle Eocene	Lutetian	Cenozoic 2	Lutetian	Lutetian		48.6	40.4	44.5					lacustrine indet.
13322	PaleoDB	J. Hunter	Mammalia	Creodonta	Hyaenodontidae		Prodissopsalis		eocaenicus					12102		not a trace		11714	Geiseltal, Mittelkohle, Zone III (Middlecoal, zone III)	Germany	Sachsen-Anhalt		51.3219	11.9536	48.34	7.71	Paleogene	Eocene	Middle Eocene	Lutetian	Cenozoic 2	Lutetian	Lutetian		48.6	40.4	44.5					lacustrine indet.
13322	PaleoDB	J. Hunter	Mammalia				Quercygale		helvetica					11714		not a trace		11714	Geiseltal, Mittelkohle, Zone III (Middlecoal, zone III)	Germany	Sachsen-Anhalt		51.3219	11.9536	48.34	7.71	Paleogene	Eocene	Middle Eocene	Lutetian	Cenozoic 2	Lutetian	Lutetian		48.6	40.4	44.5					lacustrine indet.
13322	PaleoDB	J. Hunter	Mammalia	Condylarthra	Paroxyclaenidae		Pugiodens	n. sp.	mirus					12102		body (3D)		11714	Geiseltal, Mittelkohle, Zone III (Middlecoal, zone III)	Germany	Sachsen-Anhalt		51.3219	11.9536	48.34	7.71	Paleogene	Eocene	Middle Eocene	Lutetian	Cenozoic 2	Lutetian	Lutetian		48.6	40.4	44.5					lacustrine indet.
13322	PaleoDB	J. Hunter	Mammalia	Artiodactyla	Dichobunidae		Buxobune		sp.					11714		body (3D)		11714	Geiseltal, Mittelkohle, Zone III (Middlecoal, zone III)	Germany	Sachsen-Anhalt		51.3219	11.9536	48.34	7.71	Paleogene	Eocene	Middle Eocene	Lutetian	Cenozoic 2	Lutetian	Lutetian		48.6	40.4	44.5					lacustrine indet.
13322	PaleoDB	J. Hunter	Mammalia	Artiodactyla	Dichobunidae		Messelobunodon	n. sp.	ceciliensis					11936		body (3D)		11714	Geiseltal, Mittelkohle, Zone III (Middlecoal, zone III)	Germany	Sachsen-Anhalt		51.3219	11.9536	48.34	7.71	Paleogene	Eocene	Middle Eocene	Lutetian	Cenozoic 2	Lutetian	Lutetian		48.6	40.4	44.5					lacustrine indet.
13322	PaleoDB	J. Hunter	Mammalia	Artiodactyla	Choeropotamidae		Anthracobunodon	n. sp.	weigelti					11714		body (3D)		11714	Geiseltal, Mittelkohle, Zone III (Middlecoal, zone III)	Germany	Sachsen-Anhalt		51.3219	11.9536	48.34	7.71	Paleogene	Eocene	Middle Eocene	Lutetian	Cenozoic 2	Lutetian	Lutetian		48.6	40.4	44.5					lacustrine indet.
13322	PaleoDB	J. Hunter	Mammalia	Artiodactyla	Choeropotamidae		Haplobunodon	cf.	muelleri					11714		body (3D)		11714	Geiseltal, Mittelkohle, Zone III (Middlecoal, zone III)	Germany	Sachsen-Anhalt		51.3219	11.9536	48.34	7.71	Paleogene	Eocene	Middle Eocene	Lutetian	Cenozoic 2	Lutetian	Lutetian		48.6	40.4	44.5					lacustrine indet.
13322	PaleoDB	J. Hunter	Mammalia	Artiodactyla	Choeropotamidae		Rhagatherium	cf.	kowalevskyi					11714		body (3D)		11714	Geiseltal, Mittelkohle, Zone III (Middlecoal, zone III)	Germany	Sachsen-Anhalt		51.3219	11.9536	48.34	7.71	Paleogene	Eocene	Middle Eocene	Lutetian	Cenozoic 2	Lutetian	Lutetian		48.6	40.4	44.5					lacustrine indet.
13322	PaleoDB	J. Hunter	Mammalia	Perissodactyla	Hyrachyidae		Hyrachyus		minimus					11714		not a trace		11714	Geiseltal, Mittelkohle, Zone III (Middlecoal, zone III)	Germany	Sachsen-Anhalt		51.3219	11.9536	48.34	7.71	Paleogene	Eocene	Middle Eocene	Lutetian	Cenozoic 2	Lutetian	Lutetian		48.6	40.4	44.5					lacustrine indet.
13322	PaleoDB	J. Hunter	Mammalia	Perissodactyla	Lophiodontidae	?	Lophiodon		filholi	?	Lophiodon		tapirotherium	11714		body (3D)		11714	Geiseltal, Mittelkohle, Zone III (Middlecoal, zone III)	Germany	Sachsen-Anhalt		51.3219	11.9536	48.34	7.71	Paleogene	Eocene	Middle Eocene	Lutetian	Cenozoic 2	Lutetian	Lutetian		48.6	40.4	44.5					lacustrine indet.
13322	PaleoDB	J. Hunter	Mammalia	Perissodactyla	Lophiodontidae		Lophiodon		cuvieri					11932		body (3D)		11714	Geiseltal, Mittelkohle, Zone III (Middlecoal, zone III)	Germany	Sachsen-Anhalt		51.3219	11.9536	48.34	7.71	Paleogene	Eocene	Middle Eocene	Lutetian	Cenozoic 2	Lutetian	Lutetian		48.6	40.4	44.5					lacustrine indet.
13322	PaleoDB	J. Hunter	Mammalia	Perissodactyla	Palaeotheriidae		Palaeotherium		isselanum		Propalaeotherium		isselanum	11938		not a trace		11714	Geiseltal, Mittelkohle, Zone III (Middlecoal, zone III)	Germany	Sachsen-Anhalt		51.3219	11.9536	48.34	7.71	Paleogene	Eocene	Middle Eocene	Lutetian	Cenozoic 2	Lutetian	Lutetian		48.6	40.4	44.5					lacustrine indet.
13322	PaleoDB	J. Hunter	Mammalia	Artiodactyla			Antiacodon		pygmaeus		Lophiotherium		pygmaeum	11941		body (3D)		11714	Geiseltal, Mittelkohle, Zone III (Middlecoal, zone III)	Germany	Sachsen-Anhalt		51.3219	11.9536	48.34	7.71	Paleogene	Eocene	Middle Eocene	Lutetian	Cenozoic 2	Lutetian	Lutetian		48.6	40.4	44.5					lacustrine indet.
13322	PaleoDB	J. Hunter	Reptilia	Squamata	Anguidae	?	Ophisaurus		voigti					12101		body (3D)		11714	Geiseltal, Mittelkohle, Zone III (Middlecoal, zone III)	Germany	Sachsen-Anhalt		51.3219	11.9536	48.34	7.71	Paleogene	Eocene	Middle Eocene	Lutetian	Cenozoic 2	Lutetian	Lutetian		48.6	40.4	44.5					lacustrine indet.
13322	PaleoDB	J. Hunter	Reptilia	Squamata	Anguidae		Placosaurus		waltheri					12101		body (3D)		11714	Geiseltal, Mittelkohle, Zone III (Middlecoal, zone III)	Germany	Sachsen-Anhalt		51.3219	11.9536	48.34	7.71	Paleogene	Eocene	Middle Eocene	Lutetian	Cenozoic 2	Lutetian	Lutetian		48.6	40.4	44.5					lacustrine indet.
13322	PaleoDB	J. Hunter	Mammalia	Perissodactyla	Hyrachyidae		Hyrachyus		minimum		Chasmotherium		minimum	11932		not a trace		11714	Geiseltal, Mittelkohle, Zone III (Middlecoal, zone III)	Germany	Sachsen-Anhalt		51.3219	11.9536	48.34	7.71	Paleogene	Eocene	Middle Eocene	Lutetian	Cenozoic 2	Lutetian	Lutetian		48.6	40.4	44.5					lacustrine indet.
13322	PaleoDB	J. Hunter	Reptilia	Squamata	Iguanidae		Geiseltaliellus		longicaudatus		Geiseltaliellus	n. sp.	longicaudus	11714	12101	body (3D)		11714	Geiseltal, Mittelkohle, Zone III (Middlecoal, zone III)	Germany	Sachsen-Anhalt		51.3219	11.9536	48.34	7.71	Paleogene	Eocene	Middle Eocene	Lutetian	Cenozoic 2	Lutetian	Lutetian		48.6	40.4	44.5					lacustrine indet.
13322	PaleoDB	J. Hunter	Mammalia	Perissodactyla	Palaeotheriidae		Palaeotherium		isselanum		Propalaeotherium		hassiacum	11941	11940	body (3D)		11714	Geiseltal, Mittelkohle, Zone III (Middlecoal, zone III)	Germany	Sachsen-Anhalt		51.3219	11.9536	48.34	7.71	Paleogene	Eocene	Middle Eocene	Lutetian	Cenozoic 2	Lutetian	Lutetian		48.6	40.4	44.5					lacustrine indet.
13322	PaleoDB	J. Hunter	Mammalia	Perissodactyla	Lophiodontidae		Lophiodon		remensis		Lophiodon		tapirotherium	11934	11932	body (3D)		11714	Geiseltal, Mittelkohle, Zone III (Middlecoal, zone III)	Germany	Sachsen-Anhalt		51.3219	11.9536	48.34	7.71	Paleogene	Eocene	Middle Eocene	Lutetian	Cenozoic 2	Lutetian	Lutetian		48.6	40.4	44.5					lacustrine indet.
13322	PaleoDB	J. Hunter	Mammalia	Perissodactyla	Lophiodontidae		Rhinocerolophiodon		buxovillanum		Lophiodon		buchsowillanum	11933	11932	body (3D)		11714	Geiseltal, Mittelkohle, Zone III (Middlecoal, zone III)	Germany	Sachsen-Anhalt		51.3219	11.9536	48.34	7.71	Paleogene	Eocene	Middle Eocene	Lutetian	Cenozoic 2	Lutetian	Lutetian		48.6	40.4	44.5					lacustrine indet.
13322	PaleoDB	J. Hunter	Mammalia	Perissodactyla	Equidae		Propalaeotherium		hassiacum		Propalaeotherium		helveticum	11941	11938	body (3D)		11714	Geiseltal, Mittelkohle, Zone III (Middlecoal, zone III)	Germany	Sachsen-Anhalt		51.3219	11.9536	48.34	7.71	Paleogene	Eocene	Middle Eocene	Lutetian	Cenozoic 2	Lutetian	Lutetian		48.6	40.4	44.5					lacustrine indet.
13322	PaleoDB	J. Hunter	Mammalia	Perissodactyla	Equidae		Propalaeotherium		hassiacum		Lophiotherium	n. sp.	magnum	11941	11938	body (3D)		11714	Geiseltal, Mittelkohle, Zone III (Middlecoal, zone III)	Germany	Sachsen-Anhalt		51.3219	11.9536	48.34	7.71	Paleogene	Eocene	Middle Eocene	Lutetian	Cenozoic 2	Lutetian	Lutetian		48.6	40.4	44.5					lacustrine indet.
13322	PaleoDB	J. Hunter	Mammalia	Perissodactyla	Equidae		Propalaeotherium		voigti		Lophiotherium	n. sp.	geiseltalensis	11941	11938	not a trace		11714	Geiseltal, Mittelkohle, Zone III (Middlecoal, zone III)	Germany	Sachsen-Anhalt		51.3219	11.9536	48.34	7.71	Paleogene	Eocene	Middle Eocene	Lutetian	Cenozoic 2	Lutetian	Lutetian		48.6	40.4	44.5					lacustrine indet.
13323	PaleoDB	J. Hunter	Aves	Avetheropoda	Bathornithidae		Neocathartes		grallator					4416		not a trace		6042	Washakie bathornithid	United States	Wyoming		43.025	-108.379	44.67	-99.72	Paleogene	Eocene	Late/Upper Eocene	Priabonian	Cenozoic 3	Priabonian	Late/Upper Eocene		37.2	33.9	35.55	Washakie				terrestrial indet.
13324	PaleoDB	J. Hunter	Aves	Avetheropoda	Vulturidae		Diatropornis		ellioti					4416		body (3D)		6043	French Paleogene vulture	France			44.3833	1.43333	43.39	-2.03	Paleogene						Late/Upper Eocene	Early/Lower Oligocene	37.2	28.4	32.8					terrestrial indet.
13325	PaleoDB	J. Hunter	Aves	Avetheropoda	Vulturidae		Plesiocathartes		europaeus					4416		body (3D)		6044	Another French Paleogene vulture	France			44.3833	1.43333	43.39	-2.03	Paleogene						Late/Upper Eocene	Early/Lower Oligocene	37.2	28.4	32.8					terrestrial indet.
13326	PaleoDB	M. Uhen	Reptilia		Massospondylidae		Massospondylus		sp.					4425		not a trace		4425	Rooidraai, Golden Gate Highlands National Park	South Africa	Orange Free State		-28.5094	28.6231	-42.79	0.7	Jurassic	Early/Lower Jurassic			Jurassic 1		Hettangian	Sinemurian	201.6	189.6	195.6	Upper Elliot		lithified		terrestrial indet.
13326	PaleoDB	M. Uhen	Reptilia		Massospondylidae		Massospondylus		carinatus		Dinosauria		indet.	38488	4425	body (3D)	partial skeleton	4425	Rooidraai, Golden Gate Highlands National Park	South Africa	Orange Free State		-28.5094	28.6231	-42.79	0.7	Jurassic	Early/Lower Jurassic			Jurassic 1		Hettangian	Sinemurian	201.6	189.6	195.6	Upper Elliot		lithified		terrestrial indet.
13331	PaleoDB	M. Carrano	Reptilia		Titanosauridae		Megaloolithus		siruguei					36723		trace		36723	Biscarri, Isona	Spain	Cataluna	Lleida	42.1167	-1.05	32.3	1.16	Cretaceous	Late/Upper Cretaceous		Campanian	Cretaceous 7	Campanian	Late/Upper Campanian		84.9	70.6	77.75	Tremp	La Posa Grey Marls	lithified		lagoonal/restricted shallow subtidal
13333	PaleoDB	M. Carrano	Reptilia		Trematochampsidae	n. gen.	Amargasuchus	n. sp.	minor					9827		body (3D)	maxilla	16627	La Amarga (main site)	Argentina	Neuquén	Catan Lil	-39.482	-70.1948	-39.55	-35.25	Cretaceous	Early/Lower Cretaceous					Barremian	Early/Lower Aptian	130	122.46	126.23	La Amarga	Puesto Antigual			fluvial-lacustrine indet.
13333	PaleoDB	M. Carrano	Reptilia		Dicraeosauridae	n. gen.	Amargasaurus	n. sp.	cazaui		Dicraeosauridae		indet.	5970	16627	not a trace	skeleton	16627	La Amarga (main site)	Argentina	Neuquén	Catan Lil	-39.482	-70.1948	-39.55	-35.25	Cretaceous	Early/Lower Cretaceous					Barremian	Early/Lower Aptian	130	122.46	126.23	La Amarga	Puesto Antigual			fluvial-lacustrine indet.
13334	PaleoDB	M. Carrano			Albanerpetontidae		Albanerpeton		sp.					19377		body (3D)		5971	Tustea nesting site	Romania	Hunedoara		45.6036	22.8451	32.48	21.13	Cretaceous	Late/Upper Cretaceous		Maastrichtian	Cretaceous 8	Maastrichtian	Maastrichtian		70.6	66.043	68.3215	Densus-Ciula				dry floodplain
13334	PaleoDB	M. Carrano	Reptilia				Kallokibotion		bajazidi					19377		body (3D)	postcrania	5971	Tustea nesting site	Romania	Hunedoara		45.6036	22.8451	32.48	21.13	Cretaceous	Late/Upper Cretaceous		Maastrichtian	Cretaceous 8	Maastrichtian	Maastrichtian		70.6	66.043	68.3215	Densus-Ciula				dry floodplain
13334	PaleoDB	M. Carrano	Reptilia		Rhabdodontidae		Zalmoxes		shqiperorum					13939		not a trace		5971	Tustea nesting site	Romania	Hunedoara		45.6036	22.8451	32.48	21.13	Cretaceous	Late/Upper Cretaceous		Maastrichtian	Cretaceous 8	Maastrichtian	Maastrichtian		70.6	66.043	68.3215	Densus-Ciula				dry floodplain
13334	PaleoDB	M. Carrano	Reptilia		Atoposauridae		Theriosuchus	n. sp.	sympiestodon					37047		body (3D)	maxilla	5971	Tustea nesting site	Romania	Hunedoara		45.6036	22.8451	32.48	21.13	Cretaceous	Late/Upper Cretaceous		Maastrichtian	Cretaceous 8	Maastrichtian	Maastrichtian		70.6	66.043	68.3215	Densus-Ciula				dry floodplain
13334	PaleoDB	M. Carrano	Reptilia		Rhabdodontidae		Zalmoxes		robustus					13939		body (3D)		5971	Tustea nesting site	Romania	Hunedoara		45.6036	22.8451	32.48	21.13	Cretaceous	Late/Upper Cretaceous		Maastrichtian	Cretaceous 8	Maastrichtian	Maastrichtian		70.6	66.043	68.3215	Densus-Ciula				dry floodplain
13334	PaleoDB	M. Carrano	Reptilia	Pythonomorpha	Madtsoiidae	n. gen.	Nidophis	n. sp.	insularis					48072		body (3D)	vertebrae	5971	Tustea nesting site	Romania	Hunedoara		45.6036	22.8451	32.48	21.13	Cretaceous	Late/Upper Cretaceous		Maastrichtian	Cretaceous 8	Maastrichtian	Maastrichtian		70.6	66.043	68.3215	Densus-Ciula				dry floodplain
13334	PaleoDB	M. Carrano	Reptilia				Telmatosaurus		transsylvanicus		Dinosauria		indet.	37316	5971	body (3D)	skull	5971	Tustea nesting site	Romania	Hunedoara		45.6036	22.8451	32.48	21.13	Cretaceous	Late/Upper Cretaceous		Maastrichtian	Cretaceous 8	Maastrichtian	Maastrichtian		70.6	66.043	68.3215	Densus-Ciula				dry floodplain
13334	PaleoDB	M. Carrano	Reptilia	Avetheropoda	Dromaeosauridae		Balaur		bondoc		Theropoda		indet.	33802	13976	not a trace	postcrania	5971	Tustea nesting site	Romania	Hunedoara		45.6036	22.8451	32.48	21.13	Cretaceous	Late/Upper Cretaceous		Maastrichtian	Cretaceous 8	Maastrichtian	Maastrichtian		70.6	66.043	68.3215	Densus-Ciula				dry floodplain
13334	PaleoDB	M. Carrano	Reptilia				Allodaposuchus		precedens	cf.	Allodaposuchus		precedens	37047	19377	not a trace	skull	5971	Tustea nesting site	Romania	Hunedoara		45.6036	22.8451	32.48	21.13	Cretaceous	Late/Upper Cretaceous		Maastrichtian	Cretaceous 8	Maastrichtian	Maastrichtian		70.6	66.043	68.3215	Densus-Ciula				dry floodplain
13335	ETE	M. Carrano	Reptilia			n. gen.	Eurolimnornis	n. sp.	corneti					4007		body (3D)	limb element	50241	Brusturi Mine, Cornet 204 lens	Romania	Judetul Bihor	Oradea	46.95	22.4	28.05	27.83	Cretaceous	Early/Lower Cretaceous		Berriasian	Cretaceous 1	Berriasian	Berriasian		145.5	140.2	142.85	Lower Bauxite				karst indet.
13335	ETE	M. Carrano	Reptilia			n. gen.	Bihariosaurus	n. sp.	sp.	n. gen.	Bihariosaurus	n. sp.	bauxiticus	14865		body (3D)		50241	Brusturi Mine, Cornet 204 lens	Romania	Judetul Bihor	Oradea	46.95	22.4	28.05	27.83	Cretaceous	Early/Lower Cretaceous		Berriasian	Cretaceous 1	Berriasian	Berriasian		145.5	140.2	142.85	Lower Bauxite				karst indet.
13335	ETE	M. Carrano	Reptilia		Iguanodontidae		Iguanodon	cf.	mantelli					38305		body (3D)		50241	Brusturi Mine, Cornet 204 lens	Romania	Judetul Bihor	Oradea	46.95	22.4	28.05	27.83	Cretaceous	Early/Lower Cretaceous		Berriasian	Cretaceous 1	Berriasian	Berriasian		145.5	140.2	142.85	Lower Bauxite				karst indet.
13335	ETE	M. Carrano					Mantellisaurus		valdensis		Vectisaurus		valdensis	38305		not a trace		50241	Brusturi Mine, Cornet 204 lens	Romania	Judetul Bihor	Oradea	46.95	22.4	28.05	27.83	Cretaceous	Early/Lower Cretaceous		Berriasian	Cretaceous 1	Berriasian	Berriasian		145.5	140.2	142.85	Lower Bauxite				karst indet.
13335	ETE	M. Carrano	Reptilia		Iguanodontidae		Iguanodon		sp.					50241		not a trace		50241	Brusturi Mine, Cornet 204 lens	Romania	Judetul Bihor	Oradea	46.95	22.4	28.05	27.83	Cretaceous	Early/Lower Cretaceous		Berriasian	Cretaceous 1	Berriasian	Berriasian		145.5	140.2	142.85	Lower Bauxite				karst indet.
13335	ETE	M. Carrano	Reptilia				Owenodon		sp.		Dryosaurus		sp.	31500	50241	not a trace		50241	Brusturi Mine, Cornet 204 lens	Romania	Judetul Bihor	Oradea	46.95	22.4	28.05	27.83	Cretaceous	Early/Lower Cretaceous		Berriasian	Cretaceous 1	Berriasian	Berriasian		145.5	140.2	142.85	Lower Bauxite				karst indet.
13335	ETE	M. Carrano	Reptilia		Dryosauridae		Valdosaurus		sp.		Valdosaurus		canaliculatus	4007	50241	body (3D)		50241	Brusturi Mine, Cornet 204 lens	Romania	Judetul Bihor	Oradea	46.95	22.4	28.05	27.83	Cretaceous	Early/Lower Cretaceous		Berriasian	Cretaceous 1	Berriasian	Berriasian		145.5	140.2	142.85	Lower Bauxite				karst indet.
13335	ETE	M. Carrano	Reptilia				Hypsilophodon		sp.		Thescelosaurus		sp.	38305	34282	not a trace		50241	Brusturi Mine, Cornet 204 lens	Romania	Judetul Bihor	Oradea	46.95	22.4	28.05	27.83	Cretaceous	Early/Lower Cretaceous		Berriasian	Cretaceous 1	Berriasian	Berriasian		145.5	140.2	142.85	Lower Bauxite				karst indet.
13339	PaleoDB	M. Carrano	Reptilia		Ceratopsidae		Styracosaurus	n. sp.	albertensis		Monoclonius	n. sp.	nasicornus	5980		not a trace	skeleton	5980	RTMP Quarry 105, Sand Creek	Canada	Alberta		50.7422	-111.566	58.07	-76.13	Cretaceous	Late/Upper Cretaceous		Campanian	Cretaceous 7	Campanian	Late/Upper Campanian		84.9	70.6	77.75	Dinosaur Park				"channel"
13340	PaleoDB	M. Carrano	Reptilia		Ceratopsidae		Centrosaurus	n. sp.	apertus		Monoclonius	n. sp.	cutleri	5980		not a trace	partial skeleton	5980	north fork, Sand Creek (AMNH 5427)	Canada	Alberta		50.73	-111.8	57.96	-75.55	Cretaceous	Late/Upper Cretaceous		Campanian	Cretaceous 7	Campanian	Campanian		84.9	70.6	77.75	Oldman				terrestrial indet.
13341	ETE	M. Carrano	Reptilia		Diplodocidae		Apatosaurus	n. sp.	ajax		Apatosaurus	n. sp.	laticollis	5981		body (3D)		7811	Lakes Quarry 10, Morrison (YPM)	United States	Colorado	Jefferson	39.6534	-105.187	35.13	-51.96	Jurassic	Late/Upper Jurassic					Kimmeridgian	Tithonian	155.7	145.5	150.6	Morrison	Brushy Basin			"channel"
13341	ETE	M. Carrano	Reptilia		Diplodocidae	n. gen.	Apatosaurus	n. sp.	ajax					7811		body (3D)	partial skeleton	7811	Lakes Quarry 10, Morrison (YPM)	United States	Colorado	Jefferson	39.6534	-105.187	35.13	-51.96	Jurassic	Late/Upper Jurassic					Kimmeridgian	Tithonian	155.7	145.5	150.6	Morrison	Brushy Basin			"channel"
13341	ETE	M. Carrano	Reptilia		Diplodocidae		Apatosaurus	n. sp.	ajax		Atlantosaurus	n. sp.	immanis	7813		body (3D)		7811	Lakes Quarry 10, Morrison (YPM)	United States	Colorado	Jefferson	39.6534	-105.187	35.13	-51.96	Jurassic	Late/Upper Jurassic					Kimmeridgian	Tithonian	155.7	145.5	150.6	Morrison	Brushy Basin			"channel"
13341	ETE	M. Carrano	Reptilia	Avetheropoda	Allosauridae		Allosaurus		sp.					10618		not a trace		7811	Lakes Quarry 10, Morrison (YPM)	United States	Colorado	Jefferson	39.6534	-105.187	35.13	-51.96	Jurassic	Late/Upper Jurassic					Kimmeridgian	Tithonian	155.7	145.5	150.6	Morrison	Brushy Basin			"channel"
[truncated: 70,560 more rows]
